# Supplementary material for: Proteomics-based receptor-ligand matching enhances differentiation maturity of human-stem-cell-derived neurons
Source: Stem Cell Reports. 2025 Aug 21;20(9):102604. doi: 10.1016/j.stemcr.2025.102604 (PMC12447311; doi:10.1016/j.stemcr.2025.102604)
Supplement: Data S1. Tables S1 and S2 [file mmc2.xlsx]

## Sheet: Proteomics Table S1
Protein Identity				iBAQ scores in						Protein Information		Neurotrophic Receptor Information																				Protein Identity				iBAQ scores in						Protein Information						Protein Identity
				Stemcells			Ngn2-induced neurons																													Stemcells			Ngn2-induced neurons
Accession	Description	MW [kDa]	Gene Symbol	hiPSC_1	hiPSC_2	hiPSC_3	iN_1	iN_2	iN_3	Membrane localised	Growth factor receptors	Known neurotrophic	fold higher in iN	tested in our study
Q14204	Cytoplasmic dynein 1 heavy chain 1 OS=Homo sapiens OX=9606 GN=DYNC1H1 PE=1 SV=5	532.1	DYNC1H1	9.29712e+08	9.7186e+08	6.48622e+08	6.74545e+09	6.55166e+09	2.06375e+09	not	not
Q01082	Spectrin beta chain, non-erythrocytic 1 OS=Homo sapiens OX=9606 GN=SPTBN1 PE=1 SV=2	274.4	SPTBN1	7.30996e+08	6.50294e+08	5.75851e+08	2.23521e+09	2.30191e+09	1.03829e+09	membrane	not
Q13813	Spectrin alpha chain, non-erythrocytic 1 OS=Homo sapiens OX=9606 GN=SPTAN1 PE=1 SV=3	284.4	SPTAN1	6.823e+08	6.48815e+08	4.72342e+08	2.6834e+09	2.65297e+09	2.78834e+09	not	not
Q9UPN3	Microtubule-actin cross-linking factor 1, isoforms 1/2/3/5 OS=Homo sapiens OX=9606 GN=MACF1 PE=1 SV=4	837.8	MACF1	5.2339e+08	2.4613e+08	3.01301e+08	7.46796e+08	7.09077e+08	3.24224e+08	membrane	not
P35580	Myosin-10 OS=Homo sapiens OX=9606 GN=MYH10 PE=1 SV=3	228.9	MYH10	1.41663e+09	1.35e+09	1.10515e+09	1.62794e+09	1.73456e+09	1.67974e+09	not	not
P46821	Microtubule-associated protein 1B OS=Homo sapiens OX=9606 GN=MAP1B PE=1 SV=2	270.5	MAP1B	2.02579e+08	1.75483e+08	1.02409e+08	6.56868e+09	6.56237e+09	6.91792e+09	not	not
P78527	DNA-dependent protein kinase catalytic subunit OS=Homo sapiens OX=9606 GN=PRKDC PE=1 SV=3	468.8	PRKDC	9.36274e+08	9.17333e+08	8.43144e+08	1.58615e+09	1.63512e+09	7.12119e+08	not	not
Q15149	Plectin OS=Homo sapiens OX=9606 GN=PLEC PE=1 SV=3	531.5	PLEC	1.81612e+08	1.72366e+08	1.5372e+08	5.89349e+08	5.45373e+08	1.80561e+08	not	not
P35579	Myosin-9 OS=Homo sapiens OX=9606 GN=MYH9 PE=1 SV=4	226.4	MYH9	9.1402e+08	8.19174e+08	8.09035e+08	7.41956e+08	7.168e+08	5.3735e+08	not	not
P02768	Albumin OS=Homo sapiens OX=9606 GN=ALB PE=1 SV=2	69.3	ALB	3.86578e+11	3.94611e+11	4.24923e+11	7.55642e+09	6.47111e+09	2.62469e+10	not	not
Q01484	Ankyrin-2 OS=Homo sapiens OX=9606 GN=ANK2 PE=1 SV=4	433.4	ANK2	3.17637e+07	3.66219e+07	3.73973e+07	8.36634e+08	8.5217e+08	3.25513e+08	membrane	not
P11137	Microtubule-associated protein 2 OS=Homo sapiens OX=9606 GN=MAP2 PE=1 SV=4	199.4	MAP2	8.06682e+07	3.08566e+07	3.466e+07	1.88276e+09	1.92098e+09	1.1629e+09	not	not
Q03001	Dystonin OS=Homo sapiens OX=9606 GN=DST PE=1 SV=4	860.1	DST	2.61009e+07	2.51796e+07	1.6783e+07	2.79477e+08	2.42441e+08	7.58691e+07	membrane	not
P21333	Filamin-A OS=Homo sapiens OX=9606 GN=FLNA PE=1 SV=4	280.6	FLNA	2.35369e+09	2.1702e+09	1.58033e+09	1.21048e+09	1.14116e+09	3.04099e+08	not	not
Q00610	Clathrin heavy chain 1 OS=Homo sapiens OX=9606 GN=CLTC PE=1 SV=5	191.5	CLTC	1.08578e+09	1.02491e+09	8.41922e+08	3.53232e+09	3.54868e+09	8.71718e+08	membrane	not
O15020	Spectrin beta chain, non-erythrocytic 2 OS=Homo sapiens OX=9606 GN=SPTBN2 PE=1 SV=3	271.2	SPTBN2	1.14431e+08	2.46651e+07	1.99171e+07	4.92333e+08	4.60027e+08	9.87555e+07	not	not
P49327	Fatty acid synthase OS=Homo sapiens OX=9606 GN=FASN PE=1 SV=3	273.3	FASN	2.33582e+09	2.32151e+09	2.30394e+09	1.56735e+09	1.63668e+09	6.96893e+08	not	not
P63261	Actin, cytoplasmic 2 OS=Homo sapiens OX=9606 GN=ACTG1 PE=1 SV=1	41.8	ACTG1	1.5039e+10	1.65338e+10	1.4807e+10	3.31634e+10	3.0032e+10	2.76619e+10	not	not
Q7Z6Z7	E3 ubiquitin-protein ligase HUWE1 OS=Homo sapiens OX=9606 GN=HUWE1 PE=1 SV=3	481.6	HUWE1	1.47028e+08	1.46077e+08	1.42275e+08	4.82255e+08	5.21049e+08	2.05303e+08	not	not
Q8WXH0	Nesprin-2 OS=Homo sapiens OX=9606 GN=SYNE2 PE=1 SV=3	795.9	SYNE2	3.69782e+07	3.97559e+07	3.09325e+07	1.50922e+08	1.42301e+08	7.48963e+07	membrane	not
Q14980	Nuclear mitotic apparatus protein 1 OS=Homo sapiens OX=9606 GN=NUMA1 PE=1 SV=2	238.1	NUMA1	2.61614e+08	1.61664e+08	1.24284e+08	3.20958e+08	2.81634e+08	1.4159e+08	membrane	not
P08670	Vimentin OS=Homo sapiens OX=9606 GN=VIM PE=1 SV=4	53.6	VIM	4.36347e+08	4.21389e+08	3.26068e+08	1.20891e+10	1.2436e+10	6.64984e+09	membrane	not
Q07954	Prolow-density lipoprotein receptor-related protein 1 OS=Homo sapiens OX=9606 GN=LRP1 PE=1 SV=2	504.3	LRP1	7.72185e+07	7.51967e+07	7.99904e+07	4.45588e+08	4.40063e+08	2.12612e+08	membrane	not
Q9Y4G6	Talin-2 OS=Homo sapiens OX=9606 GN=TLN2 PE=1 SV=4	271.4	TLN2	6.14057e+07	6.29552e+07	4.37263e+07	2.21868e+08	1.96235e+08	8.34365e+07	membrane	not
Q5T4S7	E3 ubiquitin-protein ligase UBR4 OS=Homo sapiens OX=9606 GN=UBR4 PE=1 SV=1	573.5	UBR4	1.6608e+08	1.42567e+08	1.39946e+08	2.90629e+08	3.09722e+08	1.31589e+08	membrane	not
Q9Y490	Talin-1 OS=Homo sapiens OX=9606 GN=TLN1 PE=1 SV=3	269.6	TLN1	2.37011e+08	2.24101e+08	1.90245e+08	2.26339e+08	2.20871e+08	5.19906e+07	membrane	not
P07197	Neurofilament medium polypeptide OS=Homo sapiens OX=9606 GN=NEFM PE=1 SV=3	102.4	NEFM	6.21105e+07	6.65665e+07	4.46464e+07	8.09899e+09	8.09798e+09	1.90251e+10	not	not
Q13885	Tubulin beta-2A chain OS=Homo sapiens OX=9606 GN=TUBB2A PE=1 SV=1	49.9	TUBB2A	3.07786e+09	3.03635e+09	2.82872e+09	2.54124e+10	2.65344e+10	6.40796e+09	not	not
Q9BVA1	Tubulin beta-2B chain OS=Homo sapiens OX=9606 GN=TUBB2B PE=1 SV=1	49.9	TUBB2B	1.19176e+08	8.98537e+07	9.9081e+07	2.34771e+09	1.54732e+09	1.08125e+09	not	not
Q99996	A-kinase anchor protein 9 OS=Homo sapiens OX=9606 GN=AKAP9 PE=1 SV=4	452.7	AKAP9	1.44983e+07	1.73088e+07	1.38179e+07	1.43747e+08	1.23955e+08	1.08681e+08	not	not
P12270	Nucleoprotein TPR OS=Homo sapiens OX=9606 GN=TPR PE=1 SV=3	267.1	TPR	2.86609e+08	2.43285e+08	2.01307e+08	2.91501e+08	2.3958e+08	3.21065e+08	membrane	not
Q12955	Ankyrin-3 OS=Homo sapiens OX=9606 GN=ANK3 PE=1 SV=3	480.1	ANK3	1.92802e+07	1.69467e+07	1.37249e+07	1.32027e+08	1.27321e+08	3.93771e+07	membrane	not
Q14315	Filamin-C OS=Homo sapiens OX=9606 GN=FLNC PE=1 SV=3	290.8	FLNC	1.06123e+08	7.59497e+07	2.52577e+08	4.60631e+08	3.96806e+08	2.24873e+08	membrane	not
Q13509	Tubulin beta-3 chain OS=Homo sapiens OX=9606 GN=TUBB3 PE=1 SV=2	50.4	TUBB3	1.61065e+08	1.58562e+08	7.60859e+07	3.05444e+09	3.20572e+09	2.70171e+09	not	not
Q12888	TP53-binding protein 1 OS=Homo sapiens OX=9606 GN=TP53BP1 PE=1 SV=2	213.4	TP53BP1	9.4245e+07	4.76697e+08	4.63852e+07	3.1216e+08	3.07006e+08	6.38708e+07	not	not
P07437	Tubulin beta chain OS=Homo sapiens OX=9606 GN=TUBB PE=1 SV=2	49.6	TUBB	1.95771e+09	2.01112e+09	1.20741e+09	3.73821e+09	4.0066e+09	2.28848e+09	not	not
P49792	E3 SUMO-protein ligase RanBP2 OS=Homo sapiens OX=9606 GN=RANBP2 PE=1 SV=2	358	RANBP2	2.4259e+08	1.91235e+08	1.57982e+08	2.06258e+08	1.96283e+08	1.14546e+08	membrane	not
P48681	Nestin OS=Homo sapiens OX=9606 GN=NES PE=1 SV=2	177.3	NES	2.11141e+08	2.14771e+08	1.39136e+08	1.88216e+09	1.71693e+09	5.2445e+08	not	not
P11142	Heat shock cognate 71 kDa protein OS=Homo sapiens OX=9606 GN=HSPA8 PE=1 SV=1	70.9	HSPA8	7.58964e+09	7.4176e+09	7.66285e+09	1.01303e+10	1.06391e+10	1.03309e+10	membrane	not
P07900	Heat shock protein HSP 90-alpha OS=Homo sapiens OX=9606 GN=HSP90AA1 PE=1 SV=5	84.6	HSP90AA1	6.62949e+09	6.38114e+09	5.19618e+09	7.86991e+09	8.33041e+09	3.28867e+09	membrane	not
Q9BQE3	Tubulin alpha-1C chain OS=Homo sapiens OX=9606 GN=TUBA1C PE=1 SV=1	49.9	TUBA1C	6.79601e+09	6.52863e+09	3.8098e+09	3.05497e+10	3.2258e+10	1.83129e+10	not	not
O75369	Filamin-B OS=Homo sapiens OX=9606 GN=FLNB PE=1 SV=2	278	FLNB	3.09579e+08	3.07249e+08	2.56001e+08	1.30501e+08	1.27776e+08	6.16963e+07	not	not
Q9Y4I1	Unconventional myosin-Va OS=Homo sapiens OX=9606 GN=MYO5A PE=1 SV=2	215.3	MYO5A	7.98479e+08	2.17147e+07	1.4147e+07	5.65216e+08	5.01587e+08	1.20377e+08	not	not
P07814	Bifunctional glutamate/proline--tRNA ligase OS=Homo sapiens OX=9606 GN=EPRS1 PE=1 SV=5	170.5	EPRS1	3.73739e+08	3.59987e+08	3.6364e+08	4.31268e+08	4.92724e+08	1.83517e+08	membrane	not
Q8NF91	Nesprin-1 OS=Homo sapiens OX=9606 GN=SYNE1 PE=1 SV=4	1010.5	SYNE1	1.02591e+07	8.35705e+06	7.27912e+06	7.59238e+07	7.08628e+07	3.8252e+08	membrane	not
P08238	Heat shock protein HSP 90-beta OS=Homo sapiens OX=9606 GN=HSP90AB1 PE=1 SV=4	83.2	HSP90AB1	5.13536e+09	5.46509e+09	5.67699e+09	3.39971e+09	3.13145e+09	1.71709e+09	membrane	not
P42704	Leucine-rich PPR motif-containing protein, mitochondrial OS=Homo sapiens OX=9606 GN=LRPPRC PE=1 SV=3	157.8	LRPPRC	6.01463e+08	5.64338e+08	5.54826e+08	7.41215e+08	8.45456e+08	3.46582e+08	membrane	not
Q14008	Cytoskeleton-associated protein 5 OS=Homo sapiens OX=9606 GN=CKAP5 PE=1 SV=3	225.4	CKAP5	9.1223e+07	8.75823e+07	6.9918e+07	3.87503e+08	3.63557e+08	9.88598e+07	not	not
Q92616	eIF-2-alpha kinase activator GCN1 OS=Homo sapiens OX=9606 GN=GCN1 PE=1 SV=6	292.6		1.85177e+08	1.88494e+08	1.73729e+08	2.22162e+08	2.38456e+08	1.12927e+08	not	not
O60282	Kinesin heavy chain isoform 5C OS=Homo sapiens OX=9606 GN=KIF5C PE=1 SV=1	109.4	KIF5C	7.79608e+07	8.68458e+07	4.94426e+07	1.14431e+09	1.14843e+09	1.25339e+09	not	not
P13639	Elongation factor 2 OS=Homo sapiens OX=9606 GN=EEF2 PE=1 SV=4	95.3	EEF2	3.32183e+09	3.11559e+09	3.22061e+09	2.29768e+09	2.5059e+09	8.87788e+08	not	not
P68366	Tubulin alpha-4A chain OS=Homo sapiens OX=9606 GN=TUBA4A PE=1 SV=1	49.9	TUBA4A	2.61338e+07	3.86722e+07	1.54987e+07	1.25171e+08	1.85509e+08	1.58376e+06	not	not
Q86UP2	Kinectin OS=Homo sapiens OX=9606 GN=KTN1 PE=1 SV=1	156.2	KTN1	1.07368e+08	9.12869e+07	6.32241e+07	3.45946e+08	2.83116e+08	3.86271e+08	membrane	not
O75643	U5 small nuclear ribonucleoprotein 200 kDa helicase OS=Homo sapiens OX=9606 GN=SNRNP200 PE=1 SV=2	244.4	SNRNP200	2.81919e+08	2.51756e+08	2.58245e+08	4.06237e+08	4.12371e+08	1.31926e+08	not	not
Q9NU22	Midasin OS=Homo sapiens OX=9606 GN=MDN1 PE=1 SV=2	632.4	MDN1	1.84777e+08	1.8036e+08	1.83159e+08	7.84225e+07	8.0181e+07	7.46569e+07	not	not
O43707	Alpha-actinin-4 OS=Homo sapiens OX=9606 GN=ACTN4 PE=1 SV=2	104.8	ACTN4	6.76539e+08	6.63902e+08	3.89123e+08	8.01105e+08	6.88896e+08	3.06306e+08	not	not
P11021	Endoplasmic reticulum chaperone BiP OS=Homo sapiens OX=9606 GN=HSPA5 PE=1 SV=2	72.3	HSPA5	1.93939e+09	1.85187e+09	1.38347e+09	2.0043e+09	1.68948e+09	2.63269e+09	not	not
P78559	Microtubule-associated protein 1A OS=Homo sapiens OX=9606 GN=MAP1A PE=1 SV=6	305.3	MAP1A	1.9343e+07	1.74765e+07	9.37926e+06	2.95551e+08	3.2282e+08	1.75689e+08	not	not
Q02952	A-kinase anchor protein 12 OS=Homo sapiens OX=9606 GN=AKAP12 PE=1 SV=4	191.4	AKAP12	1.24429e+08	1.28738e+08	8.60065e+07	2.42466e+08	2.64363e+08	4.24835e+08	membrane	not
Q6P2Q9	Pre-mRNA-processing-splicing factor 8 OS=Homo sapiens OX=9606 GN=PRPF8 PE=1 SV=2	273.4	PRPF8	3.1709e+08	3.30438e+08	2.23967e+08	3.74685e+08	3.94077e+08	4.12712e+08	not	not
Q5SW79	Centrosomal protein of 170 kDa OS=Homo sapiens OX=9606 GN=CEP170 PE=1 SV=1	175.2	CEP170	4.317e+07	4.79343e+07	2.45605e+07	3.48672e+08	3.92393e+08	2.12337e+08	not	not
P18206	Vinculin OS=Homo sapiens OX=9606 GN=VCL PE=1 SV=4	123.7	VCL	1.31388e+09	1.21907e+09	9.91344e+08	2.83838e+08	2.64199e+08	1.93109e+08	membrane	not
Q16555	Dihydropyrimidinase-related protein 2 OS=Homo sapiens OX=9606 GN=DPYSL2 PE=1 SV=1	62.3	DPYSL2	8.69743e+08	8.07196e+08	7.2155e+08	7.94022e+09	7.87053e+09	3.93794e+09	membrane	not
P13637	Sodium/potassium-transporting ATPase subunit alpha-3 OS=Homo sapiens OX=9606 GN=ATP1A3 PE=1 SV=3	111.7	ATP1A3	2.27117e+08	2.19233e+08	2.37284e+08	3.4662e+09	3.72244e+09	5.03308e+09	membrane	not
P20700	Lamin-B1 OS=Homo sapiens OX=9606 GN=LMNB1 PE=1 SV=2	66.4	LMNB1	7.4424e+08	6.87029e+08	5.34223e+08	1.46003e+09	1.31852e+09	2.14683e+09	not	not
P68371	Tubulin beta-4B chain OS=Homo sapiens OX=9606 GN=TUBB4B PE=1 SV=1	49.8	TUBB4B	2.57181e+08	2.76425e+08	1.27387e+08	8.96819e+08	6.9355e+08	2.86425e+08	not	not
O15230	Laminin subunit alpha-5 OS=Homo sapiens OX=9606 GN=LAMA5 PE=1 SV=8	399.5	LAMA5	4.26936e+08	4.25349e+08	3.27563e+08	3.33985e+08	3.17573e+08	1.78292e+08	not	not
Q14203	Dynactin subunit 1 OS=Homo sapiens OX=9606 GN=DCTN1 PE=1 SV=3	141.6	DCTN1	6.82847e+07	6.73001e+07	5.30523e+07	6.11506e+08	5.71551e+08	2.8818e+08	not	not
P09874	Poly [ADP-ribose] polymerase 1 OS=Homo sapiens OX=9606 GN=PARP1 PE=1 SV=4	113	PARP1	7.62365e+08	7.71318e+08	6.15831e+08	5.5375e+08	4.87178e+08	1.04545e+08	not	not
P46013	Proliferation marker protein Ki-67 OS=Homo sapiens OX=9606 GN=MKI67 PE=1 SV=2	358.5	MKI67	2.11431e+08	1.88803e+08	1.56775e+08	3.66159e+07	3.28425e+07	2.14305e+07	not	not
P12814	Alpha-actinin-1 OS=Homo sapiens OX=9606 GN=ACTN1 PE=1 SV=2	103	ACTN1	4.32277e+08	4.06083e+08	2.96381e+08	2.30802e+08	1.96393e+08	7.00042e+07	membrane	not
Q13085	Acetyl-CoA carboxylase 1 OS=Homo sapiens OX=9606 GN=ACACA PE=1 SV=2	265.4	ACACA	1.95305e+08	1.97436e+08	1.47341e+08	1.44771e+08	1.57322e+08	7.53081e+07	not	not
Q9Y4D8	Probable E3 ubiquitin-protein ligase HECTD4 OS=Homo sapiens OX=9606 GN=HECTD4 PE=1 SV=5	439.1	HECTD4	6.35316e+06	4.89337e+06	6.55836e+06	1.22191e+08	1.21629e+08	2.50854e+07	membrane	not
P31948	Stress-induced-phosphoprotein 1 OS=Homo sapiens OX=9606 GN=STIP1 PE=1 SV=1	62.6	STIP1	5.02279e+08	4.79847e+08	5.45588e+08	1.03509e+09	9.52063e+08	1.57772e+09	not	not
Q9NZJ4	Sacsin OS=Homo sapiens OX=9606 GN=SACS PE=1 SV=2	520.8	SACS	1.06601e+07	9.58966e+06	2.60441e+07	9.13427e+07	9.32376e+07	3.64038e+07	not	not
P14625	Endoplasmin OS=Homo sapiens OX=9606 GN=HSP90B1 PE=1 SV=1	92.4	HSP90B1	1.19833e+09	1.17987e+09	1.1574e+09	1.44388e+09	1.40539e+09	1.89172e+09	not	not
Q3V6T2	Girdin OS=Homo sapiens OX=9606 GN=CCDC88A PE=1 SV=2	215.9	CCDC88A	1.42831e+07	1.70103e+07	8.52389e+06	1.57367e+08	1.27596e+08	7.92465e+07	membrane	not
P07196	Neurofilament light polypeptide OS=Homo sapiens OX=9606 GN=NEFL PE=1 SV=3	61.5	NEFL	1.78954e+07	1.52994e+07	9.8611e+06	5.04129e+09	4.79037e+09	7.62924e+09	not	not
P33176	Kinesin-1 heavy chain OS=Homo sapiens OX=9606 GN=KIF5B PE=1 SV=1	109.6	KIF5B	8.67272e+07	6.87288e+07	6.60713e+07	2.51131e+08	2.78335e+08	1.49824e+08	membrane	not
P55072	Transitional endoplasmic reticulum ATPase OS=Homo sapiens OX=9606 GN=VCP PE=1 SV=4	89.3	VCP	7.62037e+08	8.09288e+08	7.76993e+08	9.46901e+08	1.00692e+09	3.66705e+08	not	not
P34932	Heat shock 70 kDa protein 4 OS=Homo sapiens OX=9606 GN=HSPA4 PE=1 SV=4	94.3	HSPA4	6.09004e+08	6.11412e+08	4.47157e+08	6.59023e+08	7.00443e+08	4.62593e+08	not	not
Q92614	Unconventional myosin-XVIIIa OS=Homo sapiens OX=9606 GN=MYO18A PE=1 SV=3	233	MYO18A	1.91596e+07	1.58045e+07	1.14879e+07	2.4038e+08	2.25479e+08	8.99251e+07	not	not
P02787	Serotransferrin OS=Homo sapiens OX=9606 GN=TF PE=1 SV=3	77	TF	2.75134e+09	2.63107e+09	1.80566e+09	2.20118e+08	1.82082e+08	1.213e+08	not	not
Q15075	Early endosome antigen 1 OS=Homo sapiens OX=9606 GN=EEA1 PE=1 SV=2	162.4	EEA1	2.94222e+07	2.74141e+07	4.58374e+07	1.73903e+08	1.56728e+08	2.64815e+08	membrane	not
O00468	Agrin OS=Homo sapiens OX=9606 GN=AGRN PE=1 SV=6	217.2	AGRN	3.49249e+07	3.7362e+07	2.349e+07	2.14668e+08	2.21587e+08	1.69763e+08	membrane	not
P31150	Rab GDP dissociation inhibitor alpha OS=Homo sapiens OX=9606 GN=GDI1 PE=1 SV=2	50.6	GDI1	1.35543e+08	1.43821e+08	1.25117e+08	1.85445e+09	1.8811e+09	9.3738e+08	not	not
Q02880	DNA topoisomerase 2-beta OS=Homo sapiens OX=9606 GN=TOP2B PE=1 SV=3	183.2	TOP2B	1.67993e+08	1.70958e+08	1.58743e+08	4.65938e+08	5.11936e+08	2.65411e+08	not	not
Q8NEY1	Neuron navigator 1 OS=Homo sapiens OX=9606 GN=NAV1 PE=1 SV=2	202.3	NAV1	4.39641e+07	4.08797e+07	2.59722e+07	1.95511e+08	1.81433e+08	5.63968e+07	not	not
P04406	Glyceraldehyde-3-phosphate dehydrogenase OS=Homo sapiens OX=9606 GN=GAPDH PE=1 SV=3	36	GAPDH	7.5773e+09	7.60703e+09	7.79521e+09	9.15993e+09	1.03146e+10	5.06685e+09	membrane	not
P38646	Stress-70 protein, mitochondrial OS=Homo sapiens OX=9606 GN=HSPA9 PE=1 SV=2	73.6	HSPA9	9.6492e+08	9.00255e+08	6.20231e+08	9.25499e+08	8.97944e+08	1.22212e+09	not	not
P10809	60 kDa heat shock protein, mitochondrial OS=Homo sapiens OX=9606 GN=HSPD1 PE=1 SV=2	61	HSPD1	2.46436e+09	1.92068e+09	3.01897e+09	2.32876e+09	2.22526e+09	3.47162e+09	not	not
Q7Z4S6	Kinesin-like protein KIF21A OS=Homo sapiens OX=9606 GN=KIF21A PE=1 SV=2	187.1	KIF21A	2.49927e+07	2.04767e+07	2.06315e+07	3.23907e+08	3.12646e+08	1.41059e+08	not	not
P53396	ATP-citrate synthase OS=Homo sapiens OX=9606 GN=ACLY PE=1 SV=3	120.8	ACLY	4.31833e+08	4.28899e+08	5.1868e+08	7.31225e+08	7.10324e+08	2.73697e+08	not	not
P14618	Pyruvate kinase PKM OS=Homo sapiens OX=9606 GN=PKM PE=1 SV=4	57.9	PKM	1.78303e+09	1.73337e+09	1.47807e+09	3.09777e+09	2.77506e+09	1.257e+09	not	not
P27708	CAD protein OS=Homo sapiens OX=9606 GN=CAD PE=1 SV=3	242.8	CAD	3.17815e+08	2.5802e+08	2.63151e+08	1.63638e+08	1.95092e+08	1.1174e+08	not	not
Q9UDT6	CAP-Gly domain-containing linker protein 2 OS=Homo sapiens OX=9606 GN=CLIP2 PE=1 SV=1	115.8	CLIP2	1.8702e+07	1.25393e+07	2.25792e+07	2.13008e+08	1.75733e+08	5.55646e+08	not	not
Q8NFP9	Neurobeachin OS=Homo sapiens OX=9606 GN=NBEA PE=1 SV=3	327.6	NBEA	1.39783e+07	1.4205e+07	1.4251e+07	1.09811e+08	1.2e+08	1.72456e+07	membrane	not
Q9NQC3	Reticulon-4 OS=Homo sapiens OX=9606 GN=RTN4 PE=1 SV=2	129.9	RTN4	1.65629e+08	1.4877e+08	1.12263e+08	1.02715e+09	1.16907e+09	3.89799e+08	membrane	not
P05023	Sodium/potassium-transporting ATPase subunit alpha-1 OS=Homo sapiens OX=9606 GN=ATP1A1 PE=1 SV=1	112.8	ATP1A1	1.58038e+08	1.39977e+08	1.3913e+08	2.48097e+08	2.27897e+08	8.43853e+07	membrane	not
Q14789	Golgin subfamily B member 1 OS=Homo sapiens OX=9606 GN=GOLGB1 PE=1 SV=2	375.8	GOLGB1	3.37845e+07	3.85934e+07	2.41522e+07	7.00614e+07	6.90559e+07	2.53023e+08	membrane	not
O75533	Splicing factor 3B subunit 1 OS=Homo sapiens OX=9606 GN=SF3B1 PE=1 SV=3	145.7	SF3B1	2.56466e+08	2.51271e+08	2.17055e+08	2.93296e+08	2.83858e+08	8.94457e+07	not	not
Q16352	Alpha-internexin OS=Homo sapiens OX=9606 GN=INA PE=1 SV=2	55.4	INA	2.43162e+07	2.40787e+07	8.72606e+07	1.40258e+10	1.36018e+10	2.60822e+10	not	not
P55196	Afadin OS=Homo sapiens OX=9606 GN=AFDN PE=1 SV=3	206.7	AFDN	8.04233e+07	7.13618e+07	5.5676e+07	1.94513e+08	1.93495e+08	9.75708e+07	not	not
Q9Y6V0	Protein piccolo OS=Homo sapiens OX=9606 GN=PCLO PE=1 SV=5	560.4	PCLO	4.00939e+06	9.0582e+06	6.76257e+06	9.45727e+07	8.45638e+07	3.98098e+07	not	not
Q08211	ATP-dependent RNA helicase A OS=Homo sapiens OX=9606 GN=DHX9 PE=1 SV=4	140.9	DHX9	5.74797e+08	5.6684e+08	6.02563e+08	9.67621e+08	1.08021e+09	4.48834e+08	not	not
O75962	Triple functional domain protein OS=Homo sapiens OX=9606 GN=TRIO PE=1 SV=2	346.7	TRIO	7.70488e+06	6.80985e+06	7.30065e+06	1.53051e+08	1.43726e+08	2.75001e+07	not	not
P52272	Heterogeneous nuclear ribonucleoprotein M OS=Homo sapiens OX=9606 GN=HNRNPM PE=1 SV=3	77.5	HNRNPM	1.10191e+09	9.08464e+08	1.19323e+09	9.42748e+08	1.16526e+09	1.00006e+09	not	not
P16615	Sarcoplasmic/endoplasmic reticulum calcium ATPase 2 OS=Homo sapiens OX=9606 GN=ATP2A2 PE=1 SV=1	114.7	ATP2A2	2.31376e+08	2.14697e+08	1.42968e+08	3.95029e+08	4.04418e+08	1.038e+08	membrane	not
Q9Y2J2	Band 4.1-like protein 3 OS=Homo sapiens OX=9606 GN=EPB41L3 PE=1 SV=2	120.6	EPB41L3	1.81597e+07	1.38818e+07	7.04786e+06	5.07215e+08	5.52312e+08	3.85896e+08	membrane	not
P11388	DNA topoisomerase 2-alpha OS=Homo sapiens OX=9606 GN=TOP2A PE=1 SV=3	174.3	TOP2A	2.53835e+08	2.40518e+08	2.04617e+08	7.79321e+07	8.69333e+07	6.37867e+07	not	not
Q9HCM2	Plexin-A4 OS=Homo sapiens OX=9606 GN=PLXNA4 PE=1 SV=4	212.3	PLXNA4	1.40852e+07	1.40836e+07	3.70898e+06	3.13179e+08	3.44147e+08	1.39415e+08	membrane	not
P53621	Coatomer subunit alpha OS=Homo sapiens OX=9606 GN=COPA PE=1 SV=2	138.3	COPA	2.49319e+08	2.38854e+08	1.99312e+08	4.21776e+08	4.35402e+08	1.28445e+08	membrane	not
P11216	Glycogen phosphorylase, brain form OS=Homo sapiens OX=9606 GN=PYGB PE=1 SV=5	96.6	PYGB	7.77821e+07	6.65726e+07	4.5551e+07	6.85621e+08	6.44867e+08	3.32608e+08	not	not
Q9Y5S2	Serine/threonine-protein kinase MRCK beta OS=Homo sapiens OX=9606 GN=CDC42BPB PE=1 SV=2	194.2	CDC42BPB	2.2184e+07	2.07566e+07	1.74352e+07	1.87668e+08	1.69336e+08	5.80736e+07	membrane	not
Q9C0C2	182 kDa tankyrase-1-binding protein OS=Homo sapiens OX=9606 GN=TNKS1BP1 PE=1 SV=4	181.7	TNKS1BP1	9.78035e+07	1.04108e+08	9.63972e+07	9.41295e+07	9.5031e+07	2.75385e+07	not	not
P26038	Moesin OS=Homo sapiens OX=9606 GN=MSN PE=1 SV=3	67.8	MSN	4.93644e+08	4.44556e+08	3.58473e+08	7.1275e+08	8.4416e+08	4.47738e+08	membrane	not
Q92598	Heat shock protein 105 kDa OS=Homo sapiens OX=9606 GN=HSPH1 PE=1 SV=1	96.8	HSPH1	3.69225e+08	3.35242e+08	2.54838e+08	4.86112e+08	4.98413e+08	1.76926e+08	not	not
Q14195	Dihydropyrimidinase-related protein 3 OS=Homo sapiens OX=9606 GN=DPYSL3 PE=1 SV=1	61.9	DPYSL3	6.00002e+08	5.77661e+08	4.95965e+08	6.55073e+09	6.42823e+09	3.32183e+09	not	not
Q9UQE7	Structural maintenance of chromosomes protein 3 OS=Homo sapiens OX=9606 GN=SMC3 PE=1 SV=2	141.5	SMC3	1.53112e+08	1.49247e+08	3.80353e+08	1.57708e+08	1.55897e+08	4.85165e+08	not	not
Q8TDJ6	DmX-like protein 2 OS=Homo sapiens OX=9606 GN=DMXL2 PE=1 SV=2	339.4	DMXL2	8.11328e+06	5.7737e+06	2.29386e+06	1.27364e+08	1.23866e+08	2.17991e+07	membrane	not
Q14152	Eukaryotic translation initiation factor 3 subunit A OS=Homo sapiens OX=9606 GN=EIF3A PE=1 SV=1	166.5	EIF3A	3.20821e+08	3.02249e+08	3.21902e+08	3.36852e+08	3.32779e+08	1.7765e+08	not	not
Q14839	Chromodomain-helicase-DNA-binding protein 4 OS=Homo sapiens OX=9606 GN=CHD4 PE=1 SV=2	217.9	CHD4	1.2671e+08	1.17948e+08	1.0912e+08	2.29476e+08	2.39122e+08	1.06141e+08	not	not
P27816	Microtubule-associated protein 4 OS=Homo sapiens OX=9606 GN=MAP4 PE=1 SV=3	120.9	MAP4	2.21919e+08	2.13089e+08	1.65134e+08	5.486e+08	5.36529e+08	5.28769e+08	not	not
Q6PEY2	Tubulin alpha-3E chain OS=Homo sapiens OX=9606 GN=TUBA3E PE=1 SV=2	49.8	TUBA3E	64642	58665.2		788821	1.78014e+06		not	not
Q15751	Probable E3 ubiquitin-protein ligase HERC1 OS=Homo sapiens OX=9606 GN=HERC1 PE=1 SV=2	531.9	HERC1	4.17645e+06	6.89354e+06	1.1216e+07	6.446e+07	6.45086e+07	1.84067e+07	membrane	not
O60313	Dynamin-like 120 kDa protein, mitochondrial OS=Homo sapiens OX=9606 GN=OPA1 PE=1 SV=3	111.6	OPA1	5.60437e+07	5.64739e+07	3.36721e+07	2.99353e+08	2.80233e+08	1.1709e+08	membrane	not
Q02790	Peptidyl-prolyl cis-trans isomerase FKBP4 OS=Homo sapiens OX=9606 GN=FKBP4 PE=1 SV=3	51.8	FKBP4	5.00981e+08	4.66305e+08	5.01941e+08	6.36723e+08	6.52937e+08	2.92753e+08	not	not
P06576	ATP synthase subunit beta, mitochondrial OS=Homo sapiens OX=9606 GN=ATP5F1B PE=1 SV=3	56.5	ATP5F1B	7.72835e+08	8.10426e+08	8.75114e+08	2.33041e+09	2.41173e+09	6.20834e+09	membrane	not
P46940	Ras GTPase-activating-like protein IQGAP1 OS=Homo sapiens OX=9606 GN=IQGAP1 PE=1 SV=1	189.1	IQGAP1	2.74781e+08	2.4434e+08	2.1031e+08	1.67439e+08	1.56669e+08	4.66121e+07	membrane	not
Q96JE9	Microtubule-associated protein 6 OS=Homo sapiens OX=9606 GN=MAP6 PE=1 SV=2	86.5	MAP6	5.10249e+06	3.46877e+06	1.36228e+07	4.01407e+08	3.9093e+08	2.55967e+08	membrane	not
Q9Y520	Protein PRRC2C OS=Homo sapiens OX=9606 GN=PRRC2C PE=1 SV=4	316.7	PRRC2C	9.04885e+07	9.7035e+07	6.47793e+07	1.23791e+08	1.0988e+08	5.29929e+07	not	not
A5YKK6	CCR4-NOT transcription complex subunit 1 OS=Homo sapiens OX=9606 GN=CNOT1 PE=1 SV=2	266.8	CNOT1	1.03483e+08	9.40959e+07	8.88269e+07	1.61338e+08	1.49481e+08	6.14278e+07	not	not
Q92900	Regulator of nonsense transcripts 1 OS=Homo sapiens OX=9606 GN=UPF1 PE=1 SV=2	124.3	UPF1	1.39247e+08	1.39438e+08	9.12674e+07	1.87141e+08	1.87704e+08	8.35285e+07	not	not
Q86VP6	Cullin-associated NEDD8-dissociated protein 1 OS=Homo sapiens OX=9606 GN=CAND1 PE=1 SV=2	136.3	CAND1	2.91737e+08	2.79158e+08	2.74874e+08	8.53218e+08	9.43779e+08	3.72488e+08	not	not
P22314	Ubiquitin-like modifier-activating enzyme 1 OS=Homo sapiens OX=9606 GN=UBA1 PE=1 SV=3	117.8	UBA1	3.81268e+08	3.73844e+08	3.30928e+08	1.61337e+09	1.62292e+09	5.03271e+08	not	not
Q9ULH0	Kinase D-interacting substrate of 220 kDa OS=Homo sapiens OX=9606 GN=KIDINS220 PE=1 SV=3	196.4	KIDINS220	1.30758e+07	1.15739e+07	1.45413e+07	1.66908e+08	1.65807e+08	5.09454e+07	membrane	not
P46459	Vesicle-fusing ATPase OS=Homo sapiens OX=9606 GN=NSF PE=1 SV=3	82.5	NSF	4.4877e+07	4.90985e+07	3.65429e+07	7.43118e+08	7.54978e+08	2.12462e+08	not	not
P41219	Peripherin OS=Homo sapiens OX=9606 GN=PRPH PE=1 SV=2	53.6	PRPH	1.20809e+07	2.63477e+07	7.78645e+06	3.63187e+09	3.19028e+09	1.15708e+10	not	not
P48643	T-complex protein 1 subunit epsilon OS=Homo sapiens OX=9606 GN=CCT5 PE=1 SV=1	59.6	CCT5	6.63606e+08	5.89152e+08	5.32389e+08	9.55085e+08	1.01011e+09	3.65175e+08	not	not
Q9Y4A5	Transformation/transcription domain-associated protein OS=Homo sapiens OX=9606 GN=TRRAP PE=1 SV=3	437.3	TRRAP	1.62028e+07	8.62958e+07	1.65812e+07	6.37711e+07	5.53351e+07	1.95652e+07	not	not
O75037	Kinesin-like protein KIF21B OS=Homo sapiens OX=9606 GN=KIF21B PE=1 SV=2	182.5	KIF21B	6.12437e+06	7.43219e+06	6.00206e+06	1.9147e+08	1.85051e+08	6.41265e+07	not	not
P68133	Actin, alpha skeletal muscle OS=Homo sapiens OX=9606 GN=ACTA1 PE=1 SV=1	42	ACTA1							not	not
P13667	Protein disulfide-isomerase A4 OS=Homo sapiens OX=9606 GN=PDIA4 PE=1 SV=2	72.9	PDIA4	4.70198e+08	4.65016e+08	3.79159e+08	7.35369e+08	7.37001e+08	6.41034e+08	not	not
P68104	Elongation factor 1-alpha 1 OS=Homo sapiens OX=9606 GN=EEF1A1 PE=1 SV=1	50.1	EEF1A1	6.93461e+09	6.93178e+09	9.84424e+09	6.67121e+09	8.14055e+09	7.4075e+09	membrane	not
P63010	AP-2 complex subunit beta OS=Homo sapiens OX=9606 GN=AP2B1 PE=1 SV=1	104.5	AP2B1	1.82626e+08	1.73482e+08	1.90608e+08	6.57078e+08	6.36253e+08	2.31245e+08	membrane	not
Q7Z2K8	G protein-regulated inducer of neurite outgrowth 1 OS=Homo sapiens OX=9606 GN=GPRIN1 PE=1 SV=2	102.3	GPRIN1	6.36996e+06	6.11361e+06	9.47104e+06	3.57332e+08	3.41391e+08	4.96408e+08	membrane	not
Q00839	Heterogeneous nuclear ribonucleoprotein U OS=Homo sapiens OX=9606 GN=HNRNPU PE=1 SV=6	90.5	HNRNPU	1.59789e+09	1.50726e+09	1.14463e+09	2.36578e+09	1.96538e+09	1.13149e+09	not	not
Q99460	26S proteasome non-ATPase regulatory subunit 1 OS=Homo sapiens OX=9606 GN=PSMD1 PE=1 SV=2	105.8	PSMD1	2.01291e+08	2.39308e+08	1.92977e+08	3.17399e+08	2.84122e+08	1.14776e+08	not	not
P62736	Actin, aortic smooth muscle OS=Homo sapiens OX=9606 GN=ACTA2 PE=1 SV=1	42	ACTA2	8.14475e+08	8.67926e+08	6.38819e+08	1.83152e+09	1.94181e+09	1.30789e+08	not	not
Q03252	Lamin-B2 OS=Homo sapiens OX=9606 GN=LMNB2 PE=1 SV=4	69.9	LMNB2	2.34737e+08	2.22137e+08	1.61975e+08	5.26084e+08	4.66434e+08	6.74945e+08	not	not
Q16891	MICOS complex subunit MIC60 OS=Homo sapiens OX=9606 GN=IMMT PE=1 SV=1	83.6	IMMT	1.66227e+08	1.54057e+08	1.4677e+08	4.46899e+08	3.94065e+08	2.58896e+08	membrane	not
Q09666	Neuroblast differentiation-associated protein AHNAK OS=Homo sapiens OX=9606 GN=AHNAK PE=1 SV=2	628.7	AHNAK	6.52372e+06	6.16928e+06	8.14127e+06	4.17286e+07	3.83258e+07	1.01225e+07	not	not
P78371	T-complex protein 1 subunit beta OS=Homo sapiens OX=9606 GN=CCT2 PE=1 SV=4	57.5	CCT2	5.76837e+08	6.25378e+08	5.51101e+08	7.76481e+08	8.74301e+08	2.79024e+08	not	not
Q9BPU6	Dihydropyrimidinase-related protein 5 OS=Homo sapiens OX=9606 GN=DPYSL5 PE=1 SV=1	61.4	DPYSL5	2.78305e+07	2.39967e+07	1.16369e+07	2.37532e+09	2.40114e+09	1.40815e+09	not	not
P49588	Alanine--tRNA ligase, cytoplasmic OS=Homo sapiens OX=9606 GN=AARS1 PE=1 SV=2	106.7	AARS1	3.77874e+08	3.41598e+08	3.10186e+08	3.61972e+08	3.41949e+08	1.32126e+08	not	not
P00558	Phosphoglycerate kinase 1 OS=Homo sapiens OX=9606 GN=PGK1 PE=1 SV=3	44.6	PGK1	8.59374e+08	7.63484e+08	5.32732e+08	1.87837e+09	2.13208e+09	6.99065e+08	not	not
Q93008	Probable ubiquitin carboxyl-terminal hydrolase FAF-X OS=Homo sapiens OX=9606 GN=USP9X PE=1 SV=4	290.3	USP9X	8.00974e+07	8.00903e+07	6.1261e+07	2.11475e+08	2.32117e+08	7.1452e+07	not	not
P50990	T-complex protein 1 subunit theta OS=Homo sapiens OX=9606 GN=CCT8 PE=1 SV=4	59.6	CCT8	8.65405e+08	7.25065e+08	6.92596e+08	9.92637e+08	1.03541e+09	5.07633e+08	not	not
P80723	Brain acid soluble protein 1 OS=Homo sapiens OX=9606 GN=BASP1 PE=1 SV=2	22.7	BASP1	6.35378e+07	5.94272e+07	4.54466e+07	3.34584e+09	4.28214e+09	2.17828e+08	membrane	not
O14497	AT-rich interactive domain-containing protein 1A OS=Homo sapiens OX=9606 GN=ARID1A PE=1 SV=3	241.9	ARID1A	5.45619e+07	5.62377e+07	6.46599e+07	7.76744e+07	8.499e+07	3.51453e+07	not	not
Q04637	Eukaryotic translation initiation factor 4 gamma 1 OS=Homo sapiens OX=9606 GN=EIF4G1 PE=1 SV=4	175.4	EIF4G1	2.71562e+08	2.80757e+08	1.96813e+08	2.61677e+08	2.58249e+08	1.21077e+08	not	not
Q5VYK3	Proteasome adapter and scaffold protein ECM29 OS=Homo sapiens OX=9606 GN=ECPAS PE=1 SV=2	204.2	ECPAS	8.73534e+07	8.50057e+07	1.02087e+08	9.13699e+07	8.85002e+07	3.56171e+07	not	not
O75592	E3 ubiquitin-protein ligase MYCBP2 OS=Homo sapiens OX=9606 GN=MYCBP2 PE=1 SV=4	513.3	MYCBP2	1.7154e+07	3.0062e+06	3.14448e+06	5.72023e+07	5.50469e+07	1.36421e+07	not	not
Q00341	Vigilin OS=Homo sapiens OX=9606 GN=HDLBP PE=1 SV=2	141.4		1.69831e+08	1.64659e+08	1.35623e+08	2.44765e+08	2.21225e+08	5.86726e+07	not	not
Q12906	Interleukin enhancer-binding factor 3 OS=Homo sapiens OX=9606 GN=ILF3 PE=1 SV=3	95.3	ILF3	6.81098e+08	5.52914e+08	4.97832e+08	1.03154e+09	9.7372e+08	5.6813e+08	not	not
Q9NY65	Tubulin alpha-8 chain OS=Homo sapiens OX=9606 GN=TUBA8 PE=1 SV=1	50.1	TUBA8		54395.2		873364	1.54593e+06	77005.4	not	not
Q14683	Structural maintenance of chromosomes protein 1A OS=Homo sapiens OX=9606 GN=SMC1A PE=1 SV=2	143.1	SMC1A	1.55061e+08	1.35706e+08	9.50892e+07	1.70069e+08	1.62428e+08	7.45289e+07	not	not
P04264	Keratin, type II cytoskeletal 1 OS=Homo sapiens OX=9606 GN=KRT1 PE=1 SV=6	66	KRT1	3.47693e+08	3.4276e+08	1.81023e+08	2.09076e+09	2.00303e+09	1.17992e+10	membrane	not
Q13200	26S proteasome non-ATPase regulatory subunit 2 OS=Homo sapiens OX=9606 GN=PSMD2 PE=1 SV=3	100.1	PSMD2	3.85889e+08	3.27422e+08	2.67457e+08	4.79537e+08	4.86994e+08	3.25687e+08	not	not
Q12756	Kinesin-like protein KIF1A OS=Homo sapiens OX=9606 GN=KIF1A PE=1 SV=2	190.9	KIF1A	8.23168e+07	7.03628e+07	5.26461e+07	1.74992e+08	1.58985e+08	5.99878e+07	membrane	not
P11047	Laminin subunit gamma-1 OS=Homo sapiens OX=9606 GN=LAMC1 PE=1 SV=3	177.5	LAMC1	8.20918e+07	8.15351e+07	9.20457e+07	1.18222e+08	1.18666e+08	9.50342e+07	not	not
O60229	Kalirin OS=Homo sapiens OX=9606 GN=KALRN PE=1 SV=3	340	KALRN	3.86049e+07	3.10886e+07	1.19937e+06	8.72915e+07	9.58775e+07	2.99583e+07	not	not
P35908	Keratin, type II cytoskeletal 2 epidermal OS=Homo sapiens OX=9606 GN=KRT2 PE=1 SV=2	65.4	KRT2	3.09126e+08	3.14418e+08	2.28879e+08	1.54831e+09	1.52749e+09	8.86974e+09	not	not
P50395	Rab GDP dissociation inhibitor beta OS=Homo sapiens OX=9606 GN=GDI2 PE=1 SV=2	50.6	GDI2	3.89827e+08	3.70382e+08	3.445e+08	6.33074e+08	5.23784e+08	1.92978e+08	membrane	not
Q02218	2-oxoglutarate dehydrogenase, mitochondrial OS=Homo sapiens OX=9606 GN=OGDH PE=1 SV=3	115.9	OGDH	4.3386e+07	4.25452e+07	2.96008e+07	1.99342e+08	1.97536e+08	3.90008e+07	not	not
P08237	ATP-dependent 6-phosphofructokinase, muscle type OS=Homo sapiens OX=9606 GN=PFKM PE=1 SV=2	85.1	PFKM	7.1853e+07	6.36022e+07	1.14574e+08	5.27926e+08	5.05831e+08	1.76567e+08	not	not
P53618	Coatomer subunit beta OS=Homo sapiens OX=9606 GN=COPB1 PE=1 SV=3	107.1	COPB1	1.15628e+08	1.11333e+08	7.81704e+07	2.54125e+08	2.50034e+08	1.02118e+08	membrane	not
P49368	T-complex protein 1 subunit gamma OS=Homo sapiens OX=9606 GN=CCT3 PE=1 SV=4	60.5	CCT3	6.08457e+08	6.33709e+08	7.06555e+08	1.23363e+09	1.39554e+09	4.87234e+08	not	not
P35221	Catenin alpha-1 OS=Homo sapiens OX=9606 GN=CTNNA1 PE=1 SV=1	100	CTNNA1	2.02532e+08	1.82763e+08	1.74556e+08	2.15011e+08	1.837e+08	1.40224e+08	membrane	not
O75122	CLIP-associating protein 2 OS=Homo sapiens OX=9606 GN=CLASP2 PE=1 SV=3	141	CLASP2	1.75801e+07	1.65334e+07	1.42341e+07	2.89994e+08	3.48568e+08	8.78986e+07	membrane	not
Q7Z460	CLIP-associating protein 1 OS=Homo sapiens OX=9606 GN=CLASP1 PE=1 SV=1	169.3	CLASP1	3.53866e+07	3.44361e+07	3.62496e+07	1.94463e+08	2.46335e+08	1.14244e+08	not	not
P98160	Basement membrane-specific heparan sulfate proteoglycan core protein OS=Homo sapiens OX=9606 GN=HSPG2 PE=1 SV=4	468.5	HSPG2	1.44353e+07	8.9311e+07	8.58472e+06	6.07285e+07	5.68956e+07	2.19553e+07	not	not
O00410	Importin-5 OS=Homo sapiens OX=9606 GN=IPO5 PE=1 SV=4	123.6	IPO5	3.25261e+08	4.03981e+08	3.39481e+08	1.6102e+08	1.49209e+08	7.99727e+07	not	not
P43243	Matrin-3 OS=Homo sapiens OX=9606 GN=MATR3 PE=1 SV=2	94.6	MATR3	5.34571e+08	4.48511e+08	3.7658e+08	8.18174e+08	7.44204e+08	5.66855e+08	not	not
Q92896	Golgi apparatus protein 1 OS=Homo sapiens OX=9606 GN=GLG1 PE=1 SV=2	134.5	GLG1	1.76072e+08	1.42657e+08	9.84208e+07	1.73903e+08	1.91984e+08	8.21168e+07	membrane	not
Q9Y4L1	Hypoxia up-regulated protein 1 OS=Homo sapiens OX=9606 GN=HYOU1 PE=1 SV=1	111.3	HYOU1	3.14134e+08	3.02608e+08	2.2248e+08	6.02026e+08	6.84761e+08	1.38341e+09	not	not
P13010	X-ray repair cross-complementing protein 5 OS=Homo sapiens OX=9606 GN=XRCC5 PE=1 SV=3	82.7	XRCC5	5.34937e+08	5.30265e+08	7.48022e+08	5.13422e+08	5.43753e+08	1.76215e+08	not	not
Q9H4G0	Band 4.1-like protein 1 OS=Homo sapiens OX=9606 GN=EPB41L1 PE=1 SV=2	98.4	EPB41L1	1.67416e+07	2.12375e+07	6.53024e+06	4.19515e+08	3.80553e+08	4.06815e+08	not	not
P41252	Isoleucine--tRNA ligase, cytoplasmic OS=Homo sapiens OX=9606 GN=IARS1 PE=1 SV=2	144.4	IARS1	2.95721e+08	2.67068e+08	2.11424e+08	2.66298e+08	2.13103e+08	8.6738e+07	not	not
Q12860	Contactin-1 OS=Homo sapiens OX=9606 GN=CNTN1 PE=1 SV=1	113.2	CNTN1	5.67058e+06	8.38452e+06	1.04313e+07	4.19997e+08	4.18691e+08	2.18162e+08	membrane	not
P08133	Annexin A6 OS=Homo sapiens OX=9606 GN=ANXA6 PE=1 SV=3	75.8	ANXA6	2.05878e+08	2.21147e+08	8.86576e+07	4.43162e+08	4.43884e+08	1.96694e+08	not	not
Q16531	DNA damage-binding protein 1 OS=Homo sapiens OX=9606 GN=DDB1 PE=1 SV=1	126.9	DDB1	2.22153e+08	2.30814e+08	2.11402e+08	2.31238e+08	1.88979e+08	1.3379e+08	not	not
P06733	Alpha-enolase OS=Homo sapiens OX=9606 GN=ENO1 PE=1 SV=2	47.1	ENO1	2.68941e+09	2.86577e+09	3.70064e+09	1.3281e+09	1.28687e+09	1.17407e+09	membrane	not
P0DMV9	Heat shock 70 kDa protein 1B OS=Homo sapiens OX=9606 GN=HSPA1B PE=1 SV=1	70	HSPA1B	2.0323e+08	2.09455e+08	2.37356e+08	1.26291e+09	1.37821e+09	8.04518e+08	not	not
P26640	Valine--tRNA ligase OS=Homo sapiens OX=9606 GN=VARS1 PE=1 SV=4	140.4	VARS1	1.59884e+08	1.46692e+08	9.69302e+07	2.39443e+08	2.12847e+08	1.07903e+08	not	not
Q05193	Dynamin-1 OS=Homo sapiens OX=9606 GN=DNM1 PE=1 SV=2	97.3	DNM1	2.29737e+07	2.55276e+07	3.71033e+07	5.17232e+08	5.57209e+08	2.88161e+08	not	not
Q9ULU8	Calcium-dependent secretion activator 1 OS=Homo sapiens OX=9606 GN=CADPS PE=1 SV=3	152.7	CADPS	3.07615e+06	3.3364e+06	2.07486e+06	1.87744e+08	1.98166e+08	4.58675e+07	membrane	not
O14531	Dihydropyrimidinase-related protein 4 OS=Homo sapiens OX=9606 GN=DPYSL4 PE=1 SV=2	61.8	DPYSL4	1.79878e+07	1.62417e+07	1.02176e+07	9.20571e+08	1.01345e+09	4.23223e+08	not	not
Q99832	T-complex protein 1 subunit eta OS=Homo sapiens OX=9606 GN=CCT7 PE=1 SV=2	59.3	CCT7	4.51934e+08	4.33041e+08	4.77377e+08	6.86504e+08	7.5853e+08	3.33626e+08	not	not
Q8WUM4	Programmed cell death 6-interacting protein OS=Homo sapiens OX=9606 GN=PDCD6IP PE=1 SV=1	96	PDCD6IP	2.34056e+08	2.23711e+08	1.57147e+08	4.11461e+08	3.6875e+08	2.75245e+08	not	not
Q9Y6D6	Brefeldin A-inhibited guanine nucleotide-exchange protein 1 OS=Homo sapiens OX=9606 GN=ARFGEF1 PE=1 SV=2	208.6	ARFGEF1	5.69346e+07	5.22219e+07	5.26311e+07	1.0549e+08	1.04383e+08	3.47665e+07	membrane	not
Q9P265	Disco-interacting protein 2 homolog B OS=Homo sapiens OX=9606 GN=DIP2B PE=1 SV=3	171.4	DIP2B	4.27289e+07	2.37633e+07	1.54641e+07	1.74568e+08	1.7592e+08	5.74154e+07	not	not
Q13618	Cullin-3 OS=Homo sapiens OX=9606 GN=CUL3 PE=1 SV=2	88.9	CUL3	4.73125e+07	4.01274e+07	3.53257e+07	2.24348e+08	2.01261e+08	4.23242e+07	not	not
P12956	X-ray repair cross-complementing protein 6 OS=Homo sapiens OX=9606 GN=XRCC6 PE=1 SV=2	69.8	XRCC6	9.76701e+08	8.51876e+08	7.9154e+08	7.3946e+08	6.37275e+08	4.79688e+08	not	not
Q9P2J5	Leucine--tRNA ligase, cytoplasmic OS=Homo sapiens OX=9606 GN=LARS1 PE=1 SV=2	134.4	LARS1	2.97473e+08	3.10581e+08	2.04779e+08	2.84078e+08	2.63466e+08	1.15278e+08	not	not
P61764	Syntaxin-binding protein 1 OS=Homo sapiens OX=9606 GN=STXBP1 PE=1 SV=1	67.5	STXBP1	1.43474e+07	1.0796e+07	1.28435e+07	8.13244e+08	6.83321e+08	3.72485e+08	membrane	not
P20020	Plasma membrane calcium-transporting ATPase 1 OS=Homo sapiens OX=9606 GN=ATP2B1 PE=1 SV=4	134.6	ATP2B1	3.4531e+07	2.21346e+07	2.69176e+07	2.79999e+08	3.01248e+08	8.53198e+07	membrane	not
Q92945	Far upstream element-binding protein 2 OS=Homo sapiens OX=9606 GN=KHSRP PE=1 SV=4	73.1	KHSRP	4.59423e+08	4.31177e+08	3.21037e+08	4.24189e+08	3.76788e+08	1.72775e+08	not	not
Q9UPA5	Protein bassoon OS=Homo sapiens OX=9606 GN=BSN PE=1 SV=4	416.2	BSN	633726	540518	8.21315e+06	3.06397e+07	3.03791e+07	3.84484e+07	membrane	not
P32004	Neural cell adhesion molecule L1 OS=Homo sapiens OX=9606 GN=L1CAM PE=1 SV=2	139.9	L1CAM	1.06044e+07	1.83921e+07	6.51247e+06	6.98122e+08	6.6465e+08	1.35001e+09	membrane	not
O75145	Liprin-alpha-3 OS=Homo sapiens OX=9606 GN=PPFIA3 PE=1 SV=3	133.4	PPFIA3	3.35278e+06	6.60763e+06	4.57879e+06	1.02317e+08	9.63879e+07	4.15285e+07	not	not
Q10567	AP-1 complex subunit beta-1 OS=Homo sapiens OX=9606 GN=AP1B1 PE=1 SV=2	104.6		2.65772e+07	2.74537e+07	3.80724e+07	5.31079e+07	5.67947e+07	2.5742e+07	membrane	not
P04350	Tubulin beta-4A chain OS=Homo sapiens OX=9606 GN=TUBB4A PE=1 SV=2	49.6	TUBB4A	2.89637e+06	2.55034e+06	1.91742e+06	1.67759e+08	2.63985e+08	1.05567e+07	not	not
Q709C8	Vacuolar protein sorting-associated protein 13C OS=Homo sapiens OX=9606 GN=VPS13C PE=1 SV=1	422.1	VPS13C	5.1288e+06	2.6562e+07	6.96524e+06	5.75667e+07	5.5608e+07	1.57776e+07	membrane	not
P11717	Cation-independent mannose-6-phosphate receptor OS=Homo sapiens OX=9606 GN=IGF2R PE=1 SV=3	274.2	IGF2R	1.09528e+08	9.82918e+07	6.53272e+07	1.41762e+08	1.3976e+08	5.5472e+07	membrane	not
Q14697	Neutral alpha-glucosidase AB OS=Homo sapiens OX=9606 GN=GANAB PE=1 SV=3	106.8	GANAB	3.28017e+08	2.91248e+08	2.27307e+08	6.8658e+08	7.06306e+08	4.21258e+08	not	not
P62258	14-3-3 protein epsilon OS=Homo sapiens OX=9606 GN=YWHAE PE=1 SV=1	29.2	YWHAE	1.93694e+09	1.98443e+09	2.14601e+09	4.14027e+09	3.64837e+09	1.04469e+10	not	not
Q92499	ATP-dependent RNA helicase DDX1 OS=Homo sapiens OX=9606 GN=DDX1 PE=1 SV=2	82.4	DDX1	1.39592e+08	1.35173e+08	1.44695e+08	3.1328e+08	2.7435e+08	1.2028e+08	not	not
Q9UQ35	Serine/arginine repetitive matrix protein 2 OS=Homo sapiens OX=9606 GN=SRRM2 PE=1 SV=2	299.4	SRRM2	8.61646e+07	8.26155e+07	7.05093e+07	1.5208e+08	1.80519e+08	1.15323e+08	not	not
Q9NRY4	Rho GTPase-activating protein 35 OS=Homo sapiens OX=9606 GN=ARHGAP35 PE=1 SV=3	170.4	ARHGAP35	1.9517e+07	2.89738e+07	1.51527e+07	9.72701e+07	1.0856e+08	1.56849e+07	membrane	not
Q08378	Golgin subfamily A member 3 OS=Homo sapiens OX=9606 GN=GOLGA3 PE=1 SV=2	167.3	GOLGA3	2.21623e+07	2.59533e+07	1.53057e+07	7.25655e+07	6.4039e+07	8.06601e+07	membrane	not
P50993	Sodium/potassium-transporting ATPase subunit alpha-2 OS=Homo sapiens OX=9606 GN=ATP1A2 PE=1 SV=1	112.2	ATP1A2	2.39703e+07	1.47828e+07	1.45704e+07	9.34646e+07	9.26333e+07	1.21201e+08	membrane	not
P38606	V-type proton ATPase catalytic subunit A OS=Homo sapiens OX=9606 GN=ATP6V1A PE=1 SV=2	68.3	ATP6V1A	9.37822e+07	7.43624e+07	6.89896e+07	8.92931e+08	9.48129e+08	3.57485e+08	membrane	not
Q9P0K7	Ankycorbin OS=Homo sapiens OX=9606 GN=RAI14 PE=1 SV=2	110	RAI14	2.71665e+07	2.52353e+07	1.66426e+07	7.57205e+07	6.58373e+07	6.24826e+07	not	not
P55265	Double-stranded RNA-specific adenosine deaminase OS=Homo sapiens OX=9606 GN=ADAR PE=1 SV=4	136	ADAR	1.37501e+08	1.2149e+08	1.27835e+08	1.83537e+08	1.80886e+08	5.04266e+07	not	not
Q8IUD2	ELKS/Rab6-interacting/CAST family member 1 OS=Homo sapiens OX=9606 GN=ERC1 PE=1 SV=1	128	ERC1	1.92191e+07	2.38514e+07	5.18652e+07	1.69728e+08	1.37488e+08	2.54905e+08	membrane	not
O15075	Serine/threonine-protein kinase DCLK1 OS=Homo sapiens OX=9606 GN=DCLK1 PE=1 SV=2	82.2	DCLK1	2.91456e+07	2.33879e+07	2.54908e+07	1.19572e+09	1.25401e+09	7.86189e+08	not	not
Q9P2E9	Ribosome-binding protein 1 OS=Homo sapiens OX=9606 GN=RRBP1 PE=1 SV=5	152.4	RRBP1	9.80822e+07	8.46835e+07	8.43994e+07	9.81356e+07	9.99627e+07	8.23363e+07	membrane	not
O43295	SLIT-ROBO Rho GTPase-activating protein 3 OS=Homo sapiens OX=9606 GN=SRGAP3 PE=1 SV=3	124.4	SRGAP3	3.71651e+06	4.34296e+06	1.14404e+07	1.42332e+08	1.32871e+08	3.85877e+07	not	not
P10586	Receptor-type tyrosine-protein phosphatase F OS=Homo sapiens OX=9606 GN=PTPRF PE=1 SV=2	212.7	PTPRF	1.79217e+07	2.25037e+07	1.60867e+07	1.08527e+08	9.41812e+07	7.52008e+07	membrane	not
P26232	Catenin alpha-2 OS=Homo sapiens OX=9606 GN=CTNNA2 PE=1 SV=5	105.2	CTNNA2	7.91299e+06	1.04697e+07	6.49011e+06	1.63917e+08	1.23759e+08	1.72972e+08	membrane	not
P78347	General transcription factor II-I OS=Homo sapiens OX=9606 GN=GTF2I PE=1 SV=2	112.3	GTF2I	3.33213e+08	2.79548e+08	2.31619e+08	3.12222e+08	2.87423e+08	1.81958e+08	not	not
P21359	Neurofibromin OS=Homo sapiens OX=9606 GN=NF1 PE=1 SV=2	319.2	NF1	8.95875e+06	1.07927e+07	3.70131e+06	5.23238e+07	6.42943e+07	1.60094e+07	membrane	not
P60842	Eukaryotic initiation factor 4A-I OS=Homo sapiens OX=9606 GN=EIF4A1 PE=1 SV=1	46.1	EIF4A1	1.15772e+09	1.09756e+09	1.38888e+09	1.49883e+09	1.58963e+09	1.43333e+09	not	not
P42345	Serine/threonine-protein kinase mTOR OS=Homo sapiens OX=9606 GN=MTOR PE=1 SV=1	288.7	MTOR	2.73976e+07	1.26317e+07	3.11487e+07	5.30367e+07	4.94595e+07	1.33115e+07	membrane	not
Q12840	Kinesin heavy chain isoform 5A OS=Homo sapiens OX=9606 GN=KIF5A PE=1 SV=2	117.3	KIF5A	7.87928e+06	6.19287e+06	2.47951e+06	7.11992e+07	6.65258e+07	3.64627e+07	not	not
Q96N67	Dedicator of cytokinesis protein 7 OS=Homo sapiens OX=9606 GN=DOCK7 PE=1 SV=4	242.4	DOCK7	1.9105e+07	1.88983e+07	1.20331e+07	1.28576e+08	1.20763e+08	2.24164e+07	not	not
P13591	Neural cell adhesion molecule 1 OS=Homo sapiens OX=9606 GN=NCAM1 PE=1 SV=3	94.5	NCAM1	1.15253e+07	1.11984e+07	1.50401e+07	1.51981e+09	1.60959e+09	5.30473e+09	membrane	not
Q9UIW2	Plexin-A1 OS=Homo sapiens OX=9606 GN=PLXNA1 PE=1 SV=3	210.9	PLXNA1	9.37246e+06	4.91596e+06	3.85008e+06	1.00618e+08	1.07753e+08	1.99596e+07	membrane	not
P78344	Eukaryotic translation initiation factor 4 gamma 2 OS=Homo sapiens OX=9606 GN=EIF4G2 PE=1 SV=1	102.3	EIF4G2	1.2038e+08	1.15839e+08	1.1473e+08	2.60257e+08	2.77857e+08	1.89131e+08	not	not
P22626	Heterogeneous nuclear ribonucleoproteins A2/B1 OS=Homo sapiens OX=9606 GN=HNRNPA2B1 PE=1 SV=2	37.4	HNRNPA2B1	1.61271e+09	1.54023e+09	1.2409e+09	1.63867e+09	1.6887e+09	1.74379e+09	not	not
Q15233	Non-POU domain-containing octamer-binding protein OS=Homo sapiens OX=9606 GN=NONO PE=1 SV=4	54.2	NONO	6.3812e+08	5.37842e+08	5.08006e+08	1.09523e+09	1.05023e+09	1.05709e+09	not	not
O75179	Ankyrin repeat domain-containing protein 17 OS=Homo sapiens OX=9606 GN=ANKRD17 PE=1 SV=3	274.1	ANKRD17	4.15423e+07	4.2778e+07	3.6136e+07	6.85973e+07	6.23317e+07	1.76215e+07	not	not
Q5T7N2	LINE-1 type transposase domain-containing protein 1 OS=Homo sapiens OX=9606 GN=L1TD1 PE=1 SV=1	98.8	L1TD1	5.66138e+08	6.08004e+08	3.83033e+08	3.86813e+07	4.46049e+07	1.10337e+08	not	not
P30622	CAP-Gly domain-containing linker protein 1 OS=Homo sapiens OX=9606 GN=CLIP1 PE=1 SV=2	162.1	CLIP1	5.12351e+07	1.76194e+07	3.13384e+07	1.33851e+08	1.10738e+08	2.37038e+08	membrane	not
P35612	Beta-adducin OS=Homo sapiens OX=9606 GN=ADD2 PE=1 SV=3	80.8	ADD2	6.98476e+07	6.33395e+07	5.09971e+07	4.02749e+08	3.87867e+08	2.53709e+08	membrane	not
O60716	Catenin delta-1 OS=Homo sapiens OX=9606 GN=CTNND1 PE=1 SV=1	108.1	CTNND1	1.30045e+08	1.19144e+08	1.54225e+08	1.65101e+08	1.63853e+08	7.79685e+07	membrane	not
P19367	Hexokinase-1 OS=Homo sapiens OX=9606 GN=HK1 PE=1 SV=3	102.4	HK1	6.03024e+08	5.24803e+08	1.54373e+09	1.55823e+09	1.35472e+09	5.09537e+08	membrane	not
Q07065	Cytoskeleton-associated protein 4 OS=Homo sapiens OX=9606 GN=CKAP4 PE=1 SV=2	66	CKAP4	1.69653e+08	1.71888e+08	1.64236e+08	8.33869e+08	8.44928e+08	1.67958e+09	membrane	not
P31939	Bifunctional purine biosynthesis protein ATIC OS=Homo sapiens OX=9606 GN=ATIC PE=1 SV=3	64.6	ATIC	4.19752e+08	4.22403e+08	3.97802e+08	2.41913e+08	2.95158e+08	1.41864e+08	not	not
P30153	Serine/threonine-protein phosphatase 2A 65 kDa regulatory subunit A alpha isoform OS=Homo sapiens OX=9606 GN=PPP2R1A PE=1 SV=4	65.3	PPP2R1A	3.68376e+08	3.30321e+08	3.74277e+08	9.84962e+08	9.7947e+08	5.53115e+08	membrane	not
P35527	Keratin, type I cytoskeletal 9 OS=Homo sapiens OX=9606 GN=KRT9 PE=1 SV=3	62	KRT9	1.61872e+08	1.53556e+08	1.05493e+08	9.96769e+08	8.15935e+08	6.06292e+09	not	not
P23246	Splicing factor, proline- and glutamine-rich OS=Homo sapiens OX=9606 GN=SFPQ PE=1 SV=2	76.1	SFPQ	7.98562e+08	7.0911e+08	6.07779e+08	1.08585e+09	1.17544e+09	2.00639e+09	not	not
P33993	DNA replication licensing factor MCM7 OS=Homo sapiens OX=9606 GN=MCM7 PE=1 SV=4	81.3	MCM7	3.33096e+08	3.64308e+08	3.0586e+08	1.43913e+08	1.40661e+08	1.76034e+08	not	not
Q13435	Splicing factor 3B subunit 2 OS=Homo sapiens OX=9606 GN=SF3B2 PE=1 SV=2	100.2	SF3B2	1.64604e+08	1.45718e+08	1.23896e+08	1.51157e+08	1.44777e+08	1.2705e+08	not	not
Q14194	Dihydropyrimidinase-related protein 1 OS=Homo sapiens OX=9606 GN=CRMP1 PE=1 SV=1	62.1	CRMP1	8.93147e+07	7.12036e+07	7.77141e+07	3.44281e+09	3.06118e+09	2.02673e+09	not	not
P62195	26S proteasome regulatory subunit 8 OS=Homo sapiens OX=9606 GN=PSMC5 PE=1 SV=1	45.6	PSMC5	1.49512e+08	1.26422e+08	1.00058e+08	2.73946e+08	2.28499e+08	1.92732e+08	not	not
P49750	YLP motif-containing protein 1 OS=Homo sapiens OX=9606 GN=YLPM1 PE=1 SV=4	241.5	YLPM1	4.72357e+07	4.80991e+07	3.20288e+07	1.42551e+08	1.37251e+08	6.41989e+07	not	not
Q7KZF4	Staphylococcal nuclease domain-containing protein 1 OS=Homo sapiens OX=9606 GN=SND1 PE=1 SV=1	101.9	SND1	3.60464e+08	2.98888e+08	2.61448e+08	3.23172e+08	3.06266e+08	1.44545e+08	not	not
O00571	ATP-dependent RNA helicase DDX3X OS=Homo sapiens OX=9606 GN=DDX3X PE=1 SV=3	73.2	DDX3X	2.35139e+08	1.96979e+08	2.44311e+08	2.92487e+08	2.93682e+08	2.25462e+08	membrane	not
P14136	Glial fibrillary acidic protein OS=Homo sapiens OX=9606 GN=GFAP PE=1 SV=1	49.9	GFAP	1.58916e+07	1.36595e+07	5.76423e+07	1.03121e+09	9.33513e+08	2.47293e+09	not	not
Q92841	Probable ATP-dependent RNA helicase DDX17 OS=Homo sapiens OX=9606 GN=DDX17 PE=1 SV=2	80.2	DDX17	3.53352e+08	3.56895e+08	2.82818e+08	7.05649e+08	5.80111e+08	2.26105e+08	not	not
P33992	DNA replication licensing factor MCM5 OS=Homo sapiens OX=9606 GN=MCM5 PE=1 SV=5	82.2	MCM5	3.5542e+08	3.15993e+08	2.9363e+08	1.6145e+08	1.56392e+08	9.95469e+07	not	not
O75165	DnaJ homolog subfamily C member 13 OS=Homo sapiens OX=9606 GN=DNAJC13 PE=1 SV=5	254.3	DNAJC13	2.98082e+07	2.91024e+07	1.98883e+07	6.37071e+07	5.52289e+07	2.40542e+07	membrane	not
P15311	Ezrin OS=Homo sapiens OX=9606 GN=EZR PE=1 SV=4	69.4	EZR	3.60045e+08	3.30739e+08	2.76241e+08	3.2693e+08	2.86725e+08	9.10928e+07	membrane	not
Q69YQ0	Cytospin-A OS=Homo sapiens OX=9606 GN=SPECC1L PE=1 SV=2	124.5		1.1728e+07	9.7757e+06	2.05932e+07	5.99385e+07	4.96381e+07	6.0399e+07	not	not
Q5TF21	Protein SOGA3 OS=Homo sapiens OX=9606 GN=SOGA3 PE=3 SV=1	103.1	MTCL3	4.47974e+06	2.87877e+06	6.43433e+06	2.59783e+08	2.21055e+08	2.27182e+08	membrane	not
P14866	Heterogeneous nuclear ribonucleoprotein L OS=Homo sapiens OX=9606 GN=HNRNPL PE=1 SV=2	64.1	HNRNPL	4.32639e+08	4.17282e+08	4.09607e+08	8.12567e+08	8.28012e+08	3.65236e+08	not	not
Q99798	Aconitate hydratase, mitochondrial OS=Homo sapiens OX=9606 GN=ACO2 PE=1 SV=2	85.4	ACO2	1.13658e+08	1.17711e+08	6.56616e+07	4.67048e+08	5.22268e+08	1.56743e+08	not	not
Q9Y2A7	Nck-associated protein 1 OS=Homo sapiens OX=9606 GN=NCKAP1 PE=1 SV=1	128.7	NCKAP1	4.63016e+07	3.61815e+07	3.38701e+07	2.41408e+08	2.36975e+08	4.55275e+07	membrane	not
P05787	Keratin, type II cytoskeletal 8 OS=Homo sapiens OX=9606 GN=KRT8 PE=1 SV=7	53.7	KRT8	8.53267e+08	7.81837e+08	6.14324e+08	5.62424e+07	5.87371e+07	3.89965e+08	not	not
P09651	Heterogeneous nuclear ribonucleoprotein A1 OS=Homo sapiens OX=9606 GN=HNRNPA1 PE=1 SV=5	38.7	HNRNPA1	1.53559e+09	1.35748e+09	1.09566e+09	2.10448e+09	1.8331e+09	6.3477e+08	not	not
Q07866	Kinesin light chain 1 OS=Homo sapiens OX=9606 GN=KLC1 PE=1 SV=2	65.3	KLC1	7.82412e+07	6.22823e+07	6.05416e+07	6.58827e+08	7.33659e+08	2.8333e+08	not	not
O60264	SWI/SNF-related matrix-associated actin-dependent regulator of chromatin subfamily A member 5 OS=Homo sapiens OX=9606 GN=SMARCA5 PE=1 SV=1	121.8	SMARCA5	1.783e+08	1.73528e+08	1.97161e+08	2.2903e+08	2.40351e+08	3.42216e+08	not	not
P30101	Protein disulfide-isomerase A3 OS=Homo sapiens OX=9606 GN=PDIA3 PE=1 SV=4	56.7	PDIA3	1.15395e+09	9.65443e+08	7.89099e+08	1.01869e+09	8.66842e+08	1.3692e+09	not	not
O14617	AP-3 complex subunit delta-1 OS=Homo sapiens OX=9606 GN=AP3D1 PE=1 SV=1	130.1	AP3D1	2.26356e+07	2.07402e+07	1.64174e+07	1.27324e+08	1.3292e+08	6.38004e+07	membrane	not
P11586	C-1-tetrahydrofolate synthase, cytoplasmic OS=Homo sapiens OX=9606 GN=MTHFD1 PE=1 SV=4	101.5	MTHFD1	5.08988e+08	4.90149e+08	5.43642e+08	3.46886e+08	3.23241e+08	1.39645e+08	not	not
P29401	Transketolase OS=Homo sapiens OX=9606 GN=TKT PE=1 SV=3	67.8	TKT	1.66596e+09	1.67462e+09	1.57693e+09	1.74007e+09	1.49907e+09	4.85864e+08	not	not
P17980	26S proteasome regulatory subunit 6A OS=Homo sapiens OX=9606 GN=PSMC3 PE=1 SV=3	49.2	PSMC3	1.32541e+08	1.42846e+08	1.02737e+08	2.34933e+08	2.24762e+08	1.89061e+08	not	not
P35606	Coatomer subunit beta' OS=Homo sapiens OX=9606 GN=COPB2 PE=1 SV=2	102.4	COPB2	1.51929e+08	1.50519e+08	1.40976e+08	2.20914e+08	1.83619e+08	1.03629e+08	membrane	not
P24821	Tenascin OS=Homo sapiens OX=9606 GN=TNC PE=1 SV=3	240.7	TNC	4.73659e+06	3.82141e+06	4.50928e+06	1.10633e+08	9.97342e+07	6.31402e+07	not	not
Q9NYU2	UDP-glucose:glycoprotein glucosyltransferase 1 OS=Homo sapiens OX=9606 GN=UGGT1 PE=1 SV=3	177.1	UGGT1	6.96223e+07	7.06804e+07	7.36396e+07	2.23199e+08	2.43362e+08	7.95133e+07	not	not
P62805	Histone H4 OS=Homo sapiens OX=9606 GN=H4C1 PE=1 SV=2	11.4	H4C1; H4C11; H4C12; H4C13; H4C14; H4C15; H4C16; H4C2; H4C3; H4C4; H4C5; H4C6; H4C8; H4C9	9.99711e+09	9.86163e+09	1.5873e+10	1.51747e+10	8.30832e+09	7.56083e+09	not	not
Q14974	Importin subunit beta-1 OS=Homo sapiens OX=9606 GN=KPNB1 PE=1 SV=2	97.1	KPNB1	4.28147e+08	4.03041e+08	4.31183e+08	4.72174e+08	4.77485e+08	3.45194e+08	not	not
O75083	WD repeat-containing protein 1 OS=Homo sapiens OX=9606 GN=WDR1 PE=1 SV=4	66.2	WDR1	5.53997e+08	5.83104e+08	3.89217e+08	1.0546e+09	9.3428e+08	2.93948e+08	not	not
P25205	DNA replication licensing factor MCM3 OS=Homo sapiens OX=9606 GN=MCM3 PE=1 SV=3	90.9	MCM3	4.16456e+08	3.9727e+08	4.18541e+08	1.18e+08	1.09645e+08	1.28636e+08	not	not
Q29RF7	Sister chromatid cohesion protein PDS5 homolog A OS=Homo sapiens OX=9606 GN=PDS5A PE=1 SV=1	150.7	PDS5A	2.59674e+07	2.91324e+07	3.91746e+07	3.47179e+07	2.98775e+07	1.26504e+07	not	not
O95782	AP-2 complex subunit alpha-1 OS=Homo sapiens OX=9606 GN=AP2A1 PE=1 SV=3	107.5	AP2A1	8.6725e+07	8.13896e+07	1.04648e+08	2.34442e+08	2.917e+08	7.99873e+07	membrane	not
P18583	Protein SON OS=Homo sapiens OX=9606 GN=SON PE=1 SV=4	263.7	SON	1.69792e+07	1.24834e+07	1.63796e+07	7.321e+07	6.26056e+07	4.63777e+07	not	not
P55786	Puromycin-sensitive aminopeptidase OS=Homo sapiens OX=9606 GN=NPEPPS PE=1 SV=2	103.2	NPEPPS	1.61959e+08	1.73154e+08	1.47438e+08	7.27466e+08	6.88824e+08	2.23639e+08	not	not
Q01813	ATP-dependent 6-phosphofructokinase, platelet type OS=Homo sapiens OX=9606 GN=PFKP PE=1 SV=2	85.5	PFKP	7.24941e+07	6.54156e+07	7.88809e+07	1.97849e+08	1.85567e+08	4.36781e+07	not	not
P25054	Adenomatous polyposis coli protein OS=Homo sapiens OX=9606 GN=APC PE=1 SV=2	311.5	APC	1.30894e+06	3.95422e+06	4.3901e+06	3.1168e+07	2.57154e+07	1.43541e+07	membrane	not
P55060	Exportin-2 OS=Homo sapiens OX=9606 GN=CSE1L PE=1 SV=3	110.3	CSE1L	4.28782e+08	3.80963e+08	4.90995e+08	3.13965e+08	4.15573e+08	1.23989e+08	not	not
P04075	Fructose-bisphosphate aldolase A OS=Homo sapiens OX=9606 GN=ALDOA PE=1 SV=2	39.4	ALDOA	1.47694e+09	1.13786e+09	9.12947e+08	1.22086e+09	1.04966e+09	3.29266e+08	not	not
A6NHR9	Structural maintenance of chromosomes flexible hinge domain-containing protein 1 OS=Homo sapiens OX=9606 GN=SMCHD1 PE=1 SV=2	226.2	SMCHD1	5.02529e+07	5.218e+07	3.62765e+07	9.31746e+07	8.95647e+07	3.88331e+07	not	not
O00429	Dynamin-1-like protein OS=Homo sapiens OX=9606 GN=DNM1L PE=1 SV=2	81.8	DNM1L	5.8814e+07	5.00411e+07	5.07696e+07	1.93226e+08	1.84771e+08	5.67066e+07	membrane	not
Q9UQB3	Catenin delta-2 OS=Homo sapiens OX=9606 GN=CTNND2 PE=1 SV=3	132.6	CTNND2	3.5634e+06	2.77031e+06	3.40687e+06	1.10551e+08	1.03457e+08	7.452e+07	not	not
Q8TAQ2	SWI/SNF complex subunit SMARCC2 OS=Homo sapiens OX=9606 GN=SMARCC2 PE=1 SV=1	132.8	SMARCC2	5.88706e+07	6.1798e+07	4.33348e+07	1.5581e+08	1.59155e+08	1.85482e+08	not	not
Q5T5Y3	Calmodulin-regulated spectrin-associated protein 1 OS=Homo sapiens OX=9606 GN=CAMSAP1 PE=1 SV=2	177.9	CAMSAP1	6.53856e+06	2.33534e+09	4.66307e+06	8.53358e+07	7.53745e+07	1.9769e+07	not	not
P24928	DNA-directed RNA polymerase II subunit RPB1 OS=Homo sapiens OX=9606 GN=POLR2A PE=1 SV=2	217	POLR2A	7.77538e+07	7.12085e+07	4.42286e+07	7.69892e+07	6.37283e+07	4.23753e+07	not	not
P33991	DNA replication licensing factor MCM4 OS=Homo sapiens OX=9606 GN=MCM4 PE=1 SV=5	96.5	MCM4	4.35534e+08	3.50958e+08	4.20863e+08	1.60659e+08	1.77575e+08	1.60732e+08	not	not
P62191	26S proteasome regulatory subunit 4 OS=Homo sapiens OX=9606 GN=PSMC1 PE=1 SV=1	49.2	PSMC1	2.14103e+08	2.06137e+08	1.77194e+08	3.108e+08	3.43006e+08	2.8705e+08	membrane	not
Q8N3C0	Activating signal cointegrator 1 complex subunit 3 OS=Homo sapiens OX=9606 GN=ASCC3 PE=1 SV=3	251.3	ASCC3	5.51019e+07	5.11117e+07	4.33442e+07	5.90435e+07	5.77396e+07	1.76915e+07	not	not
Q13263	Transcription intermediary factor 1-beta OS=Homo sapiens OX=9606 GN=TRIM28 PE=1 SV=5	88.5	TRIM28	6.91384e+08	7.39213e+08	6.66232e+08	4.37327e+08	4.05698e+08	3.59441e+08	not	not
P09936	Ubiquitin carboxyl-terminal hydrolase isozyme L1 OS=Homo sapiens OX=9606 GN=UCHL1 PE=1 SV=2	24.8	UCHL1	1.40764e+09	1.36988e+09	1.05915e+09	4.22048e+09	4.20042e+09	3.7784e+09	membrane	not
Q96AE4	Far upstream element-binding protein 1 OS=Homo sapiens OX=9606 GN=FUBP1 PE=1 SV=3	67.5	FUBP1	4.93233e+08	4.601e+08	3.02107e+08	4.92751e+08	3.92912e+08	6.58716e+08	not	not
P63104	14-3-3 protein zeta/delta OS=Homo sapiens OX=9606 GN=YWHAZ PE=1 SV=1	27.7	YWHAZ	8.9473e+08	8.76228e+08	5.91034e+08	2.4927e+09	3.11445e+09	3.70633e+09	not	not
O95425	Supervillin OS=Homo sapiens OX=9606 GN=SVIL PE=1 SV=2	247.6	SVIL	4.79065e+06	4.53549e+06	2.44091e+06	3.67922e+07	3.71125e+07	3.6876e+06	membrane	not
Q9P2S2	Neurexin-2 OS=Homo sapiens OX=9606 GN=NRXN2 PE=2 SV=1	184.9	NRXN2	1.25838e+07	6.00774e+06	1.67606e+06	1.25475e+08	1.25368e+08	9.95886e+07	membrane	not
P51532	Transcription activator BRG1 OS=Homo sapiens OX=9606 GN=SMARCA4 PE=1 SV=2	184.5	SMARCA4	1.0979e+08	1.02661e+08	9.61922e+07	1.79116e+08	1.82643e+08	1.50033e+08	not	not
P58107	Epiplakin OS=Homo sapiens OX=9606 GN=EPPK1 PE=1 SV=3	555.3	EPPK1	2.6728e+07	1.82333e+07	1.30717e+07	2.28499e+07	2.27655e+07	5.65986e+06	membrane	not
Q4V328	GRIP1-associated protein 1 OS=Homo sapiens OX=9606 GN=GRIPAP1 PE=1 SV=2	95.9	GRIPAP1	2.4164e+07	1.05565e+08	2.19009e+07	7.12714e+07	6.31237e+07	1.2508e+08	membrane	not
O15067	Phosphoribosylformylglycinamidine synthase OS=Homo sapiens OX=9606 GN=PFAS PE=1 SV=4	144.6	PFAS	2.57243e+08	2.25031e+08	2.52531e+08	4.93882e+08	4.0722e+08	5.51925e+07	not	not
P00367	Glutamate dehydrogenase 1, mitochondrial OS=Homo sapiens OX=9606 GN=GLUD1 PE=1 SV=2	61.4	GLUD1	1.42262e+08	1.36394e+08	1.01921e+08	4.67385e+08	4.48407e+08	2.98227e+08	not	not
Q9C0H9	SRC kinase signaling inhibitor 1 OS=Homo sapiens OX=9606 GN=SRCIN1 PE=1 SV=4	127	SRCIN1	3.10849e+06	5.40795e+06	8.19747e+06	1.15982e+08	1.00486e+08	6.99618e+07	not	not
Q9UIG0	Tyrosine-protein kinase BAZ1B OS=Homo sapiens OX=9606 GN=BAZ1B PE=1 SV=2	170.8	BAZ1B	4.40181e+07	4.3523e+07	2.78548e+07	1.20593e+08	1.0397e+08	4.35256e+07	not	not
Q6ZU35	Capping protein-inhibiting regulator of actin dynamics OS=Homo sapiens OX=9606 GN=CRACD PE=1 SV=3	136.7	CRACD	2.30551e+06	986502	6.34395e+06	5.56126e+07	5.88263e+07	1.81031e+07	not	not
Q9NTI5	Sister chromatid cohesion protein PDS5 homolog B OS=Homo sapiens OX=9606 GN=PDS5B PE=1 SV=1	164.6	PDS5B	2.87481e+07	2.76843e+07	2.63861e+07	7.43741e+07	6.92436e+07	2.94235e+07	not	not
Q92878	DNA repair protein RAD50 OS=Homo sapiens OX=9606 GN=RAD50 PE=1 SV=1	153.8	RAD50	5.68681e+07	1.00056e+09	5.28629e+07	1.05321e+08	8.85276e+07	5.17174e+07	not	not
P54136	Arginine--tRNA ligase, cytoplasmic OS=Homo sapiens OX=9606 GN=RARS1 PE=1 SV=2	75.3	RARS1	1.79163e+08	1.44366e+08	1.83699e+08	2.42948e+08	2.79291e+08	7.64438e+07	not	not
Q96F07	Cytoplasmic FMR1-interacting protein 2 OS=Homo sapiens OX=9606 GN=CYFIP2 PE=1 SV=2	148.3	CYFIP2	4.25342e+07	3.8054e+07	3.80552e+07	2.72005e+08	2.74898e+08	9.02418e+07	not	not
Q9C0C9	(E3-independent) E2 ubiquitin-conjugating enzyme OS=Homo sapiens OX=9606 GN=UBE2O PE=1 SV=3	141.2	UBE2O	5.71647e+07	5.88527e+07	5.56333e+07	1.01655e+08	1.02543e+08	2.38996e+07	not	not
P35222	Catenin beta-1 OS=Homo sapiens OX=9606 GN=CTNNB1 PE=1 SV=1	85.4	CTNNB1	6.12045e+07	7.26796e+07	8.95385e+07	1.75222e+08	1.97176e+08	5.73027e+07	membrane	not
Q15393	Splicing factor 3B subunit 3 OS=Homo sapiens OX=9606 GN=SF3B3 PE=1 SV=4	135.5	SF3B3	2.7356e+08	2.76345e+08	2.29364e+08	2.36499e+08	2.97244e+08	2.18819e+08	not	not
P35658	Nuclear pore complex protein Nup214 OS=Homo sapiens OX=9606 GN=NUP214 PE=1 SV=2	213.5	NUP214	6.31437e+07	5.48457e+07	3.52229e+07	6.63249e+07	6.49784e+07	3.25591e+07	not	not
P11940	Polyadenylate-binding protein 1 OS=Homo sapiens OX=9606 GN=PABPC1 PE=1 SV=2	70.6	PABPC1	3.38964e+08	3.53308e+08	3.92451e+08	2.61661e+08	2.60465e+08	1.96259e+08	not	not
O60763	General vesicular transport factor p115 OS=Homo sapiens OX=9606 GN=USO1 PE=1 SV=2	107.8	USO1	1.34483e+08	1.02871e+08	1.21773e+08	1.8106e+08	1.28752e+08	9.22207e+07	membrane	not
P31943	Heterogeneous nuclear ribonucleoprotein H OS=Homo sapiens OX=9606 GN=HNRNPH1 PE=1 SV=4	49.2	HNRNPH1	8.96624e+08	8.59771e+08	3.37242e+08	1.01439e+09	7.88403e+08	4.75329e+08	not	not
Q9Y3I0	RNA-splicing ligase RtcB homolog OS=Homo sapiens OX=9606 GN=RTCB PE=1 SV=1	55.2	RTCB	1.86403e+08	1.72826e+08	1.3968e+08	2.83149e+08	2.84997e+08	6.72655e+07	not	not
Q9C040	Tripartite motif-containing protein 2 OS=Homo sapiens OX=9606 GN=TRIM2 PE=1 SV=1	81.5	TRIM2	1.14924e+07	1.0859e+07	6.65414e+06	2.89021e+08	2.69169e+08	5.0045e+07	not	not
O43432	Eukaryotic translation initiation factor 4 gamma 3 OS=Homo sapiens OX=9606 GN=EIF4G3 PE=1 SV=2	176.5	EIF4G3	1.80111e+07	1.72355e+07	2.69404e+07	6.28425e+07	5.91833e+07	1.63801e+07	not	not
P43034	Platelet-activating factor acetylhydrolase IB subunit beta OS=Homo sapiens OX=9606 GN=PAFAH1B1 PE=1 SV=2	46.6	PAFAH1B1	1.16542e+08	1.18323e+08	8.38619e+07	8.04569e+08	7.9689e+08	4.70978e+08	membrane	not
P11171	Protein 4.1 OS=Homo sapiens OX=9606 GN=EPB41 PE=1 SV=4	97	EPB41	2.72138e+07	2.13393e+07	3.27593e+07	1.89373e+08	1.61166e+08	1.60711e+08	not	not
Q6P2E9	Enhancer of mRNA-decapping protein 4 OS=Homo sapiens OX=9606 GN=EDC4 PE=1 SV=1	151.6	EDC4	6.35101e+07	3.80258e+07	4.76206e+07	1.34768e+08	1.19687e+08	5.21328e+07	not	not
P42858	Huntingtin OS=Homo sapiens OX=9606 GN=HTT PE=1 SV=2	347.4	HTT	2.28367e+07	1.73971e+07	2.06797e+07	5.8234e+07	7.02354e+07	1.30929e+07	not	not
A0MZ66	Shootin-1 OS=Homo sapiens OX=9606 GN=SHTN1 PE=1 SV=4	71.6	SHTN1	1.26779e+07	1.49035e+07	7.7997e+06	1.47954e+08	1.837e+08	1.12098e+08	not	not
Q15811	Intersectin-1 OS=Homo sapiens OX=9606 GN=ITSN1 PE=1 SV=3	195.3	ITSN1	2.23886e+07	1.79623e+07	9.48777e+06	1.02662e+08	8.2064e+07	5.65291e+07	membrane	not
Q16643	Drebrin OS=Homo sapiens OX=9606 GN=DBN1 PE=1 SV=4	71.4	DBN1	2.83821e+08	2.91638e+08	2.5331e+08	4.51028e+08	6.00385e+08	2.07517e+08	not	not
P29144	Tripeptidyl-peptidase 2 OS=Homo sapiens OX=9606 GN=TPP2 PE=1 SV=4	138.3	TPP2	1.56725e+08	1.43226e+08	1.25612e+08	1.60581e+08	1.75015e+08	4.05115e+07	not	not
P17677	Neuromodulin OS=Homo sapiens OX=9606 GN=GAP43 PE=1 SV=1	24.8	GAP43	2.92089e+06	5.16055e+06	2.94129e+07	2.27e+09	2.70835e+09	8.30542e+08	membrane	not
Q15459	Splicing factor 3A subunit 1 OS=Homo sapiens OX=9606 GN=SF3A1 PE=1 SV=1	88.8	SF3A1	2.06427e+08	1.87311e+08	1.85008e+08	1.51724e+08	1.30738e+08	2.07842e+08	not	not
P02545	Prelamin-A/C OS=Homo sapiens OX=9606 GN=LMNA PE=1 SV=1	74.1	LMNA	6.38221e+07	6.23685e+07	4.78747e+07	1.98448e+08	1.66235e+08	2.2295e+08	not	not
P25705	ATP synthase subunit alpha, mitochondrial OS=Homo sapiens OX=9606 GN=ATP5F1A PE=1 SV=1	59.7	ATP5F1A	1.14312e+09	9.92066e+08	8.30852e+08	3.31505e+09	3.69125e+09	4.97078e+09	membrane	not
Q13423	NAD(P) transhydrogenase, mitochondrial OS=Homo sapiens OX=9606 GN=NNT PE=1 SV=3	113.8	NNT	2.29323e+07	3.20718e+07	1.34438e+07	5.01957e+08	5.16598e+08	2.14542e+08	membrane	not
P45974	Ubiquitin carboxyl-terminal hydrolase 5 OS=Homo sapiens OX=9606 GN=USP5 PE=1 SV=2	95.7	USP5	1.37968e+08	9.97113e+07	8.43891e+07	3.2629e+08	3.38498e+08	9.74864e+07	not	not
P15924	Desmoplakin OS=Homo sapiens OX=9606 GN=DSP PE=1 SV=3	331.6	DSP	6.28209e+07	6.10906e+07	9.52263e+07	2.94927e+07	2.71943e+07	1.25602e+08	membrane	not
P52701	DNA mismatch repair protein Msh6 OS=Homo sapiens OX=9606 GN=MSH6 PE=1 SV=2	152.7	MSH6	1.87806e+08	1.9753e+08	1.24123e+08	1.02404e+08	7.60205e+07	6.16314e+07	not	not
P07942	Laminin subunit beta-1 OS=Homo sapiens OX=9606 GN=LAMB1 PE=1 SV=2	197.9	LAMB1	1.84085e+08	1.39203e+08	8.69676e+07	1.25213e+08	1.47091e+08	2.27636e+08	not	not
Q96JM2	Zinc finger protein 462 OS=Homo sapiens OX=9606 GN=ZNF462 PE=1 SV=3	284.5	ZNF462	3.93007e+07	3.36186e+07	3.10271e+07	4.65923e+07	4.9327e+07	1.16132e+07	not	not
O60506	Heterogeneous nuclear ribonucleoprotein Q OS=Homo sapiens OX=9606 GN=SYNCRIP PE=1 SV=2	69.6	SYNCRIP	3.3693e+08	3.35134e+08	5.05551e+08	4.3096e+08	3.76809e+08	4.52079e+08	not	not
O43143	Pre-mRNA-splicing factor ATP-dependent RNA helicase DHX15 OS=Homo sapiens OX=9606 GN=DHX15 PE=1 SV=2	90.9	DHX15	2.12277e+08	1.79879e+08	1.26705e+08	2.80605e+08	2.60037e+08	1.82997e+08	not	not
Q9HC35	Echinoderm microtubule-associated protein-like 4 OS=Homo sapiens OX=9606 GN=EML4 PE=1 SV=3	108.8	EML4	9.36082e+07	9.74681e+07	8.31461e+07	1.87122e+08	1.72637e+08	6.53781e+07	not	not
Q5T5U3	Rho GTPase-activating protein 21 OS=Homo sapiens OX=9606 GN=ARHGAP21 PE=1 SV=2	217.3	ARHGAP21	4.82147e+06	3.90761e+06	2.15455e+06	5.53494e+07	5.72871e+07	1.12986e+07	membrane	not
Q13332	Receptor-type tyrosine-protein phosphatase S OS=Homo sapiens OX=9606 GN=PTPRS PE=1 SV=3	216.9	PTPRS	4.22371e+06	1.52464e+07	4.0143e+06	6.5062e+07	5.89755e+07	5.24543e+07	membrane	not
Q9Y230	RuvB-like 2 OS=Homo sapiens OX=9606 GN=RUVBL2 PE=1 SV=3	51.1	RUVBL2	2.99808e+08	3.12322e+08	2.64462e+08	4.28165e+08	4.64376e+08	3.04865e+08	membrane	not
O14936	Peripheral plasma membrane protein CASK OS=Homo sapiens OX=9606 GN=CASK PE=1 SV=3	105.1	CASK	2.47637e+07	2.23677e+07	1.3713e+07	2.21607e+08	1.8964e+08	8.50219e+07	membrane	not
O14980	Exportin-1 OS=Homo sapiens OX=9606 GN=XPO1 PE=1 SV=1	123.3	XPO1	1.26481e+08	1.19568e+08	1.56458e+08	1.6297e+08	1.47467e+08	6.69278e+07	not	not
O94967	WD repeat-containing protein 47 OS=Homo sapiens OX=9606 GN=WDR47 PE=1 SV=1	101.9	WDR47	3.1407e+07	4.16129e+07	3.77394e+07	1.45363e+08	1.47443e+08	1.93019e+07	not	not
Q9BUF5	Tubulin beta-6 chain OS=Homo sapiens OX=9606 GN=TUBB6 PE=1 SV=1	49.8	TUBB6	1.40186e+07	1.35231e+07	1.42055e+07	2.3291e+07	1.76694e+07	7.03734e+06	not	not
Q15020	Squamous cell carcinoma antigen recognized by T-cells 3 OS=Homo sapiens OX=9606 GN=SART3 PE=1 SV=1	109.9	SART3	6.68189e+07	5.56017e+07	3.90582e+07	1.05363e+08	1.05664e+08	6.58009e+07	not	not
Q07157	Tight junction protein ZO-1 OS=Homo sapiens OX=9606 GN=TJP1 PE=1 SV=3	195.3	TJP1	1.12938e+08	1.10014e+08	6.85386e+07	4.87429e+07	5.15811e+07	3.88072e+07	membrane	not
Q6WCQ1	Myosin phosphatase Rho-interacting protein OS=Homo sapiens OX=9606 GN=MPRIP PE=1 SV=3	116.5	MPRIP	1.48807e+07	1.90812e+07	6.42821e+06	7.42853e+07	6.59942e+07	1.64105e+07	not	not
O75874	Isocitrate dehydrogenase [NADP] cytoplasmic OS=Homo sapiens OX=9606 GN=IDH1 PE=1 SV=2	46.6	IDH1	5.75858e+08	4.79689e+08	4.68999e+08	7.06312e+08	6.32567e+08	3.5405e+08	not	not
Q9UM54	Unconventional myosin-VI OS=Homo sapiens OX=9606 GN=MYO6 PE=1 SV=4	149.6	MYO6	1.9511e+07	1.92374e+07	1.20964e+07	1.1716e+08	1.05243e+08	4.63283e+07	membrane	not
P51991	Heterogeneous nuclear ribonucleoprotein A3 OS=Homo sapiens OX=9606 GN=HNRNPA3 PE=1 SV=2	39.6	HNRNPA3	5.01763e+08	4.86165e+08	3.66985e+08	7.13337e+08	5.87131e+08	2.75716e+08	not	not
Q9H2P0	Activity-dependent neuroprotector homeobox protein OS=Homo sapiens OX=9606 GN=ADNP PE=1 SV=1	123.5	ADNP	2.9675e+07	2.30336e+07	2.60254e+07	1.03877e+08	1.04134e+08	2.98376e+07	not	not
P40939	Trifunctional enzyme subunit alpha, mitochondrial OS=Homo sapiens OX=9606 GN=HADHA PE=1 SV=2	82.9	HADHA	7.54034e+07	7.70449e+07	5.07789e+07	3.08334e+08	3.49069e+08	9.71271e+07	membrane	not
P50851	Lipopolysaccharide-responsive and beige-like anchor protein OS=Homo sapiens OX=9606 GN=LRBA PE=1 SV=4	318.9	LRBA	4.75105e+07	5.43308e+07	4.86083e+07	2.26254e+07	2.53196e+07	1.33699e+07	membrane	not
Q7L2E3	ATP-dependent RNA helicase DHX30 OS=Homo sapiens OX=9606 GN=DHX30 PE=1 SV=1	133.9	DHX30	6.00792e+07	6.20289e+07	5.2478e+07	1.49198e+08	1.50496e+08	3.82055e+07	not	not
Q9UPY3	Endoribonuclease Dicer OS=Homo sapiens OX=9606 GN=DICER1 PE=1 SV=3	218.5	DICER1	7.61514e+07	8.26375e+07	1.06596e+07	9.28289e+07	9.41958e+07	6.13323e+07	not	not
P49321	Nuclear autoantigenic sperm protein OS=Homo sapiens OX=9606 GN=NASP PE=1 SV=2	85.2	NASP	1.0855e+09	9.79636e+08	9.91959e+08	2.08087e+08	1.7421e+08	5.7806e+08	not	not
P26639	Threonine--tRNA ligase 1, cytoplasmic OS=Homo sapiens OX=9606 GN=TARS1 PE=1 SV=3	83.4	TARS1	2.5526e+08	2.43667e+08	3.01551e+08	2.14191e+08	2.68109e+08	1.00048e+08	not	not
P56192	Methionine--tRNA ligase, cytoplasmic OS=Homo sapiens OX=9606 GN=MARS1 PE=1 SV=2	101.1	MARS1	1.45534e+08	1.60549e+08	8.31317e+07	1.59208e+08	1.72611e+08	4.42078e+07	not	not
P13645	Keratin, type I cytoskeletal 10 OS=Homo sapiens OX=9606 GN=KRT10 PE=1 SV=6	58.8	KRT10	3.94219e+08	3.97208e+08	2.52717e+08	2.38476e+09	1.75186e+09	1.41954e+10	not	not
Q9UPU5	Ubiquitin carboxyl-terminal hydrolase 24 OS=Homo sapiens OX=9606 GN=USP24 PE=1 SV=3	294.2	USP24	2.12493e+07	2.30958e+07	1.87386e+07	7.2134e+07	6.76134e+07	1.70328e+07	not	not
Q96JQ0	Protocadherin-16 OS=Homo sapiens OX=9606 GN=DCHS1 PE=1 SV=1	346	DCHS1	5.7524e+06	2.8903e+06	7.87626e+06	6.07406e+07	6.01512e+07	5.85047e+07	membrane	not
P49411	Elongation factor Tu, mitochondrial OS=Homo sapiens OX=9606 GN=TUFM PE=1 SV=2	49.5		2.342e+08	2.42809e+08	2.05924e+08	9.61572e+08	1.0302e+09	4.12364e+08	not	not
P51805	Plexin-A3 OS=Homo sapiens OX=9606 GN=PLXNA3 PE=1 SV=2	207.6		6.81573e+06	3.50352e+06	847836	6.11584e+07	5.89502e+07	1.83224e+07	membrane	not
Q13576	Ras GTPase-activating-like protein IQGAP2 OS=Homo sapiens OX=9606 GN=IQGAP2 PE=1 SV=4	180.5	IQGAP2	4.21147e+07	4.15715e+07	3.92738e+07	5.3643e+07	5.04209e+07	7.80649e+06	not	not
P35241	Radixin OS=Homo sapiens OX=9606 GN=RDX PE=1 SV=1	68.5	RDX	8.45642e+07	6.72882e+07	4.78898e+07	1.48491e+08	1.13536e+08	1.30837e+08	membrane	not
Q15029	116 kDa U5 small nuclear ribonucleoprotein component OS=Homo sapiens OX=9606 GN=EFTUD2 PE=1 SV=1	109.4	EFTUD2	2.54646e+08	2.09933e+08	1.74414e+08	2.88816e+08	2.84098e+08	2.07907e+08	not	not
P12268	Inosine-5'-monophosphate dehydrogenase 2 OS=Homo sapiens OX=9606 GN=IMPDH2 PE=1 SV=2	55.8	IMPDH2	3.5907e+08	2.99701e+08	2.77216e+08	1.86905e+08	1.86807e+08	1.42294e+08	not	not
P09429	High mobility group protein B1 OS=Homo sapiens OX=9606 GN=HMGB1 PE=1 SV=3	24.9	HMGB1	7.67443e+08	1.04062e+09	9.24757e+08	1.02011e+09	5.61881e+08	7.59211e+08	membrane	not
O15031	Plexin-B2 OS=Homo sapiens OX=9606 GN=PLXNB2 PE=1 SV=3	205	PLXNB2	1.03166e+07	1.51755e+07	1.22454e+07	8.24113e+07	8.22279e+07	2.51111e+07	membrane	not
Q6PKG0	La-related protein 1 OS=Homo sapiens OX=9606 GN=LARP1 PE=1 SV=2	123.4	LARP1	9.37161e+07	8.97703e+07	8.90835e+07	1.34131e+08	1.26367e+08	6.94494e+07	not	not
Q14966	Zinc finger protein 638 OS=Homo sapiens OX=9606 GN=ZNF638 PE=1 SV=2	220.5	ZNF638	5.90302e+07	4.46564e+07	3.53813e+07	7.23336e+07	7.21765e+07	3.7953e+07	not	not
Q5JRA6	Transport and Golgi organization protein 1 homolog OS=Homo sapiens OX=9606 GN=MIA3 PE=1 SV=1	213.6	MIA3	2.47711e+07	2.71516e+07	1.61126e+07	5.36263e+07	4.7004e+07	1.84043e+07	membrane	not
Q96AY4	Tetratricopeptide repeat protein 28 OS=Homo sapiens OX=9606 GN=TTC28 PE=1 SV=4	270.7	TTC28	3.76451e+06	3.20267e+06	1.53509e+06	2.6272e+07	2.45541e+07	1.47271e+07	not	not
P54652	Heat shock-related 70 kDa protein 2 OS=Homo sapiens OX=9606 GN=HSPA2 PE=1 SV=1	70	HSPA2	1.93131e+07	2.15176e+07	1.2839e+07	1.87506e+07	1.86925e+07	2.78791e+07	not	not
P22102	Trifunctional purine biosynthetic protein adenosine-3 OS=Homo sapiens OX=9606 GN=GART PE=1 SV=1	107.7	GART	3.27771e+08	3.00331e+08	3.16443e+08	2.44245e+08	2.06937e+08	1.53656e+08	not	not
P10636	Microtubule-associated protein tau OS=Homo sapiens OX=9606 GN=MAPT PE=1 SV=5	78.9	MAPT	5.36389e+06	2.68929e+06	2.44429e+07	1.738e+09	1.49912e+09	2.16209e+09	membrane	not
Q14690	Protein RRP5 homolog OS=Homo sapiens OX=9606 GN=PDCD11 PE=1 SV=3	208.6	PDCD11	7.85822e+07	7.49042e+07	9.26278e+07	5.97155e+07	7.39542e+07	6.63052e+07	not	not
P17844	Probable ATP-dependent RNA helicase DDX5 OS=Homo sapiens OX=9606 GN=DDX5 PE=1 SV=1	69.1	DDX5	8.72703e+08	7.65163e+08	7.86665e+08	1.04844e+09	9.47584e+08	4.01337e+08	not	not
Q58FF7	Putative heat shock protein HSP 90-beta-3 OS=Homo sapiens OX=9606 GN=HSP90AB3P PE=5 SV=1	68.3	HSP90AB3P							not	not
Q9NZI8	Insulin-like growth factor 2 mRNA-binding protein 1 OS=Homo sapiens OX=9606 GN=IGF2BP1 PE=1 SV=2	63.4	IGF2BP1	5.83387e+08	5.27553e+08	5.50545e+08	9.43059e+08	8.11389e+08	6.25202e+08	not	not
Q1KMD3	Heterogeneous nuclear ribonucleoprotein U-like protein 2 OS=Homo sapiens OX=9606 GN=HNRNPUL2 PE=1 SV=1	85.1	HNRNPUL2	9.27826e+07	8.14414e+07	5.59789e+07	2.28095e+08	1.9987e+08	1.39101e+08	not	not
Q9Y6G9	Cytoplasmic dynein 1 light intermediate chain 1 OS=Homo sapiens OX=9606 GN=DYNC1LI1 PE=1 SV=3	56.5	DYNC1LI1	5.94008e+07	5.91545e+07	6.34194e+07	3.75286e+08	3.31592e+08	2.18502e+08	not	not
O75694	Nuclear pore complex protein Nup155 OS=Homo sapiens OX=9606 GN=NUP155 PE=1 SV=1	155.1	NUP155	6.26658e+07	5.32519e+07	5.02978e+07	3.15194e+08	1.82141e+08	2.81527e+07	membrane	not
O15523	ATP-dependent RNA helicase DDX3Y OS=Homo sapiens OX=9606 GN=DDX3Y PE=1 SV=2	73.1	DDX3Y	5.03884e+06	5.18082e+06	3.96497e+06	5.29014e+06	4.86046e+06	3.71351e+06	not	not
Q9Y5B9	FACT complex subunit SPT16 OS=Homo sapiens OX=9606 GN=SUPT16H PE=1 SV=1	119.8	SUPT16H	1.63579e+08	1.3292e+08	1.2938e+08	2.35229e+08	2.14836e+08	1.01364e+08	not	not
O00231	26S proteasome non-ATPase regulatory subunit 11 OS=Homo sapiens OX=9606 GN=PSMD11 PE=1 SV=3	47.4	PSMD11	1.80066e+08	1.87995e+08	1.55034e+08	3.61405e+08	3.93746e+08	4.13393e+08	not	not
Q12789	General transcription factor 3C polypeptide 1 OS=Homo sapiens OX=9606 GN=GTF3C1 PE=1 SV=4	238.7	GTF3C1	3.94056e+07	4.29383e+07	3.27269e+07	4.77915e+07	5.23861e+07	6.3199e+07	not	not
Q9P2D1	Chromodomain-helicase-DNA-binding protein 7 OS=Homo sapiens OX=9606 GN=CHD7 PE=1 SV=3	335.7	CHD7	2.84332e+07	3.07837e+07	1.1276e+07	2.92742e+07	2.48684e+07	1.69933e+07	not	not
O94973	AP-2 complex subunit alpha-2 OS=Homo sapiens OX=9606 GN=AP2A2 PE=1 SV=2	103.9	AP2A2	2.45918e+07	3.78636e+07	2.22716e+07	2.12837e+08	1.9083e+08	5.44982e+07	membrane	not
P05455	Lupus La protein OS=Homo sapiens OX=9606 GN=SSB PE=1 SV=2	46.8	SSB	2.37668e+08	2.28268e+08	2.24298e+08	2.74512e+08	3.26887e+08	1.80908e+08	not	not
O95202	Mitochondrial proton/calcium exchanger protein OS=Homo sapiens OX=9606 GN=LETM1 PE=1 SV=1	83.3	LETM1	5.33326e+07	3.87101e+07	2.32281e+07	1.34636e+08	1.4242e+08	1.3166e+08	membrane	not
Q01814	Plasma membrane calcium-transporting ATPase 2 OS=Homo sapiens OX=9606 GN=ATP2B2 PE=1 SV=2	136.8	ATP2B2	2.77889e+06	2.21006e+06	86702.9	4.66483e+07	3.83271e+07	2.22097e+06	membrane	not
Q7L014	Probable ATP-dependent RNA helicase DDX46 OS=Homo sapiens OX=9606 GN=DDX46 PE=1 SV=2	117.3	DDX46	1.07526e+08	2.88429e+07	2.56112e+07	1.18812e+08	1.08012e+08	7.71229e+07	membrane	not
P18669	Phosphoglycerate mutase 1 OS=Homo sapiens OX=9606 GN=PGAM1 PE=1 SV=2	28.8	PGAM1	6.90909e+08	6.76989e+08	5.38706e+08	8.70149e+08	6.89885e+08	1.09208e+09	not	not
O43242	26S proteasome non-ATPase regulatory subunit 3 OS=Homo sapiens OX=9606 GN=PSMD3 PE=1 SV=2	60.9	PSMD3	2.48189e+08	3.44783e+08	1.4365e+08	4.35458e+08	3.66248e+08	3.66092e+08	not	not
O43795	Unconventional myosin-Ib OS=Homo sapiens OX=9606 GN=MYO1B PE=1 SV=3	131.9	MYO1B	7.63936e+07	7.83288e+07	4.74732e+07	1.56793e+08	1.39065e+08	5.4002e+07	not	not
Q92621	Nuclear pore complex protein Nup205 OS=Homo sapiens OX=9606 GN=NUP205 PE=1 SV=3	227.8	NUP205	8.9014e+07	8.19606e+07	5.38871e+07	1.15447e+08	1.07468e+08	7.42e+07	membrane	not
Q9Y2Q0	Phospholipid-transporting ATPase IA OS=Homo sapiens OX=9606 GN=ATP8A1 PE=1 SV=1	131.3	ATP8A1	6.99455e+06	7.78243e+06	1.46858e+06	1.58667e+08	1.47908e+08	3.3908e+07	membrane	not
O95071	E3 ubiquitin-protein ligase UBR5 OS=Homo sapiens OX=9606 GN=UBR5 PE=1 SV=2	309.2	UBR5	4.03413e+07	4.60055e+07	3.51337e+07	4.22284e+07	4.20927e+07	1.87998e+07	not	not
Q9NR09	Baculoviral IAP repeat-containing protein 6 OS=Homo sapiens OX=9606 GN=BIRC6 PE=1 SV=2	529.9		2.84846e+07	2.44464e+07	1.75571e+07	2.78943e+07	2.87137e+07	2.14718e+07	membrane	not
O95248	Myotubularin-related protein 5 OS=Homo sapiens OX=9606 GN=SBF1 PE=1 SV=4	208.3	SBF1	2.8095e+07	6.59766e+06	2.82136e+06	7.84078e+07	7.91507e+07	2.4692e+07	not	not
P51659	Peroxisomal multifunctional enzyme type 2 OS=Homo sapiens OX=9606 GN=HSD17B4 PE=1 SV=3	79.6	HSD17B4	2.47949e+08	2.18805e+08	1.72927e+08	1.77986e+08	2.21994e+08	1.07818e+08	not	not
Q99459	Cell division cycle 5-like protein OS=Homo sapiens OX=9606 GN=CDC5L PE=1 SV=2	92.2	CDC5L	9.22302e+07	8.43811e+07	7.32054e+07	6.92229e+07	6.43499e+07	5.50249e+07	not	not
Q5VU43	Myomegalin OS=Homo sapiens OX=9606 GN=PDE4DIP PE=1 SV=3	264.9	PDE4DIP	5.39239e+06	8.33327e+06	9.26274e+06	5.0353e+07	4.78987e+07	1.28068e+07	not	not
P51610	Host cell factor 1 OS=Homo sapiens OX=9606 GN=HCFC1 PE=1 SV=2	208.6	HCFC1	7.94511e+07	7.60989e+07	7.7489e+07	9.43691e+07	1.04236e+08	3.97117e+07	not	not
O75116	Rho-associated protein kinase 2 OS=Homo sapiens OX=9606 GN=ROCK2 PE=1 SV=4	160.8	ROCK2	2.5511e+07	1.65383e+07	2.20057e+07	7.51272e+07	7.04896e+07	1.38238e+07	membrane	not
Q5JSZ5	Protein PRRC2B OS=Homo sapiens OX=9606 GN=PRRC2B PE=1 SV=2	242.8	PRRC2B	1.68868e+07	1.54219e+07	4.3911e+06	2.76371e+07	2.45744e+07	2.19258e+06	not	not
P23634	Plasma membrane calcium-transporting ATPase 4 OS=Homo sapiens OX=9606 GN=ATP2B4 PE=1 SV=2	137.8	ATP2B4	1.24963e+06	2.04748e+06	1.51724e+06	3.49441e+07	4.04948e+07	2.3442e+06	membrane	not
P46939	Utrophin OS=Homo sapiens OX=9606 GN=UTRN PE=1 SV=2	394.2	UTRN	4.86717e+07	3.57574e+07	5.62609e+07	2.46862e+07	2.2024e+07	5.5535e+07	membrane	not
Q93009	Ubiquitin carboxyl-terminal hydrolase 7 OS=Homo sapiens OX=9606 GN=USP7 PE=1 SV=2	128.2	USP7	8.04632e+07	9.06835e+07	1.03094e+08	1.09503e+08	1.17902e+08	4.62476e+07	not	not
Q9UQ16	Dynamin-3 OS=Homo sapiens OX=9606 GN=DNM3 PE=1 SV=4	97.7	DNM3	1.01382e+07	1.10072e+07	6.30391e+06	1.49551e+08	1.84641e+08	1.2896e+08	not	not
Q9H4M9	EH domain-containing protein 1 OS=Homo sapiens OX=9606 GN=EHD1 PE=1 SV=2	60.6	EHD1	3.23381e+07	1.98196e+07	1.98515e+07	1.59942e+08	1.4057e+08	3.61765e+08	membrane	not
Q06830	Peroxiredoxin-1 OS=Homo sapiens OX=9606 GN=PRDX1 PE=1 SV=1	22.1	PRDX1	3.49332e+09	3.10372e+09	1.99377e+09	4.63148e+09	3.49746e+09	3.99153e+09	not	not
P07237	Protein disulfide-isomerase OS=Homo sapiens OX=9606 GN=P4HB PE=1 SV=3	57.1	P4HB	4.60653e+08	4.60687e+08	3.30129e+08	4.55908e+08	4.95113e+08	6.63112e+08	membrane	not
Q13310	Polyadenylate-binding protein 4 OS=Homo sapiens OX=9606 GN=PABPC4 PE=1 SV=1	70.7	PABPC4	3.99825e+08	3.31462e+08	3.53359e+08	3.63424e+08	3.53295e+08	1.96614e+08	not	not
P49419	Alpha-aminoadipic semialdehyde dehydrogenase OS=Homo sapiens OX=9606 GN=ALDH7A1 PE=1 SV=5	58.5	ALDH7A1	1.59168e+08	1.48582e+08	1.05759e+08	3.95369e+08	4.36695e+08	1.27373e+08	not	not
Q9Y263	Phospholipase A-2-activating protein OS=Homo sapiens OX=9606 GN=PLAA PE=1 SV=2	87.1	PLAA	6.94383e+07	6.94868e+07	7.24661e+07	1.01038e+08	8.07843e+07	2.62456e+07	not	not
Q9NZN5	Rho guanine nucleotide exchange factor 12 OS=Homo sapiens OX=9606 GN=ARHGEF12 PE=1 SV=1	173.1	ARHGEF12	6.42401e+06	2.96471e+06	2.99525e+06	7.87089e+07	7.29566e+07	1.75006e+07	membrane	not
P50991	T-complex protein 1 subunit delta OS=Homo sapiens OX=9606 GN=CCT4 PE=1 SV=4	57.9	CCT4	5.28514e+08	4.20431e+08	4.70663e+08	6.88807e+08	7.88625e+08	5.26478e+08	not	not
P35611	Alpha-adducin OS=Homo sapiens OX=9606 GN=ADD1 PE=1 SV=2	80.9	ADD1	8.98987e+07	7.62125e+07	4.56142e+07	4.15327e+08	3.7317e+08	1.31389e+08	membrane	not
P52948	Nuclear pore complex protein Nup98-Nup96 OS=Homo sapiens OX=9606 GN=NUP98 PE=1 SV=4	197.5	NUP98	7.50606e+07	6.61674e+07	6.32727e+07	6.33535e+07	6.7736e+07	3.15631e+07	membrane	not
P54577	Tyrosine--tRNA ligase, cytoplasmic OS=Homo sapiens OX=9606 GN=YARS1 PE=1 SV=4	59.1	YARS1	3.36063e+08	3.14239e+08	2.39428e+08	3.30383e+08	3.27355e+08	1.83933e+08	not	not
P42166	Lamina-associated polypeptide 2, isoform alpha OS=Homo sapiens OX=9606 GN=TMPO PE=1 SV=2	75.4	TMPO	2.12015e+08	1.91195e+08	1.77085e+08	2.35846e+08	2.1678e+08	8.75188e+07	not	not
Q6N022	Teneurin-4 OS=Homo sapiens OX=9606 GN=TENM4 PE=1 SV=2	307.8	TENM4	6.01231e+06	6.96421e+06	1.95795e+06	4.74914e+07	4.55923e+07	2.60159e+07	membrane	not
Q96AC1	Fermitin family homolog 2 OS=Homo sapiens OX=9606 GN=FERMT2 PE=1 SV=1	77.8	FERMT2	7.49197e+07	7.39995e+07	6.37493e+07	5.25555e+08	4.70987e+08	4.52455e+07	membrane	not
Q8IZQ1	WD repeat and FYVE domain-containing protein 3 OS=Homo sapiens OX=9606 GN=WDFY3 PE=1 SV=2	395	WDFY3	5.49518e+06	5.02226e+06	2.70596e+06	4.28151e+07	3.87541e+07	1.10681e+07	membrane	not
Q13367	AP-3 complex subunit beta-2 OS=Homo sapiens OX=9606 GN=AP3B2 PE=1 SV=2	119	AP3B2	1.19691e+07	9.76925e+06	1.35302e+07	1.37968e+08	1.50576e+08	8.3373e+07	membrane	not
P48634	Protein PRRC2A OS=Homo sapiens OX=9606 GN=PRRC2A PE=1 SV=3	228.7	PRRC2A	4.58276e+07	5.13305e+07	8.50974e+07	6.41004e+07	7.56215e+07	1.78605e+07	not	not
Q13616	Cullin-1 OS=Homo sapiens OX=9606 GN=CUL1 PE=1 SV=2	89.6	CUL1	7.01109e+07	7.77378e+07	7.14305e+07	1.00969e+08	1.01474e+08	2.76916e+07	not	not
Q8IWZ3	Ankyrin repeat and KH domain-containing protein 1 OS=Homo sapiens OX=9606 GN=ANKHD1 PE=1 SV=1	269.3	ANKHD1	1.15085e+07	9.74734e+06	6.53495e+06	9.69533e+06	1.00852e+07	2.61127e+06	not	not
O60333	Kinesin-like protein KIF1B OS=Homo sapiens OX=9606 GN=KIF1B PE=1 SV=5	204.3	KIF1B	6.3701e+06	5.36405e+06	3.68494e+06	2.7218e+07	3.23821e+07	5.49722e+06	not	not
Q16799	Reticulon-1 OS=Homo sapiens OX=9606 GN=RTN1 PE=1 SV=1	83.6	RTN1	4.25564e+06	4.65143e+06	3.14562e+06	5.5396e+08	5.45109e+08	1.15722e+08	membrane	not
P42356	Phosphatidylinositol 4-kinase alpha OS=Homo sapiens OX=9606 GN=PI4KA PE=1 SV=4	236.7	PI4KA	1.39506e+07	1.50827e+07	7.90181e+06	5.84902e+07	5.47621e+07	1.72247e+07	membrane	not
Q7LBC6	Lysine-specific demethylase 3B OS=Homo sapiens OX=9606 GN=KDM3B PE=1 SV=2	191.5	KDM3B	5.06489e+07	4.17147e+07	1.96191e+08	4.77237e+07	4.57431e+07	1.15947e+07	not	not
P23526	Adenosylhomocysteinase OS=Homo sapiens OX=9606 GN=AHCY PE=1 SV=4	47.7	AHCY	6.38384e+08	6.43014e+08	7.29998e+08	5.99769e+08	5.06793e+08	4.08237e+08	not	not
Q96M96	FYVE, RhoGEF and PH domain-containing protein 4 OS=Homo sapiens OX=9606 GN=FGD4 PE=1 SV=2	86.6	FGD4	1.45067e+07	1.5012e+07	8.51944e+06	8.64366e+07	8.23952e+07	3.77688e+07	not	not
Q8IX01	SURP and G-patch domain-containing protein 2 OS=Homo sapiens OX=9606 GN=SUGP2 PE=1 SV=2	120.1	SUGP2	1.79452e+07	1.91623e+07	1.29022e+07	1.47021e+08	1.30476e+08	3.63789e+07	not	not
P48147	Prolyl endopeptidase OS=Homo sapiens OX=9606 GN=PREP PE=1 SV=2	80.6	PREP	6.10534e+07	5.13806e+07	3.27627e+07	1.53626e+08	1.48547e+08	3.67642e+07	not	not
Q96K76	Ubiquitin carboxyl-terminal hydrolase 47 OS=Homo sapiens OX=9606 GN=USP47 PE=1 SV=3	157.2	USP47	1.0323e+07	7.48528e+06	1.08519e+07	7.55167e+07	7.199e+07	1.77456e+07	not	not
P60174	Triosephosphate isomerase OS=Homo sapiens OX=9606 GN=TPI1 PE=1 SV=4	26.7	TPI1	1.18746e+09	1.08991e+09	8.4284e+08	2.32926e+09	2.64219e+09	1.50176e+09	not	not
P30876	DNA-directed RNA polymerase II subunit RPB2 OS=Homo sapiens OX=9606 GN=POLR2B PE=1 SV=1	133.8	POLR2B	7.31435e+07	7.46252e+07	5.45937e+07	5.04046e+07	6.05757e+07	1.9255e+07	not	not
Q8N1F7	Nuclear pore complex protein Nup93 OS=Homo sapiens OX=9606 GN=NUP93 PE=1 SV=2	93.4	NUP93	1.84269e+08	1.74089e+08	1.46996e+08	1.84995e+08	1.75769e+08	1.42417e+08	membrane	not
Q14103	Heterogeneous nuclear ribonucleoprotein D0 OS=Homo sapiens OX=9606 GN=HNRNPD PE=1 SV=1	38.4	HNRNPD	6.55701e+08	6.31854e+08	4.57133e+08	5.39321e+08	5.82953e+08	8.59963e+08	not	not
P35998	26S proteasome regulatory subunit 7 OS=Homo sapiens OX=9606 GN=PSMC2 PE=1 SV=3	48.6	PSMC2	1.97342e+08	1.91609e+08	1.8586e+08	3.09342e+08	2.892e+08	1.82461e+08	not	not
Q16181	Septin-7 OS=Homo sapiens OX=9606 GN=SEPTIN7 PE=1 SV=2	50.6	SEPTIN7	6.73604e+07	6.8284e+07	6.06426e+07	4.75924e+08	4.47904e+08	1.48114e+08	not	not
P40227	T-complex protein 1 subunit zeta OS=Homo sapiens OX=9606 GN=CCT6A PE=1 SV=3	58	CCT6A	4.91807e+08	4.88123e+08	3.59109e+08	7.48899e+08	7.4711e+08	4.74062e+08	not	not
O00267	Transcription elongation factor SPT5 OS=Homo sapiens OX=9606 GN=SUPT5H PE=1 SV=1	120.9	SUPT5H	6.28476e+07	5.80984e+07	5.81469e+07	6.5448e+07	6.16744e+07	3.17481e+07	not	not
Q9H2M9	Rab3 GTPase-activating protein non-catalytic subunit OS=Homo sapiens OX=9606 GN=RAB3GAP2 PE=1 SV=1	155.9	RAB3GAP2	3.47398e+07	3.83191e+07	3.85346e+07	1.39432e+08	1.42385e+08	3.43128e+07	not	not
P47897	Glutamine--tRNA ligase OS=Homo sapiens OX=9606 GN=QARS1 PE=1 SV=1	87.7	QARS1	7.65861e+07	8.39049e+07	1.03509e+08	1.5046e+08	1.57864e+08	6.33721e+07	not	not
Q9NVA2	Septin-11 OS=Homo sapiens OX=9606 GN=SEPTIN11 PE=1 SV=3	49.4	SEPTIN11	7.98416e+07	6.60062e+07	9.371e+07	6.57284e+08	7.12699e+08	5.01378e+08	not	not
Q9Y265	RuvB-like 1 OS=Homo sapiens OX=9606 GN=RUVBL1 PE=1 SV=1	50.2	RUVBL1	2.36751e+08	2.02832e+08	1.66073e+08	2.51354e+08	1.94634e+08	1.3545e+08	membrane	not
P36776	Lon protease homolog, mitochondrial OS=Homo sapiens OX=9606 GN=LONP1 PE=1 SV=2	106.4	LONP1	7.37742e+07	7.33555e+07	6.82522e+07	1.73485e+08	1.84612e+08	9.59085e+07	not	not
Q16658	Fascin OS=Homo sapiens OX=9606 GN=FSCN1 PE=1 SV=3	54.5	FSCN1	2.73846e+08	2.55039e+08	3.13291e+08	1.74982e+09	1.91416e+09	7.5369e+08	not	not
O75334	Liprin-alpha-2 OS=Homo sapiens OX=9606 GN=PPFIA2 PE=1 SV=2	143.2	PPFIA2	1.99167e+06	4.18723e+06	3.60237e+06	4.81889e+07	4.92385e+07	1.18619e+07	not	not
O95757	Heat shock 70 kDa protein 4L OS=Homo sapiens OX=9606 GN=HSPA4L PE=1 SV=3	94.5	HSPA4L	5.4047e+06	7.88629e+06	4.69603e+06	1.18207e+08	1.24688e+08	3.05491e+07	not	not
P21796	Voltage-dependent anion-selective channel protein 1 OS=Homo sapiens OX=9606 GN=VDAC1 PE=1 SV=2	30.8	VDAC1	2.25963e+08	2.24209e+08	1.83211e+08	8.00107e+08	8.54974e+08	5.51653e+08	membrane	not
P27824	Calnexin OS=Homo sapiens OX=9606 GN=CANX PE=1 SV=2	67.5	CANX	1.85387e+08	1.41231e+08	1.80846e+08	3.57118e+08	3.24913e+08	2.31034e+08	membrane	not
P50454	Serpin H1 OS=Homo sapiens OX=9606 GN=SERPINH1 PE=1 SV=2	46.4	SERPINH1	9.25186e+08	9.67865e+08	7.58084e+08	4.71712e+08	3.79961e+08	7.72312e+08	not	not
P14923	Junction plakoglobin OS=Homo sapiens OX=9606 GN=JUP PE=1 SV=3	81.7	JUP	6.15625e+07	6.43351e+07	6.67901e+07	7.7348e+07	8.33278e+07	5.57796e+07	membrane	not
O95714	E3 ubiquitin-protein ligase HERC2 OS=Homo sapiens OX=9606 GN=HERC2 PE=1 SV=2	526.9	HERC2	8.50727e+06	8.11162e+06	1.12234e+07	2.44613e+07	2.31504e+07	2.81476e+07	not	not
Q9P0L2	Serine/threonine-protein kinase MARK1 OS=Homo sapiens OX=9606 GN=MARK1 PE=1 SV=2	88.9	MARK1	3.18695e+06	5.50973e+06	3.28917e+06	4.37256e+07	3.32591e+07	1.4683e+07	membrane	not
O15027	Protein transport protein Sec16A OS=Homo sapiens OX=9606 GN=SEC16A PE=1 SV=4	251.7	SEC16A	2.09651e+07	1.69701e+07	1.69919e+07	6.08942e+07	6.33814e+07	7.10054e+06	membrane	not
Q86XP3	ATP-dependent RNA helicase DDX42 OS=Homo sapiens OX=9606 GN=DDX42 PE=1 SV=1	102.9	DDX42	9.34324e+07	9.55231e+07	8.66774e+07	7.78762e+07	7.06384e+07	4.505e+07	not	not
P54886	Delta-1-pyrroline-5-carboxylate synthase OS=Homo sapiens OX=9606 GN=ALDH18A1 PE=1 SV=2	87.2	ALDH18A1	1.61489e+08	1.45581e+08	1.51309e+08	1.19106e+08	1.22893e+08	6.41637e+07	membrane	not
P67936	Tropomyosin alpha-4 chain OS=Homo sapiens OX=9606 GN=TPM4 PE=1 SV=3	28.5	TPM4	3.53891e+08	3.56897e+08	2.71946e+08	1.93734e+08	2.13109e+08	2.24872e+08	not	not
P27448	MAP/microtubule affinity-regulating kinase 3 OS=Homo sapiens OX=9606 GN=MARK3 PE=1 SV=5	84.4	MARK3	1.5896e+07	1.17008e+07	7.89666e+06	6.32996e+07	7.44999e+07	3.11458e+07	membrane	not
Q8TDZ2	[F-actin]-monooxygenase MICAL1 OS=Homo sapiens OX=9606 GN=MICAL1 PE=1 SV=2	117.8	MICAL1	1.94074e+07	1.47281e+07	1.50448e+07	1.15187e+08	1.05036e+08	4.07443e+07	not	not
P19174	1-phosphatidylinositol 4,5-bisphosphate phosphodiesterase gamma-1 OS=Homo sapiens OX=9606 GN=PLCG1 PE=1 SV=1	148.4	PLCG1	3.91293e+07	3.14016e+07	5.27593e+07	1.08749e+08	9.88415e+07	1.22845e+08	not	not
Q9UPW5	Cytosolic carboxypeptidase 1 OS=Homo sapiens OX=9606 GN=AGTPBP1 PE=1 SV=3	138.4	AGTPBP1	7.47771e+06	5.61231e+06	4.80524e+06	4.85322e+07	5.22554e+07	1.92556e+07	not	not
Q9H115	Beta-soluble NSF attachment protein OS=Homo sapiens OX=9606 GN=NAPB PE=1 SV=2	33.5	NAPB	4.97603e+06	3.6705e+06	4.94668e+06	2.10388e+08	1.7433e+08	9.21581e+07	membrane	not
Q14157	Ubiquitin-associated protein 2-like OS=Homo sapiens OX=9606 GN=UBAP2L PE=1 SV=2	114.5	UBAP2L	1.1354e+08	1.1139e+08	1.07713e+08	1.22045e+08	1.19719e+08	5.50061e+07	not	not
Q5VTR2	E3 ubiquitin-protein ligase BRE1A OS=Homo sapiens OX=9606 GN=RNF20 PE=1 SV=2	113.6	RNF20	4.06335e+07	4.0343e+07	2.79591e+07	5.00471e+07	4.74892e+07	2.35388e+07	not	not
Q15276	Rab GTPase-binding effector protein 1 OS=Homo sapiens OX=9606 GN=RABEP1 PE=1 SV=2	99.2	RABEP1	2.16182e+07	1.09332e+07	1.95177e+06	7.92222e+07	7.77162e+07	1.09952e+08	not	not
P46100	Transcriptional regulator ATRX OS=Homo sapiens OX=9606 GN=ATRX PE=1 SV=5	282.4		7.34786e+06	8.86828e+06	7.18244e+06	3.559e+07	4.04742e+07	2.44816e+07	not	not
P60880	Synaptosomal-associated protein 25 OS=Homo sapiens OX=9606 GN=SNAP25 PE=1 SV=1	23.3	SNAP25	4.14545e+06	5.1492e+06	3.15161e+06	1.90197e+08	1.67851e+08	9.0169e+07	membrane	not
P00738	Haptoglobin OS=Homo sapiens OX=9606 GN=HP PE=1 SV=1	45.2	HP	7.68077e+09	6.5757e+09	7.87004e+09	2.56763e+07	2.36771e+07	4.5933e+07	not	not
Q9H3S7	Tyrosine-protein phosphatase non-receptor type 23 OS=Homo sapiens OX=9606 GN=PTPN23 PE=1 SV=1	178.9	PTPN23	2.5516e+07	2.11593e+07	1.9741e+07	9.23462e+07	8.23343e+07	3.68181e+07	not	not
Q5TZA2	Rootletin OS=Homo sapiens OX=9606 GN=CROCC PE=1 SV=1	228.4		2.21552e+07	1.83908e+07	1.97824e+07	3.58665e+07	2.84381e+07	2.8008e+07	not	not
Q8NFD5	AT-rich interactive domain-containing protein 1B OS=Homo sapiens OX=9606 GN=ARID1B PE=1 SV=2	236		9.95454e+06	9.24951e+06	7.70362e+06	2.68509e+07	2.7522e+07	1.62615e+07	not	not
Q96Q15	Serine/threonine-protein kinase SMG1 OS=Homo sapiens OX=9606 GN=SMG1 PE=1 SV=3	410.2	SMG1	6.74267e+06	5.87386e+06	8.9978e+06	3.19708e+07	3.13624e+07	5.29263e+07	not	not
P07195	L-lactate dehydrogenase B chain OS=Homo sapiens OX=9606 GN=LDHB PE=1 SV=2	36.6	LDHB	3.63204e+09	3.42042e+09	3.78839e+09	3.37924e+09	2.86734e+09	2.3985e+09	membrane	not
Q8WWM7	Ataxin-2-like protein OS=Homo sapiens OX=9606 GN=ATXN2L PE=1 SV=2	113.3	ATXN2L	1.2216e+08	9.81206e+07	9.34249e+07	1.20307e+08	1.00724e+08	8.73211e+07	membrane	not
Q9Y4E6	WD repeat-containing protein 7 OS=Homo sapiens OX=9606 GN=WDR7 PE=1 SV=2	163.7	WDR7	1.9317e+07	2.88481e+07	4.22516e+06	9.59925e+07	9.24803e+07	2.26915e+07	not	not
Q9H0D6	5'-3' exoribonuclease 2 OS=Homo sapiens OX=9606 GN=XRN2 PE=1 SV=1	108.5	XRN2	7.29353e+07	7.76328e+07	7.11083e+07	5.7252e+07	4.78249e+07	9.3691e+06	not	not
O94826	Mitochondrial import receptor subunit TOM70 OS=Homo sapiens OX=9606 GN=TOMM70 PE=1 SV=1	67.4	TOMM70	6.99949e+07	6.88553e+07	4.43041e+07	1.92934e+08	1.91579e+08	6.55672e+07	membrane	not
Q8TEQ6	Gem-associated protein 5 OS=Homo sapiens OX=9606 GN=GEMIN5 PE=1 SV=3	168.5	GEMIN5	7.70541e+07	7.1356e+07	5.40041e+07	6.80394e+07	6.03964e+07	2.23884e+07	not	not
O43390	Heterogeneous nuclear ribonucleoprotein R OS=Homo sapiens OX=9606 GN=HNRNPR PE=1 SV=1	70.9	HNRNPR	1.74052e+08	1.81373e+08	1.2399e+08	5.19371e+08	4.51227e+08	4.12609e+08	not	not
O75153	Clustered mitochondria protein homolog OS=Homo sapiens OX=9606 GN=CLUH PE=1 SV=2	146.6	CLUH	6.95462e+07	6.97346e+07	6.74778e+07	6.28504e+07	6.03855e+07	3.84988e+07	not	not
Q9NUL3	Double-stranded RNA-binding protein Staufen homolog 2 OS=Homo sapiens OX=9606 GN=STAU2 PE=1 SV=2	62.6	STAU2	4.22995e+07	3.37905e+07	4.45543e+07	9.368e+07	9.76765e+07	4.52484e+07	not	not
Q15046	Lysine--tRNA ligase OS=Homo sapiens OX=9606 GN=KARS1 PE=1 SV=3	68	KARS1	2.20168e+08	2.12654e+08	2.53977e+08	2.25655e+08	1.80815e+08	1.13295e+08	membrane	not
P12277	Creatine kinase B-type OS=Homo sapiens OX=9606 GN=CKB PE=1 SV=1	42.6	CKB	1.26702e+08	1.18426e+08	6.58763e+07	1.60606e+09	1.41989e+09	1.19219e+09	membrane	not
Q01518	Adenylyl cyclase-associated protein 1 OS=Homo sapiens OX=9606 GN=CAP1 PE=1 SV=5	51.9	CAP1	3.39267e+08	3.21796e+08	2.12517e+08	6.58084e+08	6.12506e+08	5.40466e+08	membrane	not
P17858	ATP-dependent 6-phosphofructokinase, liver type OS=Homo sapiens OX=9606 GN=PFKL PE=1 SV=6	85	PFKL	2.18921e+07	2.05657e+07	1.49901e+07	8.68928e+07	1.04172e+08	2.31392e+07	not	not
Q93050	V-type proton ATPase 116 kDa subunit a1 OS=Homo sapiens OX=9606 GN=ATP6V0A1 PE=1 SV=3	96.4	ATP6V0A1	1.47557e+07	1.45687e+07	5.78263e+06	1.79366e+08	1.6528e+08	4.06364e+07	membrane	not
Q9ULH1	Arf-GAP with SH3 domain, ANK repeat and PH domain-containing protein 1 OS=Homo sapiens OX=9606 GN=ASAP1 PE=1 SV=4	125.4	ASAP1	901559	944312	1.20391e+06	4.88765e+07	4.77891e+07	1.66731e+07	membrane	not
O60841	Eukaryotic translation initiation factor 5B OS=Homo sapiens OX=9606 GN=EIF5B PE=1 SV=4	138.7	EIF5B	2.8162e+07	2.14304e+07	3.37072e+07	1.61147e+08	1.85553e+08	9.46325e+07	not	not
Q9HCK8	Chromodomain-helicase-DNA-binding protein 8 OS=Homo sapiens OX=9606 GN=CHD8 PE=1 SV=5	290.3	CHD8	1.1939e+07	1.23513e+07	1.05396e+07	1.92816e+07	1.98574e+07	2.0259e+07	not	not
Q9Y3S1	Serine/threonine-protein kinase WNK2 OS=Homo sapiens OX=9606 GN=WNK2 PE=1 SV=4	242.5	WNK2	1.07206e+07	9.46182e+06	1.71213e+06	6.09659e+07	6.46487e+07	1.51931e+07	membrane	not
Q9BT78	COP9 signalosome complex subunit 4 OS=Homo sapiens OX=9606 GN=COPS4 PE=1 SV=1	46.2	COPS4	8.79533e+07	9.07044e+07	5.82116e+07	1.76426e+08	1.78802e+08	9.58815e+07	not	not
Q8IZD9	Dedicator of cytokinesis protein 3 OS=Homo sapiens OX=9606 GN=DOCK3 PE=1 SV=1	233	DOCK3	7.7802e+06	8.16319e+06	1.04371e+07	4.89434e+07	4.75163e+07	8.78668e+06	not	not
Q9ULT8	E3 ubiquitin-protein ligase HECTD1 OS=Homo sapiens OX=9606 GN=HECTD1 PE=1 SV=3	289.2		4.64061e+07	3.01066e+07	2.30084e+07	3.77629e+07	4.7417e+07	2.91605e+07	not	not
Q9NTJ3	Structural maintenance of chromosomes protein 4 OS=Homo sapiens OX=9606 GN=SMC4 PE=1 SV=2	147.1	SMC4	8.41215e+07	6.38036e+07	5.12147e+07	5.06058e+07	4.82313e+07	2.61405e+07	not	not
Q15334	Lethal(2) giant larvae protein homolog 1 OS=Homo sapiens OX=9606 GN=LLGL1 PE=1 SV=3	115.3	LLGL1	3.19778e+07	3.34586e+07	2.42951e+07	7.52514e+07	7.31949e+07	1.91567e+07	membrane	not
P61978	Heterogeneous nuclear ribonucleoprotein K OS=Homo sapiens OX=9606 GN=HNRNPK PE=1 SV=1	50.9	HNRNPK	1.3515e+09	1.27739e+09	9.29486e+08	1.36683e+09	1.66694e+09	1.5235e+09	not	not
P28331	NADH-ubiquinone oxidoreductase 75 kDa subunit, mitochondrial OS=Homo sapiens OX=9606 GN=NDUFS1 PE=1 SV=3	79.4	NDUFS1	6.52126e+07	6.09286e+07	4.95559e+07	1.86679e+08	1.90489e+08	4.94605e+07	membrane	not
Q9UHD8	Septin-9 OS=Homo sapiens OX=9606 GN=SEPTIN9 PE=1 SV=2	65.4	SEPTIN9	1.95652e+08	1.73097e+08	1.59881e+08	2.46645e+08	2.23356e+08	2.25359e+08	not	not
P17600	Synapsin-1 OS=Homo sapiens OX=9606 GN=SYN1 PE=1 SV=3	74.1	SYN1	5.92736e+06	3.72876e+06	2.49258e+06	1.73335e+08	1.59145e+08	8.8718e+07	not	not
Q14C86	GTPase-activating protein and VPS9 domain-containing protein 1 OS=Homo sapiens OX=9606 GN=GAPVD1 PE=1 SV=2	164.9	GAPVD1	1.94617e+07	1.69097e+07	1.48862e+07	6.67189e+07	6.83595e+07	1.75564e+07	membrane	not
O14639	Actin-binding LIM protein 1 OS=Homo sapiens OX=9606 GN=ABLIM1 PE=1 SV=3	87.6	ABLIM1	6.21132e+06	8.91526e+06	1.22058e+06	9.15238e+07	8.07052e+07	5.02324e+07	not	not
Q2M2I8	AP2-associated protein kinase 1 OS=Homo sapiens OX=9606 GN=AAK1 PE=1 SV=3	103.8	AAK1	1.02367e+07	9.77878e+06	5.70309e+06	7.4258e+07	6.95585e+07	4.87384e+07	membrane	not
P54920	Alpha-soluble NSF attachment protein OS=Homo sapiens OX=9606 GN=NAPA PE=1 SV=3	33.2	NAPA	2.42758e+07	2.1406e+07	3.01416e+07	1.15005e+08	8.5625e+07	7.69302e+07	membrane	not
Q92859	Neogenin OS=Homo sapiens OX=9606 GN=NEO1 PE=1 SV=2	159.9	NEO1	7.94894e+06	8.49457e+06	3.24552e+06	1.12466e+08	9.67556e+07	9.50754e+07	membrane	not
Q9Y3F4	Serine-threonine kinase receptor-associated protein OS=Homo sapiens OX=9606 GN=STRAP PE=1 SV=1	38.4	STRAP	3.01156e+08	2.64347e+08	1.97691e+08	2.3132e+08	2.30327e+08	2.10418e+08	not	not
P04843	Dolichyl-diphosphooligosaccharide--protein glycosyltransferase subunit 1 OS=Homo sapiens OX=9606 GN=RPN1 PE=1 SV=1	68.5	RPN1	1.6259e+08	1.44413e+08	1.34971e+08	5.50627e+08	6.24287e+08	5.27372e+08	membrane	not
Q9BUJ2	Heterogeneous nuclear ribonucleoprotein U-like protein 1 OS=Homo sapiens OX=9606 GN=HNRNPUL1 PE=1 SV=2	95.7	HNRNPUL1	8.85603e+07	9.69068e+07	6.50906e+07	1.47414e+08	1.31053e+08	1.57691e+08	not	not
P54289	Voltage-dependent calcium channel subunit alpha-2/delta-1 OS=Homo sapiens OX=9606 GN=CACNA2D1 PE=1 SV=3	124.5	CACNA2D1	6.46251e+06	7.93905e+06	1.37838e+07	1.81073e+08	1.59687e+08	4.34071e+08	membrane	not
Q7L099	Protein RUFY3 OS=Homo sapiens OX=9606 GN=RUFY3 PE=1 SV=1	52.9	RUFY3	7.53837e+06	4.43884e+06	6.61008e+06	6.38074e+08	5.62215e+08	7.25854e+08	membrane	not
O15061	Synemin OS=Homo sapiens OX=9606 GN=SYNM PE=1 SV=2	172.7		2.27827e+06	3.28681e+06	2.09588e+07	6.48464e+07	6.32277e+07	7.41536e+06	not	not
P49589	Cysteine--tRNA ligase, cytoplasmic OS=Homo sapiens OX=9606 GN=CARS1 PE=1 SV=3	85.4	CARS1	7.98079e+07	7.50006e+07	5.56498e+07	1.83819e+08	1.525e+08	6.90251e+07	not	not
P11274	Breakpoint cluster region protein OS=Homo sapiens OX=9606 GN=BCR PE=1 SV=2	142.7	BCR	2.4684e+07	2.11144e+07	1.27381e+07	9.21584e+07	9.71282e+07	2.76907e+07	not	not
Q96QK1	Vacuolar protein sorting-associated protein 35 OS=Homo sapiens OX=9606 GN=VPS35 PE=1 SV=2	91.6	VPS35	8.25952e+07	7.73127e+07	6.63147e+07	3.26899e+08	3.54638e+08	1.22132e+08	membrane	not
Q9BSJ8	Extended synaptotagmin-1 OS=Homo sapiens OX=9606 GN=ESYT1 PE=1 SV=1	122.8	ESYT1	1.01858e+08	9.59637e+07	7.40397e+07	9.40581e+07	9.88398e+07	6.89967e+07	membrane	not
P50453	Serpin B9 OS=Homo sapiens OX=9606 GN=SERPINB9 PE=1 SV=1	42.4	SERPINB9	4.07527e+07	3.92474e+07	7.81846e+06	3.88827e+08	3.54459e+08	1.20464e+08	not	not
P19338	Nucleolin OS=Homo sapiens OX=9606 GN=NCL PE=1 SV=3	76.6	NCL	1.99565e+09	1.94204e+09	1.65711e+09	7.98438e+08	1.04454e+09	2.18747e+09	not	not
O75955	Flotillin-1 OS=Homo sapiens OX=9606 GN=FLOT1 PE=1 SV=3	47.3	FLOT1	4.41704e+07	3.59984e+07	3.51787e+07	1.53197e+08	1.42412e+08	1.1636e+08	membrane	not
Q14141	Septin-6 OS=Homo sapiens OX=9606 GN=SEPTIN6 PE=1 SV=4	49.7	SEPTIN6	3.45479e+06	4.16669e+06	1.70487e+06	1.30224e+08	8.62785e+07	5.17539e+07	not	not
Q96KR1	Zinc finger RNA-binding protein OS=Homo sapiens OX=9606 GN=ZFR PE=1 SV=2	116.9	ZFR	6.18192e+07	5.72464e+07	3.14553e+07	9.99968e+07	8.91708e+07	5.12253e+07	not	not
Q96PU5	E3 ubiquitin-protein ligase NEDD4-like OS=Homo sapiens OX=9606 GN=NEDD4L PE=1 SV=2	111.9	NEDD4L	1.2779e+07	1.35069e+07	4.1042e+06	1.19465e+08	1.1494e+08	4.03049e+07	not	not
P46379	Large proline-rich protein BAG6 OS=Homo sapiens OX=9606 GN=BAG6 PE=1 SV=2	119.3	BAG6	4.58854e+07	4.53516e+07	4.35235e+07	7.08687e+07	6.63445e+07	8.2281e+07	not	not
O00291	Huntingtin-interacting protein 1 OS=Homo sapiens OX=9606 GN=HIP1 PE=1 SV=5	116.1	HIP1	3.1773e+07	3.08046e+07	2.30633e+07	1.12065e+08	1.05405e+08	3.85366e+07	membrane	not
P11387	DNA topoisomerase 1 OS=Homo sapiens OX=9606 GN=TOP1 PE=1 SV=2	90.7	TOP1	6.51795e+07	5.62595e+07	3.22956e+07	2.1302e+08	2.21281e+08	1.42936e+08	not	not
Q9UBC2	Epidermal growth factor receptor substrate 15-like 1 OS=Homo sapiens OX=9606 GN=EPS15L1 PE=1 SV=1	94.2	EPS15L1	2.5752e+07	2.50938e+07	2.44047e+07	1.06898e+08	1.30644e+08	1.70545e+08	membrane	not
P21281	V-type proton ATPase subunit B, brain isoform OS=Homo sapiens OX=9606 GN=ATP6V1B2 PE=1 SV=3	56.5	ATP6V1B2	4.78863e+07	4.74594e+07	4.53658e+07	4.87484e+08	4.34371e+08	2.25693e+08	membrane	not
Q86U86	Protein polybromo-1 OS=Homo sapiens OX=9606 GN=PBRM1 PE=1 SV=1	192.8	PBRM1	3.91213e+07	3.06222e+07	2.34196e+07	5.89516e+07	5.68029e+07	1.88757e+07	not	not
Q9H2D6	TRIO and F-actin-binding protein OS=Homo sapiens OX=9606 GN=TRIOBP PE=1 SV=3	261.2	TRIOBP	1.23567e+07	7.70802e+06	1.17869e+07	3.15503e+07	3.24024e+07	2.28147e+07	not	not
P50570	Dynamin-2 OS=Homo sapiens OX=9606 GN=DNM2 PE=1 SV=2	98	DNM2	2.37091e+07	2.24332e+07	2.07814e+07	6.89018e+07	7.17266e+07	3.70232e+07	membrane	not
P46060	Ran GTPase-activating protein 1 OS=Homo sapiens OX=9606 GN=RANGAP1 PE=1 SV=1	63.5	RANGAP1	1.47802e+08	1.50283e+08	1.04486e+08	1.46927e+08	1.52598e+08	1.8016e+08	not	not
P17987	T-complex protein 1 subunit alpha OS=Homo sapiens OX=9606 GN=TCP1 PE=1 SV=1	60.3	TCP1	4.80614e+08	4.09618e+08	4.93033e+08	6.22801e+08	6.50459e+08	4.13459e+08	not	not
Q01469	Fatty acid-binding protein 5 OS=Homo sapiens OX=9606 GN=FABP5 PE=1 SV=3	15.2	FABP5	1.96788e+08	2.04046e+08	1.79332e+08	5.46944e+08	4.5747e+08	4.47996e+08	not	not
Q8TEM1	Nuclear pore membrane glycoprotein 210 OS=Homo sapiens OX=9606 GN=NUP210 PE=1 SV=3	205	NUP210	5.85063e+07	5.57111e+07	5.34049e+07	8.63898e+07	9.38607e+07	3.13785e+07	membrane	not
Q92922	SWI/SNF complex subunit SMARCC1 OS=Homo sapiens OX=9606 GN=SMARCC1 PE=1 SV=3	122.8	SMARCC1	9.00545e+07	1.07255e+08	8.70242e+07	4.84471e+07	3.75102e+07	1.70744e+07	not	not
O95819	Mitogen-activated protein kinase kinase kinase kinase 4 OS=Homo sapiens OX=9606 GN=MAP4K4 PE=1 SV=2	142	MAP4K4	2.06386e+07	2.14966e+07	5.50235e+07	9.54718e+07	1.01453e+08	4.7876e+07	not	not
P26358	DNA (cytosine-5)-methyltransferase 1 OS=Homo sapiens OX=9606 GN=DNMT1 PE=1 SV=2	183.1	DNMT1	9.98202e+07	1.01411e+08	7.52114e+07	5.41836e+07	5.01357e+07	4.30449e+07	not	not
P24752	Acetyl-CoA acetyltransferase, mitochondrial OS=Homo sapiens OX=9606 GN=ACAT1 PE=1 SV=1	45.2	ACAT1	1.32444e+07	9.41395e+06	1.97818e+07	1.82317e+08	1.9815e+08	6.6214e+07	not	not
Q9Y6D5	Brefeldin A-inhibited guanine nucleotide-exchange protein 2 OS=Homo sapiens OX=9606 GN=ARFGEF2 PE=1 SV=3	201.9	ARFGEF2	3.26331e+06	7.39157e+06	1.75092e+06	2.1333e+07	1.62986e+07	5.14201e+06	membrane	not
Q13177	Serine/threonine-protein kinase PAK 2 OS=Homo sapiens OX=9606 GN=PAK2 PE=1 SV=3	58	PAK2	7.02668e+07	6.40154e+07	5.51991e+07	3.95062e+08	3.44423e+08	1.9585e+08	membrane	not
Q7KZI7	Serine/threonine-protein kinase MARK2 OS=Homo sapiens OX=9606 GN=MARK2 PE=1 SV=2	87.9	MARK2	3.49777e+07	2.30968e+07	1.58076e+07	7.89008e+07	7.87239e+07	4.94561e+07	membrane	not
O43491	Band 4.1-like protein 2 OS=Homo sapiens OX=9606 GN=EPB41L2 PE=1 SV=1	112.5	EPB41L2	6.8999e+07	7.00509e+07	6.59994e+07	4.13757e+07	4.11324e+07	4.07187e+07	membrane	not
Q99615	DnaJ homolog subfamily C member 7 OS=Homo sapiens OX=9606 GN=DNAJC7 PE=1 SV=2	56.4	DNAJC7	9.68227e+07	1.00917e+08	6.74621e+07	7.4119e+07	9.15779e+07	4.54724e+07	not	not
P26196	Probable ATP-dependent RNA helicase DDX6 OS=Homo sapiens OX=9606 GN=DDX6 PE=1 SV=2	54.4	DDX6	1.22825e+08	1.37513e+08	1.3075e+08	1.9054e+08	2.15866e+08	5.7408e+07	not	not
P27348	14-3-3 protein theta OS=Homo sapiens OX=9606 GN=YWHAQ PE=1 SV=1	27.7	YWHAQ	5.02424e+08	4.49745e+08	5.42038e+08	2.46004e+09	2.34712e+09	1.60853e+09	not	not
O14776	Transcription elongation regulator 1 OS=Homo sapiens OX=9606 GN=TCERG1 PE=1 SV=2	123.8	TCERG1	9.17384e+07	9.27723e+07	7.63517e+07	1.63967e+08	1.44171e+08	1.28527e+08	not	not
Q9HAU0	Pleckstrin homology domain-containing family A member 5 OS=Homo sapiens OX=9606 GN=PLEKHA5 PE=1 SV=1	127.4	PLEKHA5	3.0193e+07	2.6542e+07	2.0274e+07	5.40023e+07	5.15166e+07	4.24352e+07	not	not
P41250	Glycine--tRNA ligase OS=Homo sapiens OX=9606 GN=GARS1 PE=1 SV=3	83.1	GARS1	1.57547e+08	1.49249e+08	1.68135e+08	3.13821e+08	3.14391e+08	1.97424e+08	not	not
Q5TBA9	Protein furry homolog OS=Homo sapiens OX=9606 GN=FRY PE=1 SV=1	338.7	FRY	4.16076e+07	837801	1.94722e+06	2.96872e+07	2.49732e+07	4.35826e+06	not	not
O00154	Cytosolic acyl coenzyme A thioester hydrolase OS=Homo sapiens OX=9606 GN=ACOT7 PE=1 SV=3	41.8	ACOT7	1.87139e+08	1.82086e+08	1.05725e+08	5.86228e+08	6.73933e+08	2.82321e+08	not	not
O95347	Structural maintenance of chromosomes protein 2 OS=Homo sapiens OX=9606 GN=SMC2 PE=1 SV=2	135.6	SMC2	8.64221e+07	7.75779e+07	6.55986e+07	5.01174e+07	4.78319e+07	2.84558e+07	not	not
Q5T0N5	Formin-binding protein 1-like OS=Homo sapiens OX=9606 GN=FNBP1L PE=1 SV=3	70	FNBP1L	5.77667e+07	7.14882e+07	2.97709e+07	9.11925e+07	7.98824e+07	1.49906e+08	membrane	not
Q12931	Heat shock protein 75 kDa, mitochondrial OS=Homo sapiens OX=9606 GN=TRAP1 PE=1 SV=3	80.1	TRAP1	1.37299e+09	1.53622e+09	1.02439e+09	9.07219e+08	7.24496e+08	1.82712e+08	membrane	not
Q9Y2E4	Disco-interacting protein 2 homolog C OS=Homo sapiens OX=9606 GN=DIP2C PE=1 SV=2	170.7	DIP2C	2.10837e+07	1.19021e+07	3.96602e+06	6.9016e+07	7.65665e+07	3.07844e+07	not	not
Q9Y4F5	Centrosomal protein of 170 kDa protein B OS=Homo sapiens OX=9606 GN=CEP170B PE=1 SV=4	171.6	CEP170B	6.3682e+06	5.58737e+06	2.0576e+06	3.36128e+07	3.43463e+07	1.04865e+07	not	not
P23528	Cofilin-1 OS=Homo sapiens OX=9606 GN=CFL1 PE=1 SV=3	18.5	CFL1	1.38368e+09	1.53581e+09	1.24764e+09	1.87957e+09	1.77384e+09	1.51275e+09	membrane	not
P49815	Tuberin OS=Homo sapiens OX=9606 GN=TSC2 PE=1 SV=2	200.5	TSC2	3.80099e+07	3.42001e+07	7.15236e+06	4.45644e+07	4.57441e+07	1.09015e+07	membrane	not
Q9H0B6	Kinesin light chain 2 OS=Homo sapiens OX=9606 GN=KLC2 PE=1 SV=1	68.9	KLC2	1.6206e+07	1.3879e+07	5.76231e+06	1.028e+08	9.92835e+07	5.74783e+07	membrane	not
O75487	Glypican-4 OS=Homo sapiens OX=9606 GN=GPC4 PE=1 SV=4	62.4	GPC4	7.3839e+07	7.25561e+07	5.3858e+07	9.44669e+07	1.16207e+08	8.10831e+07	membrane	not
Q9P258	Protein RCC2 OS=Homo sapiens OX=9606 GN=RCC2 PE=1 SV=2	56	RCC2	4.89871e+08	5.18727e+08	3.81832e+08	1.57631e+08	1.38692e+08	1.10731e+08	membrane	not
O00567	Nucleolar protein 56 OS=Homo sapiens OX=9606 GN=NOP56 PE=1 SV=4	66	NOP56	9.10427e+07	9.0261e+07	8.90005e+07	2.54639e+08	2.61826e+08	6.45919e+08	not	not
Q9HCD6	Protein TANC2 OS=Homo sapiens OX=9606 GN=TANC2 PE=1 SV=3	219.5	TANC2	1.28002e+06	1.40949e+06	5.80284e+06	5.92486e+07	5.43822e+07	1.0878e+07	not	not
Q5UIP0	Telomere-associated protein RIF1 OS=Homo sapiens OX=9606 GN=RIF1 PE=1 SV=2	274.3	RIF1	5.25298e+07	4.68767e+07	3.62509e+07	1.16464e+07	1.30115e+07	7.03593e+06	not	not
P31930	Cytochrome b-c1 complex subunit 1, mitochondrial OS=Homo sapiens OX=9606 GN=UQCRC1 PE=1 SV=3	52.6	UQCRC1	1.4241e+08	1.32445e+08	9.59171e+07	3.19272e+08	2.43872e+08	1.13471e+08	membrane	not
Q9HAV4	Exportin-5 OS=Homo sapiens OX=9606 GN=XPO5 PE=1 SV=1	136.2	XPO5	8.93436e+07	8.42443e+07	7.5723e+07	6.84956e+07	8.68403e+07	5.9218e+07	not	not
Q9UKE5	TRAF2 and NCK-interacting protein kinase OS=Homo sapiens OX=9606 GN=TNIK PE=1 SV=1	154.8	TNIK	2.15608e+07	2.363e+07	1.47159e+07	8.78425e+07	8.72836e+07	4.66751e+07	not	not
P42285	Exosome RNA helicase MTR4 OS=Homo sapiens OX=9606 GN=MTREX PE=1 SV=3	117.7	MTREX	9.10931e+07	7.63897e+07	8.95418e+07	5.59217e+07	5.41867e+07	3.84742e+07	not	not
P23468	Receptor-type tyrosine-protein phosphatase delta OS=Homo sapiens OX=9606 GN=PTPRD PE=1 SV=2	214.6	PTPRD	186586	319319	120464	1.78601e+07	1.58027e+07	4.23218e+06	membrane	not
O94979	Protein transport protein Sec31A OS=Homo sapiens OX=9606 GN=SEC31A PE=1 SV=3	132.9	SEC31A	7.62415e+07	7.11765e+07	3.65312e+07	1.93823e+08	2.15947e+08	7.30741e+07	membrane	not
Q8NC51	Plasminogen activator inhibitor 1 RNA-binding protein OS=Homo sapiens OX=9606 GN=SERBP1 PE=1 SV=2	44.9	SERBP1	3.45969e+08	3.23658e+08	2.41519e+08	2.03664e+08	1.79867e+08	9.66614e+07	not	not
Q15154	Pericentriolar material 1 protein OS=Homo sapiens OX=9606 GN=PCM1 PE=1 SV=5	228.4		4.22133e+07	3.64397e+07	3.61978e+07	2.71834e+07	2.52021e+07	1.50294e+07	not	not
P38919	Eukaryotic initiation factor 4A-III OS=Homo sapiens OX=9606 GN=EIF4A3 PE=1 SV=4	46.8	EIF4A3	2.85724e+08	3.07144e+08	2.17204e+08	4.2201e+08	4.15671e+08	4.92784e+08	not	not
P09471	Guanine nucleotide-binding protein G(o) subunit alpha OS=Homo sapiens OX=9606 GN=GNAO1 PE=1 SV=4	40	GNAO1	1.56159e+07	1.71061e+07	1.46821e+07	1.38223e+09	1.55613e+09	4.4385e+08	membrane	not
Q08J23	RNA cytosine C(5)-methyltransferase NSUN2 OS=Homo sapiens OX=9606 GN=NSUN2 PE=1 SV=2	86.4	NSUN2	5.4697e+07	6.07905e+07	5.33987e+07	8.04569e+07	6.29181e+07	5.64736e+07	not	not
P23381	Tryptophan--tRNA ligase, cytoplasmic OS=Homo sapiens OX=9606 GN=WARS1 PE=1 SV=2	53.1	WARS1	8.33009e+07	7.66269e+07	7.34546e+07	1.09575e+08	1.48271e+08	4.29232e+07	not	not
O60502	Protein O-GlcNAcase OS=Homo sapiens OX=9606 GN=OGA PE=1 SV=2	102.8	OGA	4.85689e+07	4.80912e+07	5.10332e+07	3.12977e+08	3.49736e+08	1.03237e+08	not	not
P49591	Serine--tRNA ligase, cytoplasmic OS=Homo sapiens OX=9606 GN=SARS1 PE=1 SV=3	58.7	SARS1	8.17e+07	8.31509e+07	8.63922e+07	4.71797e+08	4.97986e+08	1.87689e+08	not	not
P39023	60S ribosomal protein L3 OS=Homo sapiens OX=9606 GN=RPL3 PE=1 SV=2	46.1	RPL3	3.88892e+08	3.41893e+08	4.14538e+08	2.90468e+08	2.68952e+08	2.45157e+08	not	not
P06753	Tropomyosin alpha-3 chain OS=Homo sapiens OX=9606 GN=TPM3 PE=1 SV=2	32.9	TPM3	3.2871e+08	2.95032e+08	2.42143e+08	1.15758e+08	9.46238e+07	9.29207e+07	not	not
P36578	60S ribosomal protein L4 OS=Homo sapiens OX=9606 GN=RPL4 PE=1 SV=5	47.7	RPL4	3.42931e+08	2.73743e+08	3.16931e+08	6.55873e+08	7.72881e+08	3.21022e+08	not	not
O75051	Plexin-A2 OS=Homo sapiens OX=9606 GN=PLXNA2 PE=1 SV=4	211	PLXNA2	1.83406e+06	4.40862e+06		1.69276e+07	1.74431e+07	3.94818e+06	membrane	not
Q14566	DNA replication licensing factor MCM6 OS=Homo sapiens OX=9606 GN=MCM6 PE=1 SV=1	92.8	MCM6	3.70881e+08	3.38031e+08	2.85722e+08	1.17945e+08	1.54473e+08	4.99146e+07	not	not
Q9BYT8	Neurolysin, mitochondrial OS=Homo sapiens OX=9606 GN=NLN PE=1 SV=1	80.6	NLN	1.45445e+08	1.29775e+08	1.06892e+08	1.19602e+08	1.11769e+08	3.85054e+07	not	not
Q5JSH3	WD repeat-containing protein 44 OS=Homo sapiens OX=9606 GN=WDR44 PE=1 SV=1	101.3	WDR44	1.84602e+07	1.55658e+07	2.19519e+07	6.54695e+07	5.25397e+07	3.51337e+07	membrane	not
A2RRP1	Neuroblastoma-amplified sequence OS=Homo sapiens OX=9606 GN=NBAS PE=1 SV=2	268.4	NBAS	9.60684e+06	6.94624e+06	1.34865e+07	5.19305e+07	5.22117e+07	2.29613e+07	membrane	not
P49736	DNA replication licensing factor MCM2 OS=Homo sapiens OX=9606 GN=MCM2 PE=1 SV=4	101.8	MCM2	2.51673e+08	2.47431e+08	2.05318e+08	1.15657e+08	1.16001e+08	9.9821e+07	not	not
P00505	Aspartate aminotransferase, mitochondrial OS=Homo sapiens OX=9606 GN=GOT2 PE=1 SV=3	47.5	GOT2	1.96777e+08	2.10206e+08	2.80214e+08	5.73916e+08	6.50228e+08	1.3387e+08	membrane	not
P06744	Glucose-6-phosphate isomerase OS=Homo sapiens OX=9606 GN=GPI PE=1 SV=4	63.1	GPI	2.84241e+08	2.94898e+08	2.9212e+08	1.15486e+09	1.17354e+09	5.25141e+08	not	not
Q96SI9	Spermatid perinuclear RNA-binding protein OS=Homo sapiens OX=9606 GN=STRBP PE=1 SV=1	73.6	STRBP	5.13688e+07	6.23826e+07	4.04974e+07	7.655e+07	6.3925e+07	3.9466e+07	not	not
O43854	EGF-like repeat and discoidin I-like domain-containing protein 3 OS=Homo sapiens OX=9606 GN=EDIL3 PE=1 SV=1	53.7	EDIL3	3.01087e+06	2.75858e+06	2.63956e+06	3.51184e+08	3.94593e+08	3.50635e+08	not	not
Q05639	Elongation factor 1-alpha 2 OS=Homo sapiens OX=9606 GN=EEF1A2 PE=1 SV=1	50.4	EEF1A2	3.94426e+06	3.99763e+06	4.1941e+06	4.49651e+08	4.67293e+08	1.31971e+08	not	not
Q13428	Treacle protein OS=Homo sapiens OX=9606 GN=TCOF1 PE=1 SV=3	152	TCOF1	2.74664e+07	1.96957e+07	5.94442e+07	1.04451e+08	1.00168e+08	1.51565e+08	not	not
Q9UBF2	Coatomer subunit gamma-2 OS=Homo sapiens OX=9606 GN=COPG2 PE=1 SV=1	97.6	COPG2	7.62078e+07	6.5564e+07	6.09313e+07	1.62984e+08	1.41305e+08	2.74725e+07	membrane	not
O75044	SLIT-ROBO Rho GTPase-activating protein 2 OS=Homo sapiens OX=9606 GN=SRGAP2 PE=1 SV=3	120.8	SRGAP2	5.15377e+06	5.14849e+06	3.83586e+06	6.84619e+07	6.53984e+07	4.54157e+07	membrane	not
Q5JPE7	Nodal modulator 2 OS=Homo sapiens OX=9606 GN=NOMO2 PE=1 SV=1	139.4	NOMO2	4.60245e+07	4.70643e+07	3.86489e+07	8.18434e+07	8.53198e+07	3.94628e+07	membrane	not
Q16851	UTP--glucose-1-phosphate uridylyltransferase OS=Homo sapiens OX=9606 GN=UGP2 PE=1 SV=5	56.9	UGP2	7.5283e+08	7.88804e+08	6.20861e+08	2.26812e+08	2.42883e+08	2.71324e+08	not	not
P05165	Propionyl-CoA carboxylase alpha chain, mitochondrial OS=Homo sapiens OX=9606 GN=PCCA PE=1 SV=4	80	PCCA	1.55832e+07	1.83365e+07	1.12334e+07	7.90836e+07	8.21366e+07	3.37329e+07	not	not
Q15042	Rab3 GTPase-activating protein catalytic subunit OS=Homo sapiens OX=9606 GN=RAB3GAP1 PE=1 SV=3	110.5	RAB3GAP1	2.70256e+07	1.92434e+07	1.71014e+07	5.7829e+07	4.91067e+07	1.24238e+07	not	not
Q9BQG0	Myb-binding protein 1A OS=Homo sapiens OX=9606 GN=MYBBP1A PE=1 SV=2	148.8	MYBBP1A	7.85272e+07	6.85268e+07	6.00569e+07	5.8641e+07	6.3295e+07	4.05925e+07	not	not
P52789	Hexokinase-2 OS=Homo sapiens OX=9606 GN=HK2 PE=1 SV=2	102.3	HK2	1.09118e+08	1.04673e+08	9.49808e+07	1.55845e+07	2.12595e+07	1.5971e+07	membrane	not
O14974	Protein phosphatase 1 regulatory subunit 12A OS=Homo sapiens OX=9606 GN=PPP1R12A PE=1 SV=1	115.2	PPP1R12A	5.69052e+07	5.32577e+07	4.48478e+07	5.38819e+07	5.16433e+07	3.88698e+07	not	not
Q9HCK4	Roundabout homolog 2 OS=Homo sapiens OX=9606 GN=ROBO2 PE=1 SV=2	151.1	ROBO2	4.47141e+06	4.56378e+06	1.73131e+06	6.62902e+07	5.9074e+07	2.06128e+07	membrane	not
P11498	Pyruvate carboxylase, mitochondrial OS=Homo sapiens OX=9606 GN=PC PE=1 SV=2	129.6	PC	1.32823e+07	1.28742e+07	1.10648e+07	6.70674e+07	6.62937e+07	8.97488e+07	not	not
P48444	Coatomer subunit delta OS=Homo sapiens OX=9606 GN=ARCN1 PE=1 SV=1	57.2	ARCN1	9.31062e+07	7.51343e+07	6.6531e+07	2.12502e+08	1.9364e+08	1.05208e+08	membrane	not
O95163	Elongator complex protein 1 OS=Homo sapiens OX=9606 GN=ELP1 PE=1 SV=3	150.2	ELP1	4.09042e+07	4.4358e+07	2.82409e+07	3.82057e+07	3.71175e+07	1.16379e+07	not	not
Q9NR30	Nucleolar RNA helicase 2 OS=Homo sapiens OX=9606 GN=DDX21 PE=1 SV=5	87.3	DDX21	1.14919e+08	1.24105e+08	8.11516e+07	9.10966e+07	1.02851e+08	1.50998e+08	not	not
Q9UGP8	Translocation protein SEC63 homolog OS=Homo sapiens OX=9606 GN=SEC63 PE=1 SV=2	87.9	SEC63	5.42144e+07	4.95e+07	4.65369e+07	7.81362e+07	7.06062e+07	5.26988e+07	membrane	not
Q8WWQ0	PH-interacting protein OS=Homo sapiens OX=9606 GN=PHIP PE=1 SV=2	206.6	PHIP	2.09292e+07	2.10693e+07	3.25396e+07	3.50439e+07	3.34739e+07	1.2443e+07	not	not
P46777	60S ribosomal protein L5 OS=Homo sapiens OX=9606 GN=RPL5 PE=1 SV=3	34.3	RPL5	7.46203e+08	6.49766e+08	5.59621e+08	3.99093e+08	4.85891e+08	4.32731e+08	not	not
Q6PCE3	Glucose 1,6-bisphosphate synthase OS=Homo sapiens OX=9606 GN=PGM2L1 PE=1 SV=3	70.4	PGM2L1	1.58729e+07	1.37098e+07	2.17913e+07	3.67603e+08	3.42333e+08	6.6578e+07	not	not
A1X283	SH3 and PX domain-containing protein 2B OS=Homo sapiens OX=9606 GN=SH3PXD2B PE=1 SV=3	101.5	SH3PXD2B	3.42638e+07	4.07426e+07	2.81464e+07	1.31208e+08	1.24165e+08	5.65377e+07	not	not
O43602	Neuronal migration protein doublecortin OS=Homo sapiens OX=9606 GN=DCX PE=1 SV=4	40.5	DCX	3.90129e+06	2.13994e+06	4.21266e+06	1.24221e+09	9.41015e+08	1.19259e+09	not	not
Q9UBW7	Zinc finger MYM-type protein 2 OS=Homo sapiens OX=9606 GN=ZMYM2 PE=1 SV=1	154.8	ZMYM2	3.94789e+07	3.88025e+07	3.36055e+07	4.41396e+07	4.52144e+07	1.04286e+07	not	not
Q01581	Hydroxymethylglutaryl-CoA synthase, cytoplasmic OS=Homo sapiens OX=9606 GN=HMGCS1 PE=1 SV=2	57.3	HMGCS1	5.15764e+08	4.79555e+08	3.98104e+08	2.61603e+08	2.64143e+08	5.39968e+07	not	not
O14983	Sarcoplasmic/endoplasmic reticulum calcium ATPase 1 OS=Homo sapiens OX=9606 GN=ATP2A1 PE=1 SV=1	110.2	ATP2A1	339024		129588	2.51109e+06	2.4005e+06	453001	membrane	not
O94925	Glutaminase kidney isoform, mitochondrial OS=Homo sapiens OX=9606 GN=GLS PE=1 SV=1	73.4	GLS	8.08979e+06	7.59993e+06	7.22991e+06	1.47615e+08	1.74462e+08	3.22682e+07	not	not
P48735	Isocitrate dehydrogenase [NADP], mitochondrial OS=Homo sapiens OX=9606 GN=IDH2 PE=1 SV=2	50.9	IDH2	5.05792e+07	4.78863e+07	4.6366e+07	7.08674e+08	7.94301e+08	2.58241e+08	not	not
O43776	Asparagine--tRNA ligase, cytoplasmic OS=Homo sapiens OX=9606 GN=NARS1 PE=1 SV=1	62.9	NARS1	1.46608e+08	1.44576e+08	1.61117e+08	2.01372e+08	2.02414e+08	7.14975e+07	not	not
O75534	Cold shock domain-containing protein E1 OS=Homo sapiens OX=9606 GN=CSDE1 PE=1 SV=2	88.8	CSDE1	1.79128e+08	1.66725e+08	1.87464e+08	2.11746e+08	2.34125e+08	1.25859e+08	not	not
P62333	26S proteasome regulatory subunit 10B OS=Homo sapiens OX=9606 GN=PSMC6 PE=1 SV=1	44.1	PSMC6	1.98904e+08	1.90071e+08	1.38617e+08	3.35911e+08	2.78954e+08	1.83509e+08	not	not
Q12768	WASH complex subunit 5 OS=Homo sapiens OX=9606 GN=WASHC5 PE=1 SV=1	134.2	WASHC5	1.17992e+07	1.09983e+07	1.33561e+07	4.28528e+07	4.23381e+07	1.404e+07	not	not
Q9Y2H2	Phosphatidylinositide phosphatase SAC2 OS=Homo sapiens OX=9606 GN=INPP5F PE=1 SV=3	128.3	INPP5F	5.16198e+06	3.9038e+06	1.99463e+07	7.90199e+07	8.37885e+07	2.59096e+07	membrane	not
Q7RTP6	[F-actin]-monooxygenase MICAL3 OS=Homo sapiens OX=9606 GN=MICAL3 PE=1 SV=2	224.2	MICAL3	5.14652e+06	4.21312e+06	2.64555e+06	4.22918e+07	3.62839e+07	1.9973e+07	not	not
Q08AD1	Calmodulin-regulated spectrin-associated protein 2 OS=Homo sapiens OX=9606 GN=CAMSAP2 PE=1 SV=3	168	CAMSAP2	9.11777e+06	9.63943e+06	1.21809e+07	5.40047e+07	4.37752e+07	1.38411e+07	not	not
Q9NSE4	Isoleucine--tRNA ligase, mitochondrial OS=Homo sapiens OX=9606 GN=IARS2 PE=1 SV=2	113.7	IARS2	3.39621e+07	3.06506e+07	1.94537e+07	1.21148e+08	1.08036e+08	3.37404e+07	not	not
Q9Y6M1	Insulin-like growth factor 2 mRNA-binding protein 2 OS=Homo sapiens OX=9606 GN=IGF2BP2 PE=1 SV=2	66.1	IGF2BP2	4.20364e+07	4.1362e+07	4.02482e+07	2.51586e+08	2.93348e+08	1.85149e+08	not	not
Q8TCS8	Polyribonucleotide nucleotidyltransferase 1, mitochondrial OS=Homo sapiens OX=9606 GN=PNPT1 PE=1 SV=2	85.9	PNPT1	4.41601e+07	5.26798e+07	3.55879e+07	6.02387e+07	6.08426e+07	5.41771e+07	membrane	not
Q15008	26S proteasome non-ATPase regulatory subunit 6 OS=Homo sapiens OX=9606 GN=PSMD6 PE=1 SV=1	45.5	PSMD6	1.33776e+08	1.4436e+08	1.31323e+08	1.97097e+08	2.08802e+08	7.77911e+07	not	not
Q5JRX3	Presequence protease, mitochondrial OS=Homo sapiens OX=9606 GN=PITRM1 PE=1 SV=3	117.3	PITRM1	1.6955e+07	1.94593e+07	1.13795e+07	8.06909e+07	8.93823e+07	1.91889e+07	not	not
P31689	DnaJ homolog subfamily A member 1 OS=Homo sapiens OX=9606 GN=DNAJA1 PE=1 SV=2	44.8	DNAJA1	1.25024e+08	1.04838e+08	1.20558e+08	2.36088e+08	2.1474e+08	9.21418e+07	membrane	not
P06737	Glycogen phosphorylase, liver form OS=Homo sapiens OX=9606 GN=PYGL PE=1 SV=4	97.1	PYGL	8.54322e+06	5.95696e+06	4.13071e+06	8.34558e+07	8.2397e+07	2.47769e+07	not	not
Q8WYP5	Protein ELYS OS=Homo sapiens OX=9606 GN=AHCTF1 PE=1 SV=3	252.3	AHCTF1	1.81295e+07	1.80674e+07	1.59786e+07	3.06548e+07	3.0745e+07	1.37354e+07	not	not
Q9Y3P9	Rab GTPase-activating protein 1 OS=Homo sapiens OX=9606 GN=RABGAP1 PE=1 SV=3	121.7	RABGAP1	1.59979e+07	2.33797e+07	1.19049e+07	1.07342e+08	9.45403e+07	2.5101e+07	not	not
O95671	Probable bifunctional dTTP/UTP pyrophosphatase/methyltransferase protein OS=Homo sapiens OX=9606 GN=ASMTL PE=1 SV=3	68.8	ASMTL	4.36121e+07	4.71029e+07	4.00874e+07	1.25152e+08	1.17879e+08	3.84968e+07	not	not
P47756	F-actin-capping protein subunit beta OS=Homo sapiens OX=9606 GN=CAPZB PE=1 SV=4	31.3	CAPZB	1.84932e+08	1.83692e+08	1.36638e+08	4.27985e+08	5.25603e+08	1.362e+08	not	not
Q7Z6B7	SLIT-ROBO Rho GTPase-activating protein 1 OS=Homo sapiens OX=9606 GN=SRGAP1 PE=1 SV=1	124.2	SRGAP1	1.50723e+06	3.09921e+06	248426	3.57303e+07	3.20706e+07	9.22192e+06	not	not
Q6P158	Putative ATP-dependent RNA helicase DHX57 OS=Homo sapiens OX=9606 GN=DHX57 PE=1 SV=2	155.5	DHX57	3.28509e+07	2.72284e+07	2.03054e+07	6.96597e+07	6.50841e+07	2.33312e+07	not	not
P09493	Tropomyosin alpha-1 chain OS=Homo sapiens OX=9606 GN=TPM1 PE=1 SV=2	32.7	TPM1	6.18312e+08	6.31618e+08	5.22457e+08	2.0005e+08	1.39165e+08	1.80551e+08	not	not
Q12830	Nucleosome-remodeling factor subunit BPTF OS=Homo sapiens OX=9606 GN=BPTF PE=1 SV=3	338.1	BPTF	2.80675e+07	2.67412e+07	2.21277e+07	2.16707e+07	2.54807e+07	1.56511e+07	not	not
Q13045	Protein flightless-1 homolog OS=Homo sapiens OX=9606 GN=FLII PE=1 SV=2	144.7	FLII	3.08524e+07	2.5816e+07	2.19692e+07	7.25674e+07	6.73786e+07	3.10209e+07	not	not
P35573	Glycogen debranching enzyme OS=Homo sapiens OX=9606 GN=AGL PE=1 SV=3	174.7	AGL	1.59273e+07	1.99439e+07	1.28125e+07	6.07916e+07	6.6247e+07	1.12511e+07	not	not
Q8N8S7	Protein enabled homolog OS=Homo sapiens OX=9606 GN=ENAH PE=1 SV=2	66.5	ENAH	8.36171e+07	7.50137e+07	5.29439e+07	1.08052e+08	1.2544e+08	6.85253e+07	not	not
Q7Z5J4	Retinoic acid-induced protein 1 OS=Homo sapiens OX=9606 GN=RAI1 PE=1 SV=2	203.2	RAI1	802966	2.33949e+07	1.21011e+06	1.96409e+07	1.76945e+07	4.28689e+07	not	not
P12111	Collagen alpha-3(VI) chain OS=Homo sapiens OX=9606 GN=COL6A3 PE=1 SV=5	343.5	COL6A3	1.77911e+06	2.14936e+06	1.08632e+06	4.662e+07	4.91771e+07	1.13318e+06	not	not
A0AVT1	Ubiquitin-like modifier-activating enzyme 6 OS=Homo sapiens OX=9606 GN=UBA6 PE=1 SV=1	117.9	UBA6	3.84685e+07	4.27165e+07	4.11712e+07	9.78683e+07	1.20512e+08	3.67409e+07	not	not
Q9UKV8	Protein argonaute-2 OS=Homo sapiens OX=9606 GN=AGO2 PE=1 SV=3	97.1	AGO2	2.64263e+07	2.28362e+07	2.21812e+07	4.59552e+07	4.63577e+07	1.88781e+07	not	not
O75150	E3 ubiquitin-protein ligase BRE1B OS=Homo sapiens OX=9606 GN=RNF40 PE=1 SV=5	113.6	RNF40	2.8912e+07	2.28647e+07	1.68112e+07	3.6398e+07	3.38371e+07	1.4172e+07	not	not
Q96L91	E1A-binding protein p400 OS=Homo sapiens OX=9606 GN=EP400 PE=1 SV=4	343.3	EP400	1.01498e+07	6.55885e+06	7.02473e+06	2.19987e+07	2.08203e+07	2.42438e+07	not	not
P49790	Nuclear pore complex protein Nup153 OS=Homo sapiens OX=9606 GN=NUP153 PE=1 SV=2	153.8	NUP153	4.87078e+07	4.784e+07	2.64439e+07	3.42597e+07	3.37053e+07	5.73476e+06	membrane	not
Q9H583	HEAT repeat-containing protein 1 OS=Homo sapiens OX=9606 GN=HEATR1 PE=1 SV=3	242.2	HEATR1	7.26185e+07	7.02237e+07	6.1239e+07	4.28655e+07	3.96511e+07	4.32676e+07	not	not
Q9UPT6	C-Jun-amino-terminal kinase-interacting protein 3 OS=Homo sapiens OX=9606 GN=MAPK8IP3 PE=1 SV=3	147.4	MAPK8IP3	3.53483e+06	8.75219e+06	842217	4.5627e+07	4.9098e+07	2.15464e+07	not	not
O43301	Heat shock 70 kDa protein 12A OS=Homo sapiens OX=9606 GN=HSPA12A PE=1 SV=2	74.9	HSPA12A	2.67894e+06	2.84308e+06	7.43637e+06	2.24631e+08	2.22798e+08	3.18871e+08	not	not
O43237	Cytoplasmic dynein 1 light intermediate chain 2 OS=Homo sapiens OX=9606 GN=DYNC1LI2 PE=1 SV=1	54.1	DYNC1LI2	2.58816e+07	2.43633e+07	9.11818e+06	2.05157e+08	1.90205e+08	9.89863e+07	not	not
Q15436	Protein transport protein Sec23A OS=Homo sapiens OX=9606 GN=SEC23A PE=1 SV=2	86.1	SEC23A	3.56166e+07	3.24549e+07	3.76779e+07	1.15016e+08	1.17293e+08	4.07739e+07	membrane	not
O00139	Kinesin-like protein KIF2A OS=Homo sapiens OX=9606 GN=KIF2A PE=1 SV=3	79.9	KIF2A	3.66389e+07	3.61519e+07	3.03757e+07	2.29642e+08	2.03765e+08	9.13627e+07	not	not
Q9UNM6	26S proteasome non-ATPase regulatory subunit 13 OS=Homo sapiens OX=9606 GN=PSMD13 PE=1 SV=2	42.9	PSMD13	1.75974e+08	1.40118e+08	1.35024e+08	3.01204e+08	3.00487e+08	1.09268e+08	not	not
P07355	Annexin A2 OS=Homo sapiens OX=9606 GN=ANXA2 PE=1 SV=2	38.6	ANXA2	1.01766e+08	1.12115e+08	9.88758e+07	8.97729e+08	8.23204e+08	3.28494e+08	not	not
A5A3E0	POTE ankyrin domain family member F OS=Homo sapiens OX=9606 GN=POTEF PE=1 SV=2	121.4	POTEF							not	not
O43149	Zinc finger ZZ-type and EF-hand domain-containing protein 1 OS=Homo sapiens OX=9606 GN=ZZEF1 PE=1 SV=6	330.9	ZZEF1	5.41672e+06	2.99659e+06	8.7376e+07	3.47797e+07	3.07113e+07	3.92036e+06	not	not
Q9P2R3	Rabankyrin-5 OS=Homo sapiens OX=9606 GN=ANKFY1 PE=1 SV=2	128.3	ANKFY1	1.12246e+07	9.39858e+06	9.45572e+06	8.96707e+07	1.02721e+08	1.69432e+07	membrane	not
Q7L576	Cytoplasmic FMR1-interacting protein 1 OS=Homo sapiens OX=9606 GN=CYFIP1 PE=1 SV=1	145.1	CYFIP1	2.02635e+07	2.28036e+07	4.96747e+07	3.64722e+07	3.70993e+07	2.10788e+07	not	not
P63241	Eukaryotic translation initiation factor 5A-1 OS=Homo sapiens OX=9606 GN=EIF5A PE=1 SV=2	16.8	EIF5A	4.63895e+08	4.74765e+08	3.14189e+08	2.4554e+08	2.81979e+08	3.4361e+08	membrane	not
Q7KZ85	Transcription elongation factor SPT6 OS=Homo sapiens OX=9606 GN=SUPT6H PE=1 SV=2	198.9	SUPT6H	3.59214e+07	3.06561e+07	3.158e+07	3.28231e+07	3.77622e+07	6.31755e+06	not	not
Q13838	Spliceosome RNA helicase DDX39B OS=Homo sapiens OX=9606 GN=DDX39B PE=1 SV=1	49	DDX39B	4.20233e+08	3.94133e+08	3.83824e+08	7.35475e+08	7.08909e+08	2.77054e+08	not	not
P52209	6-phosphogluconate dehydrogenase, decarboxylating OS=Homo sapiens OX=9606 GN=PGD PE=1 SV=3	53.1	PGD	6.06735e+08	6.36559e+08	5.46175e+08	7.68369e+08	9.17229e+08	2.28989e+08	not	not
Q9UJS0	Calcium-binding mitochondrial carrier protein Aralar2 OS=Homo sapiens OX=9606 GN=SLC25A13 PE=1 SV=2	74.1	SLC25A13	7.40969e+07	9.38187e+07	8.71848e+07	2.28987e+08	2.43741e+08	8.838e+07	membrane	not
Q02156	Protein kinase C epsilon type OS=Homo sapiens OX=9606 GN=PRKCE PE=1 SV=1	83.6	PRKCE	8.54979e+06	5.46274e+06	2.47751e+06	1.35967e+08	2.1421e+08	2.16623e+07	membrane	not
O75146	Huntingtin-interacting protein 1-related protein OS=Homo sapiens OX=9606 GN=HIP1R PE=1 SV=2	119.3	HIP1R	5.72267e+06	5.90442e+06	6.20951e+06	5.4669e+07	4.24659e+07	4.86953e+06	membrane	not
Q14240	Eukaryotic initiation factor 4A-II OS=Homo sapiens OX=9606 GN=EIF4A2 PE=1 SV=2	46.4	EIF4A2	2.15231e+08	2.3598e+08	2.56518e+08	3.11325e+08	3.0547e+08	2.68509e+08	not	not
P43246	DNA mismatch repair protein Msh2 OS=Homo sapiens OX=9606 GN=MSH2 PE=1 SV=1	104.7	MSH2	2.85489e+08	2.47264e+08	2.71011e+08	1.27914e+08	1.24924e+08	1.24687e+08	not	not
Q9BTW9	Tubulin-specific chaperone D OS=Homo sapiens OX=9606 GN=TBCD PE=1 SV=2	132.5	TBCD	5.84781e+07	4.9877e+07	5.39338e+07	1.30295e+08	1.22242e+08	3.42069e+07	membrane	not
Q13153	Serine/threonine-protein kinase PAK 1 OS=Homo sapiens OX=9606 GN=PAK1 PE=1 SV=2	60.6	PAK1	2.96091e+07	2.80459e+07	2.18579e+07	6.91216e+07	8.28354e+07	3.6387e+07	membrane	not
O00425	Insulin-like growth factor 2 mRNA-binding protein 3 OS=Homo sapiens OX=9606 GN=IGF2BP3 PE=1 SV=2	63.7	IGF2BP3	2.67783e+08	2.4243e+08	2.14419e+08	2.18678e+08	2.1345e+08	1.58409e+08	not	not
P38159	RNA-binding motif protein, X chromosome OS=Homo sapiens OX=9606 GN=RBMX PE=1 SV=3	42.3	RBMX	4.33784e+08	4.06949e+08	4.57299e+08	6.88409e+08	5.45331e+08	7.49377e+08	not	not
Q9UPT5	Exocyst complex component 7 OS=Homo sapiens OX=9606 GN=EXOC7 PE=1 SV=3	83.3	EXOC7	1.95973e+07	1.7595e+07	1.27746e+07	5.32126e+07	5.50561e+07	6.19992e+07	membrane	not
O15144	Actin-related protein 2/3 complex subunit 2 OS=Homo sapiens OX=9606 GN=ARPC2 PE=1 SV=1	34.3	ARPC2	6.86791e+07	6.84809e+07	8.76529e+07	4.9267e+08	6.24988e+08	4.8812e+08	not	not
P09960	Leukotriene A-4 hydrolase OS=Homo sapiens OX=9606 GN=LTA4H PE=1 SV=2	69.2	LTA4H	9.78999e+07	1.05669e+08	1.0337e+08	8.00175e+07	7.4819e+07	2.37852e+07	not	not
Q14671	Pumilio homolog 1 OS=Homo sapiens OX=9606 GN=PUM1 PE=1 SV=3	126.4	PUM1	3.76655e+07	4.0199e+07	2.20239e+07	7.08561e+07	5.85513e+07	3.84009e+07	not	not
P24539	ATP synthase F(0) complex subunit B1, mitochondrial OS=Homo sapiens OX=9606 GN=ATP5PB PE=1 SV=2	28.9	ATP5PB	1.17772e+08	1.1246e+08	9.72205e+07	5.52303e+08	4.45524e+08	3.42448e+08	membrane	not
P09972	Fructose-bisphosphate aldolase C OS=Homo sapiens OX=9606 GN=ALDOC PE=1 SV=2	39.4	ALDOC	8.44002e+07	8.77998e+07	7.66185e+07	1.69487e+08	1.49273e+08	2.8422e+08	not	not
P52306	Rap1 GTPase-GDP dissociation stimulator 1 OS=Homo sapiens OX=9606 GN=RAP1GDS1 PE=1 SV=3	66.3	RAP1GDS1	3.19712e+07	1.91183e+07	2.66626e+07	3.53446e+08	3.07021e+08	8.9429e+07	not	not
Q01780	Exosome component 10 OS=Homo sapiens OX=9606 GN=EXOSC10 PE=1 SV=2	100.8	EXOSC10	4.70775e+07	4.1424e+07	4.50418e+07	4.09721e+07	3.74578e+07	8.27893e+06	not	not
Q14738	Serine/threonine-protein phosphatase 2A 56 kDa regulatory subunit delta isoform OS=Homo sapiens OX=9606 GN=PPP2R5D PE=1 SV=1	69.9	PPP2R5D	4.31757e+07	3.96363e+07	2.66605e+07	1.42577e+08	1.4875e+08	7.66081e+07	not	not
P68400	Casein kinase II subunit alpha OS=Homo sapiens OX=9606 GN=CSNK2A1 PE=1 SV=1	45.1	CSNK2A1	8.37267e+07	7.50081e+07	5.61534e+07	3.1183e+08	3.31974e+08	2.12453e+08	not	not
P11413	Glucose-6-phosphate 1-dehydrogenase OS=Homo sapiens OX=9606 GN=G6PD PE=1 SV=4	59.2	G6PD	9.26037e+07	9.06913e+07	9.7394e+07	1.80431e+08	1.87781e+08	7.26501e+07	membrane	not
P55884	Eukaryotic translation initiation factor 3 subunit B OS=Homo sapiens OX=9606 GN=EIF3B PE=1 SV=3	92.4	EIF3B	2.18505e+08	2.07873e+08	1.9482e+08	1.10984e+08	1.10638e+08	7.65184e+07	not	not
Q96T58	Msx2-interacting protein OS=Homo sapiens OX=9606 GN=SPEN PE=1 SV=1	402	SPEN	6.56447e+06	5.23278e+06	4.64248e+06	1.81347e+07	1.71242e+07	7.87597e+06	not	not
Q92538	Golgi-specific brefeldin A-resistance guanine nucleotide exchange factor 1 OS=Homo sapiens OX=9606 GN=GBF1 PE=1 SV=2	206.3		2.62634e+07	2.49076e+07	2.27754e+07	5.22773e+07	5.49798e+07	2.31431e+07	membrane	not
Q9HCJ6	Synaptic vesicle membrane protein VAT-1 homolog-like OS=Homo sapiens OX=9606 GN=VAT1L PE=1 SV=2	45.9	VAT1L	2.89641e+07	2.97055e+07	3.63968e+07	3.79212e+08	3.52435e+08	2.96275e+08	not	not
Q9Y266	Nuclear migration protein nudC OS=Homo sapiens OX=9606 GN=NUDC PE=1 SV=1	38.2	NUDC	2.39767e+08	2.4354e+08	1.59761e+08	1.53091e+08	1.77472e+08	2.87356e+08	not	not
Q6PGP7	Tetratricopeptide repeat protein 37 OS=Homo sapiens OX=9606 GN=TTC37 PE=1 SV=1	175.4	SKIC3	1.97976e+07	2.32211e+07	2.2552e+07	6.42634e+07	6.47089e+07	1.24971e+07	not	not
P35637	RNA-binding protein FUS OS=Homo sapiens OX=9606 GN=FUS PE=1 SV=1	53.4	FUS	5.14623e+08	3.78602e+08	2.51169e+08	3.57174e+08	4.56607e+08	2.07575e+08	not	not
O75914	Serine/threonine-protein kinase PAK 3 OS=Homo sapiens OX=9606 GN=PAK3 PE=1 SV=2	62.3	PAK3	1.18812e+07	8.15939e+06	9.95184e+06	7.85897e+07	7.46872e+07	6.68751e+07	not	not
O43314	Inositol hexakisphosphate and diphosphoinositol-pentakisphosphate kinase 2 OS=Homo sapiens OX=9606 GN=PPIP5K2 PE=1 SV=3	140.3	PPIP5K2	4.73809e+06	4.20658e+06	8.85957e+06	6.30584e+07	5.50696e+07	2.21742e+07	not	not
Q8WUM0	Nuclear pore complex protein Nup133 OS=Homo sapiens OX=9606 GN=NUP133 PE=1 SV=2	128.9	NUP133	3.52326e+07	4.01557e+07	6.20525e+07	5.17166e+07	5.10813e+07	5.84716e+07	not	not
Q9H0A0	RNA cytidine acetyltransferase OS=Homo sapiens OX=9606 GN=NAT10 PE=1 SV=2	115.7	NAT10	1.0902e+08	9.00403e+07	8.75757e+07	9.13583e+07	7.46354e+07	6.14602e+07	not	not
P07951	Tropomyosin beta chain OS=Homo sapiens OX=9606 GN=TPM2 PE=1 SV=1	32.8	TPM2	4.90429e+07	3.56769e+07	2.13679e+08	1.04669e+07	1.65044e+07	1.73699e+06	not	not
Q15365	Poly(rC)-binding protein 1 OS=Homo sapiens OX=9606 GN=PCBP1 PE=1 SV=2	37.5	PCBP1	6.03203e+08	5.84606e+08	6.07344e+08	6.61786e+08	5.1751e+08	5.51362e+08	not	not
P27694	Replication protein A 70 kDa DNA-binding subunit OS=Homo sapiens OX=9606 GN=RPA1 PE=1 SV=2	68.1	RPA1	5.35479e+07	5.38825e+07	7.77902e+07	5.00169e+07	5.46784e+07	1.05242e+08	not	not
Q8IWV7	E3 ubiquitin-protein ligase UBR1 OS=Homo sapiens OX=9606 GN=UBR1 PE=1 SV=1	200.1	UBR1	4.56788e+06	1.47774e+07	5.55287e+06	3.11393e+07	3.4726e+07	4.92603e+06	not	not
Q13561	Dynactin subunit 2 OS=Homo sapiens OX=9606 GN=DCTN2 PE=1 SV=4	44.2	DCTN2	6.68168e+07	7.1894e+07	3.97613e+07	1.95637e+08	1.59539e+08	4.1123e+08	membrane	not
Q13439	Golgin subfamily A member 4 OS=Homo sapiens OX=9606 GN=GOLGA4 PE=1 SV=1	261	GOLGA4	4.28627e+07	7.05572e+06	4.16588e+07	1.86188e+07	1.36521e+07	1.61966e+07	membrane	not
Q9UQ80	Proliferation-associated protein 2G4 OS=Homo sapiens OX=9606 GN=PA2G4 PE=1 SV=3	43.8	PA2G4	3.56628e+08	3.1112e+08	3.88626e+08	3.93242e+08	3.48356e+08	2.42926e+08	not	not
P09455	Retinol-binding protein 1 OS=Homo sapiens OX=9606 GN=RBP1 PE=1 SV=2	15.8	RBP1	2.33457e+07	1.95696e+07	3.20513e+06	6.67816e+08	6.87989e+08	3.42023e+08	not	not
O95793	Double-stranded RNA-binding protein Staufen homolog 1 OS=Homo sapiens OX=9606 GN=STAU1 PE=1 SV=2	63.1	STAU1	8.80589e+07	7.94582e+07	7.59492e+07	1.01872e+08	9.24164e+07	5.53325e+07	not	not
Q6UWE0	E3 ubiquitin-protein ligase LRSAM1 OS=Homo sapiens OX=9606 GN=LRSAM1 PE=1 SV=1	83.5	LRSAM1	6.95466e+06	7.12879e+06	5.85649e+06	4.32065e+07	4.19493e+07	1.13675e+08	not	not
Q15435	Protein phosphatase 1 regulatory subunit 7 OS=Homo sapiens OX=9606 GN=PPP1R7 PE=1 SV=1	41.5	PPP1R7	2.19033e+07	2.5306e+07	2.78261e+07	1.23117e+08	1.46942e+08	2.16091e+08	not	not
P49915	GMP synthase [glutamine-hydrolyzing] OS=Homo sapiens OX=9606 GN=GMPS PE=1 SV=1	76.7	GMPS	2.46246e+08	2.36111e+08	1.78033e+08	1.08895e+08	8.81087e+07	4.86294e+07	not	not
Q8IYD1	Eukaryotic peptide chain release factor GTP-binding subunit ERF3B OS=Homo sapiens OX=9606 GN=GSPT2 PE=1 SV=2	68.8	GSPT2	6.36612e+07	5.40324e+07	1.01645e+08	2.20567e+08	2.18941e+08	2.22678e+08	not	not
P54578	Ubiquitin carboxyl-terminal hydrolase 14 OS=Homo sapiens OX=9606 GN=USP14 PE=1 SV=3	56	USP14	5.10982e+07	6.35542e+07	5.50132e+07	6.54327e+07	8.43555e+07	5.23533e+07	membrane	not
P49454	Centromere protein F OS=Homo sapiens OX=9606 GN=CENPF PE=1 SV=3	357.3	CENPF	3.23028e+07	6.0438e+07	1.67558e+07	1.02961e+07	7.73227e+06	1.6414e+08	not	not
P22234	Multifunctional protein ADE2 OS=Homo sapiens OX=9606 GN=PAICS PE=1 SV=3	47	PAICS	5.39446e+08	5.56142e+08	4.65266e+08	2.12996e+08	1.81055e+08	8.56359e+07	not	not
Q02246	Contactin-2 OS=Homo sapiens OX=9606 GN=CNTN2 PE=1 SV=1	113.3	CNTN2	1.21106e+06	1.11981e+06	2.5352e+06	9.74021e+07	8.45128e+07	4.92874e+07	membrane	not
Q13409	Cytoplasmic dynein 1 intermediate chain 2 OS=Homo sapiens OX=9606 GN=DYNC1I2 PE=1 SV=3	71.4	DYNC1I2	4.67112e+07	4.56777e+07	2.80312e+07	1.81321e+08	2.59162e+08	1.16004e+08	not	not
Q13283	Ras GTPase-activating protein-binding protein 1 OS=Homo sapiens OX=9606 GN=G3BP1 PE=1 SV=1	52.1	G3BP1	3.26188e+08	3.33854e+08	1.97346e+08	1.68947e+08	2.00585e+08	1.09325e+08	not	not
O95239	Chromosome-associated kinesin KIF4A OS=Homo sapiens OX=9606 GN=KIF4A PE=1 SV=3	139.8	KIF4A	4.19974e+07	3.9974e+07	3.75637e+07	1.61493e+07	1.6115e+07	1.12104e+07	not	not
Q96I24	Far upstream element-binding protein 3 OS=Homo sapiens OX=9606 GN=FUBP3 PE=1 SV=2	61.6	FUBP3	1.22624e+08	1.17509e+08	9.9916e+07	1.20816e+08	1.40076e+08	4.56959e+07	not	not
P49748	Very long-chain specific acyl-CoA dehydrogenase, mitochondrial OS=Homo sapiens OX=9606 GN=ACADVL PE=1 SV=1	70.3	ACADVL	2.95413e+07	1.72823e+07	2.33832e+07	1.77524e+08	1.64309e+08	4.54104e+07	membrane	not
O75691	Small subunit processome component 20 homolog OS=Homo sapiens OX=9606 GN=UTP20 PE=1 SV=3	318.2	UTP20	3.53519e+07	3.86763e+07	3.4715e+07	2.34252e+07	2.2578e+07	1.79684e+07	not	not
Q9NZB2	Constitutive coactivator of PPAR-gamma-like protein 1 OS=Homo sapiens OX=9606 GN=FAM120A PE=1 SV=2	121.8	FAM120A	1.73925e+07	1.49703e+07	1.38811e+07	4.13423e+07	3.72646e+07	7.40348e+06	membrane	not
P43686	26S proteasome regulatory subunit 6B OS=Homo sapiens OX=9606 GN=PSMC4 PE=1 SV=2	47.3	PSMC4	1.49061e+08	1.3852e+08	2.13298e+08	2.56178e+08	2.44388e+08	2.04367e+08	not	not
Q14247	Src substrate cortactin OS=Homo sapiens OX=9606 GN=CTTN PE=1 SV=2	61.5	CTTN	1.51658e+08	1.27148e+08	1.34541e+08	2.51005e+08	2.4652e+08	6.32805e+08	membrane	not
Q7Z3K3	Pogo transposable element with ZNF domain OS=Homo sapiens OX=9606 GN=POGZ PE=1 SV=2	155.2	POGZ	1.89115e+07	1.77e+07	1.54675e+07	3.73928e+07	5.50587e+07	2.85195e+07	not	not
O00232	26S proteasome non-ATPase regulatory subunit 12 OS=Homo sapiens OX=9606 GN=PSMD12 PE=1 SV=3	52.9	PSMD12	7.73374e+07	7.54954e+07	8.21263e+07	9.92576e+07	1.03318e+08	9.54517e+07	not	not
Q06210	Glutamine--fructose-6-phosphate aminotransferase [isomerizing] 1 OS=Homo sapiens OX=9606 GN=GFPT1 PE=1 SV=3	78.8	GFPT1	1.61999e+08	1.6564e+08	1.25657e+08	9.27222e+07	1.18776e+08	5.96003e+07	not	not
O94906	Pre-mRNA-processing factor 6 OS=Homo sapiens OX=9606 GN=PRPF6 PE=1 SV=1	106.9	PRPF6	6.41821e+07	5.85282e+07	8.58778e+07	9.21076e+07	1.0069e+08	3.93625e+07	not	not
Q9Y4D1	Disheveled-associated activator of morphogenesis 1 OS=Homo sapiens OX=9606 GN=DAAM1 PE=1 SV=2	123.4	DAAM1	8.32538e+06	1.50112e+07	1.22442e+06	5.65247e+07	5.83477e+07	1.71151e+07	not	not
P15170	Eukaryotic peptide chain release factor GTP-binding subunit ERF3A OS=Homo sapiens OX=9606 GN=GSPT1 PE=1 SV=1	55.7	GSPT1	4.65926e+07	4.71871e+07	1.7391e+07	6.2539e+07	6.34704e+07	2.91673e+07	not	not
Q13617	Cullin-2 OS=Homo sapiens OX=9606 GN=CUL2 PE=1 SV=2	86.9	CUL2	2.8204e+07	2.61837e+07	1.76673e+07	6.04134e+07	6.6981e+07	1.83578e+07	not	not
Q13620	Cullin-4B OS=Homo sapiens OX=9606 GN=CUL4B PE=1 SV=4	103.9	CUL4B	2.48826e+07	2.40922e+07	2.42338e+07	1.04595e+08	9.79147e+07	3.57857e+07	not	not
O94760	N(G),N(G)-dimethylarginine dimethylaminohydrolase 1 OS=Homo sapiens OX=9606 GN=DDAH1 PE=1 SV=3	31.1	DDAH1	8.19863e+06	6.51856e+06	7.80607e+06	3.12167e+08	3.842e+08	1.40578e+08	not	not
P28370	Probable global transcription activator SNF2L1 OS=Homo sapiens OX=9606 GN=SMARCA1 PE=1 SV=2	122.5	SMARCA1	2.47139e+07	2.63612e+07	2.46079e+07	1.95211e+07	2.25803e+07	5.57907e+07	not	not
O60610	Protein diaphanous homolog 1 OS=Homo sapiens OX=9606 GN=DIAPH1 PE=1 SV=2	141.3	DIAPH1	5.63018e+07	4.15379e+07	6.05275e+07	4.88066e+07	4.94118e+07	2.06267e+08	membrane	not
P40763	Signal transducer and activator of transcription 3 OS=Homo sapiens OX=9606 GN=STAT3 PE=1 SV=2	88	STAT3	5.12288e+07	4.76551e+07	2.92613e+07	6.44157e+07	5.59387e+07	2.40263e+07	not	not
O94856	Neurofascin OS=Homo sapiens OX=9606 GN=NFASC PE=1 SV=4	149.9	NFASC	4.92977e+06	2.3948e+06	1.77931e+06	1.80732e+08	1.42384e+08	1.19779e+08	membrane	not
B5ME19	Eukaryotic translation initiation factor 3 subunit C-like protein OS=Homo sapiens OX=9606 GN=EIF3CL PE=1 SV=1	105.4	EIF3CL	2.4145e+08	2.67553e+08	2.84159e+08	2.17527e+08	2.11841e+08	9.09762e+07	not	not
Q9UKV3	Apoptotic chromatin condensation inducer in the nucleus OS=Homo sapiens OX=9606 GN=ACIN1 PE=1 SV=2	151.8	ACIN1	1.1504e+08	9.8656e+07	8.32319e+07	9.87758e+07	9.25706e+07	8.18729e+07	not	not
P55795	Heterogeneous nuclear ribonucleoprotein H2 OS=Homo sapiens OX=9606 GN=HNRNPH2 PE=1 SV=1	49.2	HNRNPH2	2.74302e+07	2.65298e+07	1.64962e+07	1.05717e+08	9.01838e+07	1.48812e+07	not	not
Q9Y3Z3	Deoxynucleoside triphosphate triphosphohydrolase SAMHD1 OS=Homo sapiens OX=9606 GN=SAMHD1 PE=1 SV=2	72.2	SAMHD1	3.25263e+07	3.89151e+07	1.97236e+07	6.5211e+07	6.29497e+07	1.51699e+07	not	not
P34897	Serine hydroxymethyltransferase, mitochondrial OS=Homo sapiens OX=9606 GN=SHMT2 PE=1 SV=3	56	SHMT2	2.34972e+08	2.24912e+08	2.21747e+08	1.77059e+08	2.17322e+08	1.59032e+08	membrane	not
Q8WXG6	MAP kinase-activating death domain protein OS=Homo sapiens OX=9606 GN=MADD PE=1 SV=2	183.2	MADD	2.1598e+06	2.24189e+06	5.03743e+06	5.60571e+07	5.44235e+07	7.88033e+06	membrane	not
O75054	Immunoglobulin superfamily member 3 OS=Homo sapiens OX=9606 GN=IGSF3 PE=2 SV=3	135.1	IGSF3	3.28049e+06	4.19286e+06	6.56155e+06	9.40715e+07	9.17423e+07	7.64639e+07	membrane	not
Q96P70	Importin-9 OS=Homo sapiens OX=9606 GN=IPO9 PE=1 SV=3	115.9	IPO9	6.03419e+07	5.69837e+07	5.35903e+07	1.50304e+08	1.66146e+08	5.29684e+07	not	not
Q9P2Q2	FERM domain-containing protein 4A OS=Homo sapiens OX=9606 GN=FRMD4A PE=1 SV=3	115.4	FRMD4A	699101	554819	917404	3.50566e+07	3.7942e+07	9.1326e+06	not	not
Q15019	Septin-2 OS=Homo sapiens OX=9606 GN=SEPTIN2 PE=1 SV=1	41.5	SEPTIN2	9.33301e+07	9.56656e+07	1.11598e+08	2.06124e+08	1.76548e+08	2.7316e+08	membrane	not
Q9P2M7	Cingulin OS=Homo sapiens OX=9606 GN=CGN PE=1 SV=2	136.3		4.46278e+07	4.79867e+07	2.74733e+07	1.32172e+07	8.02332e+06	7.83235e+06	not	not
P05783	Keratin, type I cytoskeletal 18 OS=Homo sapiens OX=9606 GN=KRT18 PE=1 SV=2	48	KRT18	3.89406e+08	3.4178e+08	2.50529e+08	3.56236e+07	3.21727e+07	2.71451e+08	not	not
Q9Y4W6	AFG3-like protein 2 OS=Homo sapiens OX=9606 GN=AFG3L2 PE=1 SV=2	88.5	AFG3L2	5.21451e+07	3.94684e+07	3.53658e+07	1.34808e+08	1.39002e+08	1.20171e+08	membrane	not
Q7L7X3	Serine/threonine-protein kinase TAO1 OS=Homo sapiens OX=9606 GN=TAOK1 PE=1 SV=1	116	TAOK1	1.27059e+07	8.04613e+06	1.42276e+07	5.44435e+07	4.83508e+07	4.25128e+07	not	not
Q86UU1	Pleckstrin homology-like domain family B member 1 OS=Homo sapiens OX=9606 GN=PHLDB1 PE=1 SV=1	151.1	PHLDB1	7.68718e+06	7.23011e+06	9.77626e+06	3.56576e+07	3.1553e+07	1.78849e+07	not	not
P61266	Syntaxin-1B OS=Homo sapiens OX=9606 GN=STX1B PE=1 SV=1	33.2	STX1B	2.16869e+06	2.01831e+06	1.97708e+06	3.67297e+08	2.48963e+08	7.47004e+08	membrane	not
Q8N201	Integrator complex subunit 1 OS=Homo sapiens OX=9606 GN=INTS1 PE=1 SV=2	244.1	INTS1	1.14256e+07	9.67082e+06	1.1097e+07	2.47562e+07	2.22906e+07	1.24895e+07	membrane	not
Q8WVV9	Heterogeneous nuclear ribonucleoprotein L-like OS=Homo sapiens OX=9606 GN=HNRNPLL PE=1 SV=1	60	HNRNPLL	3.18759e+07	3.49898e+07	2.29932e+07	5.99833e+07	6.07912e+07	8.83167e+06	not	not
O60271	C-Jun-amino-terminal kinase-interacting protein 4 OS=Homo sapiens OX=9606 GN=SPAG9 PE=1 SV=4	146.1	SPAG9	1.91935e+07	1.13593e+07	1.00596e+07	6.87439e+07	6.01445e+07	3.57684e+07	membrane	not
Q92974	Rho guanine nucleotide exchange factor 2 OS=Homo sapiens OX=9606 GN=ARHGEF2 PE=1 SV=4	111.5	ARHGEF2	3.58482e+07	3.59026e+07	3.87532e+07	41615861	4.23562e+07	1.0104e+07	membrane	not
Q13136	Liprin-alpha-1 OS=Homo sapiens OX=9606 GN=PPFIA1 PE=1 SV=1	135.7	PPFIA1	8.98313e+06	8.77334e+06	3.68527e+06	1.52376e+07	1.48802e+07	3.74538e+06	not	not
P31040	Succinate dehydrogenase [ubiquinone] flavoprotein subunit, mitochondrial OS=Homo sapiens OX=9606 GN=SDHA PE=1 SV=2	72.6	SDHA	5.60413e+07	4.44362e+07	3.05288e+07	1.72369e+08	1.76433e+08	5.01576e+07	membrane	not
Q9UDY2	Tight junction protein ZO-2 OS=Homo sapiens OX=9606 GN=TJP2 PE=1 SV=2	133.9	TJP2	9.86674e+07	8.94798e+07	8.49632e+07	8.56551e+06	8.38245e+06	6.38064e+07	membrane	not
Q96A65	Exocyst complex component 4 OS=Homo sapiens OX=9606 GN=EXOC4 PE=1 SV=1	110.4	EXOC4	1.50487e+07	1.44863e+07	8.4537e+06	5.8952e+07	6.34148e+07	2.16667e+07	not	not
Q96PK6	RNA-binding protein 14 OS=Homo sapiens OX=9606 GN=RBM14 PE=1 SV=2	69.4	RBM14	1.70941e+08	1.64217e+08	1.65012e+08	2.40394e+08	2.23536e+08	1.86515e+08	not	not
P14868	Aspartate--tRNA ligase, cytoplasmic OS=Homo sapiens OX=9606 GN=DARS1 PE=1 SV=2	57.1	DARS1	2.471e+08	2.22845e+08	2.49972e+08	3.42707e+08	3.66578e+08	3.25352e+08	not	not
Q9P2K5	Myelin expression factor 2 OS=Homo sapiens OX=9606 GN=MYEF2 PE=1 SV=3	64.1	MYEF2	2.71111e+07	1.68967e+07	1.97277e+07	1.46783e+08	1.93881e+08	9.40147e+07	not	not
Q8TCU6	Phosphatidylinositol 3,4,5-trisphosphate-dependent Rac exchanger 1 protein OS=Homo sapiens OX=9606 GN=PREX1 PE=1 SV=3	186.1	PREX1	2.60617e+06	5.04634e+06	2.40366e+06	3.21708e+07	3.39734e+07	5.98348e+06	membrane	not
O00507	Probable ubiquitin carboxyl-terminal hydrolase FAF-Y OS=Homo sapiens OX=9606 GN=USP9Y PE=2 SV=2	290.9	USP9Y	490259	590369	304080	747498	646142		not	not
Q9Y2X3	Nucleolar protein 58 OS=Homo sapiens OX=9606 GN=NOP58 PE=1 SV=1	59.5	NOP58	7.33148e+07	3.80701e+07	2.48011e+07	1.2814e+08	1.1769e+08	1.55613e+08	not	not
Q06124	Tyrosine-protein phosphatase non-receptor type 11 OS=Homo sapiens OX=9606 GN=PTPN11 PE=1 SV=3	68	PTPN11	3.27137e+07	2.44645e+07	2.14992e+07	8.47713e+07	6.95413e+07	4.52167e+07	not	not
Q9BXJ9	N-alpha-acetyltransferase 15, NatA auxiliary subunit OS=Homo sapiens OX=9606 GN=NAA15 PE=1 SV=1	101.2	NAA15	1.3164e+08	1.3568e+08	1.35444e+08	1.30039e+08	1.57638e+08	6.16794e+07	not	not
Q9H2U1	ATP-dependent DNA/RNA helicase DHX36 OS=Homo sapiens OX=9606 GN=DHX36 PE=1 SV=2	114.7	DHX36	1.52478e+07	1.55532e+07	2.00016e+07	3.45878e+07	3.16867e+07	1.50841e+07	not	not
Q14166	Tubulin--tyrosine ligase-like protein 12 OS=Homo sapiens OX=9606 GN=TTLL12 PE=1 SV=2	74.4	TTLL12	7.63342e+07	7.39828e+07	5.94391e+07	8.46366e+07	8.38489e+07	1.57267e+07	not	not
O60306	RNA helicase aquarius OS=Homo sapiens OX=9606 GN=AQR PE=1 SV=4	171.2	AQR	1.93687e+07	3.70962e+07	1.91869e+07	3.84447e+07	3.1705e+07	1.32095e+07	not	not
P08243	Asparagine synthetase [glutamine-hydrolyzing] OS=Homo sapiens OX=9606 GN=ASNS PE=1 SV=4	64.3	ASNS	2.14901e+08	1.93109e+08	1.54522e+08	1.25204e+08	1.33854e+08	1.42068e+08	not	not
Q99536	Synaptic vesicle membrane protein VAT-1 homolog OS=Homo sapiens OX=9606 GN=VAT1 PE=1 SV=2	41.9	VAT1	8.5298e+07	9.16982e+07	6.49429e+07	7.64459e+08	6.21967e+08	3.77971e+08	membrane	not
P31946	14-3-3 protein beta/alpha OS=Homo sapiens OX=9606 GN=YWHAB PE=1 SV=3	28.1	YWHAB	1.95491e+08	1.9223e+08	1.46394e+08	6.10693e+08	7.13189e+08	2.08232e+08	membrane	not
Q9Y262	Eukaryotic translation initiation factor 3 subunit L OS=Homo sapiens OX=9606 GN=EIF3L PE=1 SV=1	66.7	EIF3L	1.83201e+08	1.70486e+08	1.49248e+08	1.04926e+08	1.25838e+08	1.00008e+08	not	not
O43175	D-3-phosphoglycerate dehydrogenase OS=Homo sapiens OX=9606 GN=PHGDH PE=1 SV=4	56.6	PHGDH	1.22101e+09	1.00967e+09	9.2495e+08	4.66451e+08	3.46608e+08	3.10352e+08	not	not
O95155	Ubiquitin conjugation factor E4 B OS=Homo sapiens OX=9606 GN=UBE4B PE=1 SV=1	146.1	UBE4B	2.63226e+07	2.81163e+07	1.43876e+07	2.71616e+07	2.62991e+07	9.45704e+06	not	not
Q96PY5	Formin-like protein 2 OS=Homo sapiens OX=9606 GN=FMNL2 PE=1 SV=3	123.2	FMNL2	4.0445e+07	6.27376e+07	3.1966e+07	9.43227e+07	8.69899e+07	3.22574e+07	not	not
Q63HN8	E3 ubiquitin-protein ligase RNF213 OS=Homo sapiens OX=9606 GN=RNF213 PE=1 SV=3	591	RNF213	1.66515e+07	1.97109e+07	8.44687e+06	2.47295e+07	2.0712e+07	4.96257e+06	not	not
Q9Y5L0	Transportin-3 OS=Homo sapiens OX=9606 GN=TNPO3 PE=1 SV=3	104.1	TNPO3	5.38747e+07	4.74752e+07	3.81058e+07	5.11316e+07	5.01154e+07	2.63735e+07	not	not
Q9Y6N7	Roundabout homolog 1 OS=Homo sapiens OX=9606 GN=ROBO1 PE=1 SV=1	180.8	ROBO1	1.21583e+07	1.05226e+07	3.66243e+06	4.22541e+07	4.395e+07	1.42441e+07	membrane	not
Q9UIA9	Exportin-7 OS=Homo sapiens OX=9606 GN=XPO7 PE=1 SV=3	123.8	XPO7	6.02544e+07	4.677e+07	6.60192e+07	1.2404e+08	9.94736e+07	2.8928e+07	not	not
Q9ULB1	Neurexin-1 OS=Homo sapiens OX=9606 GN=NRXN1 PE=1 SV=1	161.8	NRXN1	7.29452e+06	1.03452e+07	3.51007e+06	6.4492e+07	7.33179e+07	4.8807e+07	membrane	not
Q14669	E3 ubiquitin-protein ligase TRIP12 OS=Homo sapiens OX=9606 GN=TRIP12 PE=1 SV=1	220.3	TRIP12	9.52474e+06	7.69312e+06	1.14863e+07	2.76414e+07	3.20717e+07	8.36626e+06	not	not
Q99985	Semaphorin-3C OS=Homo sapiens OX=9606 GN=SEMA3C PE=2 SV=2	85.2	SEMA3C	1.28467e+06	1.075e+06	917013	1.18938e+08	1.16047e+08	7.32596e+07	not	not
P17480	Nucleolar transcription factor 1 OS=Homo sapiens OX=9606 GN=UBTF PE=1 SV=1	89.4	UBTF	8.09702e+07	7.1779e+07	5.51749e+07	8.31406e+07	6.75525e+07	1.48316e+08	not	not
O43426	Synaptojanin-1 OS=Homo sapiens OX=9606 GN=SYNJ1 PE=1 SV=2	173	SYNJ1	2.67926e+06	3.09964e+06	1.87152e+06	1.32357e+08	1.21759e+08	7.5521e+07	not	not
Q9ULU4	Protein kinase C-binding protein 1 OS=Homo sapiens OX=9606 GN=ZMYND8 PE=1 SV=2	131.6	ZMYND8	2.15661e+07	1.81846e+07	5.12602e+06	2.25112e+07	2.01333e+07	1.34025e+07	not	not
Q15691	Microtubule-associated protein RP/EB family member 1 OS=Homo sapiens OX=9606 GN=MAPRE1 PE=1 SV=3	30	MAPRE1	2.35115e+08	2.33913e+08	1.83033e+08	5.05905e+08	4.59632e+08	5.01916e+08	not	not
Q9BUQ8	Probable ATP-dependent RNA helicase DDX23 OS=Homo sapiens OX=9606 GN=DDX23 PE=1 SV=3	95.5	DDX23	1.5827e+07	1.33766e+07	1.09868e+07	7.00843e+07	7.43098e+07	1.01717e+08	not	not
Q14160	Protein scribble homolog OS=Homo sapiens OX=9606 GN=SCRIB PE=1 SV=4	174.8		2.93606e+07	3.00058e+07	2.98e+07	8.47924e+07	9.76234e+07	1.99559e+07	membrane	not
O15294	UDP-N-acetylglucosamine--peptide N-acetylglucosaminyltransferase 110 kDa subunit OS=Homo sapiens OX=9606 GN=OGT PE=1 SV=3	116.9	OGT	4.80387e+07	5.19768e+07	3.23712e+07	7.76921e+07	7.44764e+07	6.25206e+07	membrane	not
P20936	Ras GTPase-activating protein 1 OS=Homo sapiens OX=9606 GN=RASA1 PE=1 SV=1	116.3	RASA1	8.21952e+06	7.72668e+06	6.51506e+06	3.80497e+07	3.85714e+07	9.05198e+06	not	not
P16435	NADPH--cytochrome P450 reductase OS=Homo sapiens OX=9606 GN=POR PE=1 SV=2	76.6	POR	5.07142e+07	4.85043e+07	4.55551e+07	1.11655e+08	9.93008e+07	6.3054e+07	membrane	not
Q96ME7	Zinc finger protein 512 OS=Homo sapiens OX=9606 GN=ZNF512 PE=1 SV=2	64.6	ZNF512	4.90954e+06	5.80657e+06	6.0444e+06	1.2435e+08	1.33855e+08	6.63602e+07	not	not
P40926	Malate dehydrogenase, mitochondrial OS=Homo sapiens OX=9606 GN=MDH2 PE=1 SV=3	35.5	MDH2	4.17649e+08	3.93141e+08	3.36366e+08	1.2391e+09	1.12398e+09	7.69507e+08	not	not
Q9BTC0	Death-inducer obliterator 1 OS=Homo sapiens OX=9606 GN=DIDO1 PE=1 SV=5	243.7	DIDO1	1.38294e+07	1.37704e+07	4.44107e+06	2.76093e+07	2.79833e+07	1.46777e+07	not	not
Q9BXP5	Serrate RNA effector molecule homolog OS=Homo sapiens OX=9606 GN=SRRT PE=1 SV=1	100.6	SRRT	7.47354e+07	6.83714e+07	6.1979e+07	1.40164e+08	1.40937e+08	1.80185e+08	not	not
Q92796	Disks large homolog 3 OS=Homo sapiens OX=9606 GN=DLG3 PE=1 SV=2	90.3	DLG3	1.08164e+07	1.08302e+07	5.79949e+06	6.7646e+07	6.71715e+07	3.46286e+07	not	not
Q9NSK0	Kinesin light chain 4 OS=Homo sapiens OX=9606 GN=KLC4 PE=1 SV=3	68.6	KLC4	1.04956e+07	8.9614e+06	8.14619e+06	5.39783e+07	4.13101e+07	2.36756e+07	not	not
O75976	Carboxypeptidase D OS=Homo sapiens OX=9606 GN=CPD PE=1 SV=2	152.8	CPD	1.92143e+07	2.02601e+07	2.31154e+07	7.58465e+07	8.02158e+07	5.29526e+07	membrane	not
O15042	U2 snRNP-associated SURP motif-containing protein OS=Homo sapiens OX=9606 GN=U2SURP PE=1 SV=2	118.2	U2SURP	2.43166e+07	2.64439e+07	5.80304e+07	9.55505e+07	1.08809e+08	5.51619e+07	not	not
Q6ZVF9	G protein-regulated inducer of neurite outgrowth 3 OS=Homo sapiens OX=9606 GN=GPRIN3 PE=2 SV=2	82.4	GPRIN3	1.27653e+06	811524	2.49374e+06	3.89616e+07	4.25403e+07	3.5484e+07	not	not
Q9P0M6	Core histone macro-H2A.2 OS=Homo sapiens OX=9606 GN=MACROH2A2 PE=1 SV=3	40	MACROH2A2	1.64786e+07	2.79353e+07	1.79981e+07	3.8129e+08	4.84876e+08	7.7183e+08	not	not
Q6ZMI0	Protein phosphatase 1 regulatory subunit 21 OS=Homo sapiens OX=9606 GN=PPP1R21 PE=1 SV=1	88.3	PPP1R21	6.85021e+06	5.98301e+06	3.74052e+06	4.67099e+07	3.50391e+07	2.4531e+07	not	not
Q9ULJ7	Ankyrin repeat domain-containing protein 50 OS=Homo sapiens OX=9606 GN=ANKRD50 PE=1 SV=4	155.8	ANKRD50	1.74289e+06	2.51856e+06	322584	2.01112e+07	1.98044e+07	1.16506e+07	not	not
P46063	ATP-dependent DNA helicase Q1 OS=Homo sapiens OX=9606 GN=RECQL PE=1 SV=3	73.4	RECQL	3.72103e+07	4.1431e+07	7.73388e+07	5.65199e+07	6.78165e+07	2.86404e+07	not	not
Q6DN90	IQ motif and SEC7 domain-containing protein 1 OS=Homo sapiens OX=9606 GN=IQSEC1 PE=1 SV=1	108.2	IQSEC1	1.3677e+07	1.36009e+07	6.00931e+06	9.22203e+07	9.51853e+07	3.37559e+07	not	not
O95573	Fatty acid CoA ligase Acsl3 OS=Homo sapiens OX=9606 GN=ACSL3 PE=1 SV=3	80.4	ACSL3	6.27788e+07	6.65896e+07	6.28504e+07	1.45333e+08	1.48066e+08	5.75142e+07	membrane	not
Q86UR5	Regulating synaptic membrane exocytosis protein 1 OS=Homo sapiens OX=9606 GN=RIMS1 PE=1 SV=1	189	RIMS1	1.30104e+06	1.09479e+06	2.13518e+06	3.3051e+07	3.29722e+07	7.29771e+06	membrane	not
Q8TDW7	Protocadherin Fat 3 OS=Homo sapiens OX=9606 GN=FAT3 PE=2 SV=3	501.7	FAT3	4.1743e+06	3.69489e+06	2.79147e+06	1.92637e+07	1.90926e+07	2.18323e+07	membrane	not
O60341	Lysine-specific histone demethylase 1A OS=Homo sapiens OX=9606 GN=KDM1A PE=1 SV=2	92.8	KDM1A	6.23919e+07	5.56414e+07	4.27654e+07	4.94726e+07	6.06947e+07	4.74109e+07	not	not
Q96KP4	Cytosolic non-specific dipeptidase OS=Homo sapiens OX=9606 GN=CNDP2 PE=1 SV=2	52.8	CNDP2	2.68541e+08	1.75896e+08	1.50094e+08	3.29495e+08	3.00785e+08	2.37245e+08	not	not
Q8WXF7	Atlastin-1 OS=Homo sapiens OX=9606 GN=ATL1 PE=1 SV=1	63.5	ATL1	7.62163e+06	5.93405e+06	3.8951e+06	1.71571e+08	1.62241e+08	4.34444e+07	membrane	not
Q9UI08	Ena/VASP-like protein OS=Homo sapiens OX=9606 GN=EVL PE=1 SV=2	44.6	EVL	1.14151e+06	577616	1.03867e+06	4.45382e+07	4.09571e+07	3.26282e+07	not	not
Q9UNF1	Melanoma-associated antigen D2 OS=Homo sapiens OX=9606 GN=MAGED2 PE=1 SV=2	64.9	MAGED2	6.13104e+07	6.19484e+07	1.26594e+08	3.96615e+07	4.42667e+07	3.73404e+07	not	not
P05067	Amyloid-beta precursor protein OS=Homo sapiens OX=9606 GN=APP PE=1 SV=3	86.9	APP	2.80326e+07	2.58842e+07	1.27383e+07	7.78313e+07	8.84007e+07	9.87583e+07	membrane	not
O75475	PC4 and SFRS1-interacting protein OS=Homo sapiens OX=9606 GN=PSIP1 PE=1 SV=1	60.1	PSIP1	1.05523e+08	9.97876e+07	7.57463e+07	1.98713e+08	1.98277e+08	3.81993e+08	not	not
P08559	Pyruvate dehydrogenase E1 component subunit alpha, somatic form, mitochondrial OS=Homo sapiens OX=9606 GN=PDHA1 PE=1 SV=3	43.3	PDHA1	1.05422e+08	1.00631e+08	5.77875e+07	3.1191e+08	2.97291e+08	1.49545e+08	not	not
Q9UGI8	Testin OS=Homo sapiens OX=9606 GN=TES PE=1 SV=1	48	TES	4.02303e+07	2.11068e+07	4.21034e+07	7.22792e+07	8.3795e+07	4.67158e+07	not	not
Q93034	Cullin-5 OS=Homo sapiens OX=9606 GN=CUL5 PE=1 SV=4	90.9	CUL5	1.00191e+07	1.26426e+07	1.43517e+07	9.16503e+07	9.8459e+07	5.08782e+07	not	not
Q12905	Interleukin enhancer-binding factor 2 OS=Homo sapiens OX=9606 GN=ILF2 PE=1 SV=2	43	ILF2	2.77508e+08	3.20756e+08	3.42735e+08	2.94496e+08	2.75193e+08	2.83922e+08	not	not
Q92625	Ankyrin repeat and SAM domain-containing protein 1A OS=Homo sapiens OX=9606 GN=ANKS1A PE=1 SV=4	123	ANKS1A	1.15148e+07	8.8876e+06	7.21726e+06	3.08201e+07	3.16993e+07	7.96043e+06	not	not
Q8IYB7	DIS3-like exonuclease 2 OS=Homo sapiens OX=9606 GN=DIS3L2 PE=1 SV=4	99.2	DIS3L2	8.94124e+06	8.72559e+06	8.85427e+06	3.88609e+07	3.6136e+07	6.66992e+08	not	not
Q9Y678	Coatomer subunit gamma-1 OS=Homo sapiens OX=9606 GN=COPG1 PE=1 SV=1	97.7	COPG1	3.81445e+07	3.88859e+07	2.50921e+07	1.00859e+08	1.04379e+08	1.33576e+07	membrane	not
P98194	Calcium-transporting ATPase type 2C member 1 OS=Homo sapiens OX=9606 GN=ATP2C1 PE=1 SV=3	100.5	ATP2C1	1.6945e+07	2.09071e+07	6.28905e+06	4.84181e+07	5.10088e+07	5.99472e+06	membrane	not
Q99700	Ataxin-2 OS=Homo sapiens OX=9606 GN=ATXN2 PE=1 SV=2	140.2	ATXN2	1.4609e+07	1.02563e+07	1.03572e+07	4.87457e+07	4.22701e+07	1.88302e+07	not	not
P04083	Annexin A1 OS=Homo sapiens OX=9606 GN=ANXA1 PE=1 SV=2	38.7	ANXA1	4.94903e+06	6.13439e+06	4.16876e+06	2.21034e+08	2.2493e+08	3.5243e+07	membrane	not
Q99497	Parkinson disease protein 7 OS=Homo sapiens OX=9606 GN=PARK7 PE=1 SV=2	19.9	PARK7	4.58508e+08	4.50474e+08	3.1163e+08	6.42081e+08	5.17581e+08	4.50943e+08	membrane	not
P23378	Glycine dehydrogenase (decarboxylating), mitochondrial OS=Homo sapiens OX=9606 GN=GLDC PE=1 SV=2	112.7	GLDC	5.73981e+07	5.42051e+07	4.26516e+07	5.65503e+07	6.87189e+07	1.24975e+07	not	not
Q15021	Condensin complex subunit 1 OS=Homo sapiens OX=9606 GN=NCAPD2 PE=1 SV=3	157.1	NCAPD2	5.73746e+07	5.64424e+07	6.23147e+07	2.87068e+07	3.09244e+07	2.81749e+07	not	not
Q15181	Inorganic pyrophosphatase OS=Homo sapiens OX=9606 GN=PPA1 PE=1 SV=2	32.6	PPA1	1.20361e+08	1.24604e+08	7.57691e+07	1.9159e+08	1.78058e+08	6.39107e+07	not	not
P60228	Eukaryotic translation initiation factor 3 subunit E OS=Homo sapiens OX=9606 GN=EIF3E PE=1 SV=1	52.2	EIF3E	2.27889e+08	2.21992e+08	2.00359e+08	1.86936e+08	1.97851e+08	1.13581e+08	not	not
Q96JH7	Deubiquitinating protein VCPIP1 OS=Homo sapiens OX=9606 GN=VCPIP1 PE=1 SV=2	134.2	VCPIP1	4.15761e+06	5.00184e+06	5.02018e+06	3.72406e+07	3.85252e+07	4.16958e+06	not	not
P23786	Carnitine O-palmitoyltransferase 2, mitochondrial OS=Homo sapiens OX=9606 GN=CPT2 PE=1 SV=2	73.7	CPT2	1.95197e+07	1.93781e+07	1.99904e+07	7.68919e+07	9.19505e+07	2.49161e+07	membrane	not
P61247	40S ribosomal protein S3a OS=Homo sapiens OX=9606 GN=RPS3A PE=1 SV=2	29.9	RPS3A	7.78766e+08	7.35652e+08	1.0056e+09	1.00869e+09	9.4631e+08	1.17441e+09	not	not
Q92973	Transportin-1 OS=Homo sapiens OX=9606 GN=TNPO1 PE=1 SV=2	102.3	TNPO1	1.12104e+08	1.0112e+08	1.21096e+08	1.79561e+08	2.52747e+08	7.67539e+07	not	not
Q05682	Caldesmon OS=Homo sapiens OX=9606 GN=CALD1 PE=1 SV=3	93.2	CALD1	2.11652e+08	1.80393e+08	1.52135e+08	4.76336e+07	4.18583e+07	1.30076e+07	not	not
Q9HCU4	Cadherin EGF LAG seven-pass G-type receptor 2 OS=Homo sapiens OX=9606 GN=CELSR2 PE=1 SV=1	317.3	CELSR2	1.30577e+06	1.39467e+06	6.81834e+06	2.74773e+07	2.49742e+07	7.78199e+06	membrane	not
P06396	Gelsolin OS=Homo sapiens OX=9606 GN=GSN PE=1 SV=1	85.6	GSN	7.04451e+07	6.37819e+07	6.64242e+07	1.75102e+08	1.90102e+08	9.18181e+07	not	not
O60488	Long-chain-fatty-acid--CoA ligase 4 OS=Homo sapiens OX=9606 GN=ACSL4 PE=1 SV=2	79.1	ACSL4	2.64523e+07	2.97058e+07	2.23784e+07	9.85127e+07	1.07618e+08	5.05996e+07	membrane	not
Q9H3U1	Protein unc-45 homolog A OS=Homo sapiens OX=9606 GN=UNC45A PE=1 SV=1	103	UNC45A	4.20967e+07	3.97603e+07	4.24016e+07	3.49168e+07	3.23645e+07	8.40377e+07	not	not
O95140	Mitofusin-2 OS=Homo sapiens OX=9606 GN=MFN2 PE=1 SV=3	86.3	MFN2	1.73482e+07	1.71389e+07	9.38222e+06	5.29587e+07	4.5734e+07	1.2423e+07	membrane	not
Q8NCM8	Cytoplasmic dynein 2 heavy chain 1 OS=Homo sapiens OX=9606 GN=DYNC2H1 PE=1 SV=4	492.3	DYNC2H1	4.58465e+06	3.78662e+06	3.57582e+06	1.8157e+07	1.9122e+07	6.63806e+06	membrane	not
Q99719	Septin-5 OS=Homo sapiens OX=9606 GN=SEPTIN5 PE=1 SV=1	42.8	SEPTIN5	3.1253e+06	4.94127e+06	1.18766e+07	2.42523e+08	2.52445e+08	8.22957e+07	not	not
Q86XL3	Ankyrin repeat and LEM domain-containing protein 2 OS=Homo sapiens OX=9606 GN=ANKLE2 PE=1 SV=4	104.1	ANKLE2	1.44416e+07	1.36954e+07	1.26079e+07	2.33065e+07	2.4156e+07	1.08936e+07	membrane	not
P49916	DNA ligase 3 OS=Homo sapiens OX=9606 GN=LIG3 PE=1 SV=2	112.8	LIG3	4.15049e+07	5.85151e+07	4.23927e+07	5.20165e+07	4.87323e+07	2.51931e+07	not	not
P43304	Glycerol-3-phosphate dehydrogenase, mitochondrial OS=Homo sapiens OX=9606 GN=GPD2 PE=1 SV=3	80.8	GPD2	4.47203e+07	4.53071e+07	2.23009e+07	1.25016e+08	1.25468e+08	5.0927e+07	not	not
Q8NCB2	CaM kinase-like vesicle-associated protein OS=Homo sapiens OX=9606 GN=CAMKV PE=2 SV=2	54.3	CAMKV	1.22619e+07	4.20138e+07	7.28102e+06	8.83818e+07	1.0351e+08	7.5236e+07	membrane	not
Q7Z478	ATP-dependent RNA helicase DHX29 OS=Homo sapiens OX=9606 GN=DHX29 PE=1 SV=2	155.1	DHX29	2.81415e+07	3.022e+07	2.41113e+07	4.56493e+07	4.52096e+07	1.80607e+07	not	not
Q15555	Microtubule-associated protein RP/EB family member 2 OS=Homo sapiens OX=9606 GN=MAPRE2 PE=1 SV=1	37	MAPRE2	1.46674e+07	1.44077e+07	4.6131e+07	2.35347e+08	2.06678e+08	7.0491e+08	not	not
Q9BYX7	Putative beta-actin-like protein 3 OS=Homo sapiens OX=9606 GN=POTEKP PE=5 SV=1	42	POTEKP	136333	103208					not	not
Q01968	Inositol polyphosphate 5-phosphatase OCRL OS=Homo sapiens OX=9606 GN=OCRL PE=1 SV=3	104.1	OCRL	6.83474e+06	1.02266e+07	7.18659e+06	8.76286e+07	8.69548e+07	1.58108e+07	membrane	not
O60518	Ran-binding protein 6 OS=Homo sapiens OX=9606 GN=RANBP6 PE=1 SV=2	124.6	RANBP6	1.91535e+06	4.35275e+06	7.26484e+06	4.66184e+07	5.47308e+07	1.4403e+07	not	not
Q9BY12	S phase cyclin A-associated protein in the endoplasmic reticulum OS=Homo sapiens OX=9606 GN=SCAPER PE=1 SV=2	158.2	SCAPER	1.51086e+06	891598	421116	3.56242e+07	3.68985e+07	3.66806e+06	not	not
P13647	Keratin, type II cytoskeletal 5 OS=Homo sapiens OX=9606 GN=KRT5 PE=1 SV=3	62.3	KRT5	2.18867e+07	1.8718e+07	1.622e+07	1.86327e+08	1.66596e+08	9.70209e+08	not	not
P02533	Keratin, type I cytoskeletal 14 OS=Homo sapiens OX=9606 GN=KRT14 PE=1 SV=4	51.5	KRT14	3.86076e+07	3.75614e+07	2.86408e+07	1.14013e+08	1.01125e+08	6.47094e+08	not	not
Q9UBB4	Ataxin-10 OS=Homo sapiens OX=9606 GN=ATXN10 PE=1 SV=1	53.5	ATXN10	9.28628e+07	8.18365e+07	6.7942e+07	2.06982e+08	1.73518e+08	7.9231e+07	not	not
Q15477	Helicase SKI2W OS=Homo sapiens OX=9606 GN=SKIV2L PE=1 SV=3	137.7	SKIC2	1.2998e+07	1.98423e+07	1.41471e+07	4.74026e+07	4.74585e+07	2.18508e+07	not	not
Q9P273	Teneurin-3 OS=Homo sapiens OX=9606 GN=TENM3 PE=1 SV=3	300.8	TENM3	4.00637e+06	3.39843e+06	248591	1.56743e+07	1.41553e+07	4.69195e+06	membrane	not
Q8TEX9	Importin-4 OS=Homo sapiens OX=9606 GN=IPO4 PE=1 SV=2	118.6	IPO4	8.20632e+07	7.75756e+07	6.27052e+07	4.17906e+07	5.28698e+07	3.06902e+07	not	not
P42224	Signal transducer and activator of transcription 1-alpha/beta OS=Homo sapiens OX=9606 GN=STAT1 PE=1 SV=2	87.3	STAT1	5.64887e+07	4.55131e+07	4.19378e+07	4.42444e+07	3.67474e+07	1.97628e+07	not	not
P10253	Lysosomal alpha-glucosidase OS=Homo sapiens OX=9606 GN=GAA PE=1 SV=4	105.3	GAA	1.93909e+07	1.72839e+07	1.35683e+07	9.34918e+07	6.96325e+07	1.47529e+08	membrane	not
Q86X10	Ral GTPase-activating protein subunit beta OS=Homo sapiens OX=9606 GN=RALGAPB PE=1 SV=1	166.7	RALGAPB	7.1239e+06	8.97769e+06	4.76347e+06	6.02023e+07	5.46875e+07	3.55957e+07	not	not
O75746	Calcium-binding mitochondrial carrier protein Aralar1 OS=Homo sapiens OX=9606 GN=SLC25A12 PE=1 SV=2	74.7	SLC25A12	4.28421e+06	4.02938e+06	5.94604e+06	1.16906e+08	1.31197e+08	4.34924e+07	membrane	not
Q9NYQ7	Cadherin EGF LAG seven-pass G-type receptor 3 OS=Homo sapiens OX=9606 GN=CELSR3 PE=1 SV=2	358	CELSR3	1.8692e+06	4.22388e+06	623511	2.36906e+07	2.08694e+07	9.60212e+06	membrane	not
Q6SZW1	NAD(+) hydrolase SARM1 OS=Homo sapiens OX=9606 GN=SARM1 PE=1 SV=1	79.3	SARM1	2.14551e+06	1.65202e+06	2.29096e+06	9.07631e+07	8.38486e+07	2.40466e+07	not	not
Q9Y2Z0	Protein SGT1 homolog OS=Homo sapiens OX=9606 GN=SUGT1 PE=1 SV=3	41	SUGT1	1.01886e+08	1.05776e+08	8.4051e+07	1.46e+08	1.51769e+08	4.59986e+07	not	not
P80404	4-aminobutyrate aminotransferase, mitochondrial OS=Homo sapiens OX=9606 GN=ABAT PE=1 SV=3	56.4	ABAT	8.43572e+06	7.70107e+06	199624	7.78457e+07	6.756e+07	2.48629e+06	not	not
P42765	3-ketoacyl-CoA thiolase, mitochondrial OS=Homo sapiens OX=9606 GN=ACAA2 PE=1 SV=2	41.9	ACAA2	6.9893e+07	6.95295e+07	3.65288e+07	1.29684e+08	1.14095e+08	7.70289e+07	not	not
Q9P2B4	CTTNBP2 N-terminal-like protein OS=Homo sapiens OX=9606 GN=CTTNBP2NL PE=1 SV=2	70.1	CTTNBP2NL	1.52905e+07	1.07248e+07	5.73878e+06	4.10558e+07	4.16572e+07	2.39356e+07	not	not
P25786	Proteasome subunit alpha type-1 OS=Homo sapiens OX=9606 GN=PSMA1 PE=1 SV=1	29.5	PSMA1	1.75395e+08	1.77436e+08	1.75425e+08	2.40433e+08	3.41586e+08	2.59557e+08	not	not
P51149	Ras-related protein Rab-7a OS=Homo sapiens OX=9606 GN=RAB7A PE=1 SV=1	23.5	RAB7A	1.08413e+08	9.54676e+07	7.87763e+07	4.88372e+08	5.40536e+08	5.29795e+08	membrane	not
Q16543	Hsp90 co-chaperone Cdc37 OS=Homo sapiens OX=9606 GN=CDC37 PE=1 SV=1	44.4	CDC37	1.54967e+08	1.47073e+08	1.10104e+08	1.41251e+08	1.42604e+08	1.67763e+08	not	not
P07384	Calpain-1 catalytic subunit OS=Homo sapiens OX=9606 GN=CAPN1 PE=1 SV=1	81.8	CAPN1	4.64511e+07	5.20392e+07	4.85855e+07	1.02246e+08	9.5757e+07	4.25625e+07	membrane	not
Q8IX12	Cell division cycle and apoptosis regulator protein 1 OS=Homo sapiens OX=9606 GN=CCAR1 PE=1 SV=2	132.7	CCAR1	3.83662e+07	3.62625e+07	2.74928e+07	6.87792e+07	7.29717e+07	7.20623e+07	not	not
Q6KC79	Nipped-B-like protein OS=Homo sapiens OX=9606 GN=NIPBL PE=1 SV=2	315.9	NIPBL	1.32076e+07	7.59672e+06	1.5844e+06	2.16689e+07	2.29535e+07	1.91763e+07	not	not
O75382	Tripartite motif-containing protein 3 OS=Homo sapiens OX=9606 GN=TRIM3 PE=1 SV=2	80.8	TRIM3	4.55098e+06	4.07575e+06	3.11104e+06	1.07513e+08	1.08145e+08	3.56716e+07	not	not
Q9UMX0	Ubiquilin-1 OS=Homo sapiens OX=9606 GN=UBQLN1 PE=1 SV=2	62.5	UBQLN1	1.61165e+07	1.33328e+07	9.66102e+06	2.6411e+07	2.15169e+07	8.94231e+07	membrane	not
Q86YR5	G-protein-signaling modulator 1 OS=Homo sapiens OX=9606 GN=GPSM1 PE=1 SV=2	74.5	GPSM1	7.19491e+06	5.31604e+06	1.66884e+06	8.17663e+07	8.14826e+07	3.41933e+07	membrane	not
P67775	Serine/threonine-protein phosphatase 2A catalytic subunit alpha isoform OS=Homo sapiens OX=9606 GN=PPP2CA PE=1 SV=1	35.6	PPP2CA	4.01335e+06	4.58826e+06	1.98187e+06	3.11671e+06	2.50794e+06	1.04928e+06	not	not
O43290	U4/U6.U5 tri-snRNP-associated protein 1 OS=Homo sapiens OX=9606 GN=SART1 PE=1 SV=1	90.2	SART1	2.70588e+07	2.41301e+07	1.61109e+07	5.13351e+07	5.12271e+07	7.00926e+07	not	not
Q16881	Thioredoxin reductase 1, cytoplasmic OS=Homo sapiens OX=9606 GN=TXNRD1 PE=1 SV=3	70.9	TXNRD1	3.48378e+07	3.24362e+07	1.83146e+07	9.96959e+07	1.29096e+08	6.06119e+07	not	not
O43157	Plexin-B1 OS=Homo sapiens OX=9606 GN=PLXNB1 PE=1 SV=3	232.2	PLXNB1	9.12017e+06	7.7016e+06	2.74962e+06	2.59399e+07	2.52979e+07	6.16133e+06	membrane	not
Q9NSD9	Phenylalanine--tRNA ligase beta subunit OS=Homo sapiens OX=9606 GN=FARSB PE=1 SV=3	66.1	FARSB	7.41943e+07	7.71728e+07	8.09717e+07	2.26589e+08	2.5335e+08	4.90193e+07	not	not
Q8N158	Glypican-2 OS=Homo sapiens OX=9606 GN=GPC2 PE=1 SV=1	62.8	GPC2	4.7788e+06	3.21597e+06	7.43511e+06	3.40259e+08	3.85659e+08	5.68975e+08	membrane	not
P26378	ELAV-like protein 4 OS=Homo sapiens OX=9606 GN=ELAVL4 PE=1 SV=3	42.4	ELAVL4	1.23515e+07	5.98609e+06	2.5301e+07	3.43575e+08	4.2498e+08	3.18784e+08	not	not
O60749	Sorting nexin-2 OS=Homo sapiens OX=9606 GN=SNX2 PE=1 SV=2	58.4	SNX2	6.33746e+07	5.97939e+07	6.62228e+07	9.49092e+07	7.39235e+07	1.12343e+08	membrane	not
Q12873	Chromodomain-helicase-DNA-binding protein 3 OS=Homo sapiens OX=9606 GN=CHD3 PE=1 SV=3	226.5	CHD3	1.07552e+06	384990	347754	1.46523e+07	1.57579e+07	6.6693e+06	not	not
P53675	Clathrin heavy chain 2 OS=Homo sapiens OX=9606 GN=CLTCL1 PE=1 SV=2	186.9	CLTCL1	143723	146837		50497.1	60979.9		membrane	not
P51114	Fragile X mental retardation syndrome-related protein 1 OS=Homo sapiens OX=9606 GN=FXR1 PE=1 SV=3	69.7	FXR1	1.24229e+08	1.23027e+08	1.00226e+08	1.58458e+08	1.84781e+08	1.87763e+08	not	not
Q9UHD1	Cysteine and histidine-rich domain-containing protein 1 OS=Homo sapiens OX=9606 GN=CHORDC1 PE=1 SV=2	37.5	CHORDC1	7.30972e+07	7.27765e+07	6.15001e+07	5.67657e+07	6.3333e+07	1.50309e+07	not	not
Q16720	Plasma membrane calcium-transporting ATPase 3 OS=Homo sapiens OX=9606 GN=ATP2B3 PE=1 SV=3	134.1	ATP2B3	141990	373060	313769	7.79504e+06	8.31685e+06	530097	membrane	not
Q12904	Aminoacyl tRNA synthase complex-interacting multifunctional protein 1 OS=Homo sapiens OX=9606 GN=AIMP1 PE=1 SV=2	34.3	AIMP1	1.23251e+08	1.33095e+08	6.89218e+07	1.17252e+08	1.15831e+08	6.16074e+07	not	not
Q5JSL3	Dedicator of cytokinesis protein 11 OS=Homo sapiens OX=9606 GN=DOCK11 PE=1 SV=2	237.5	DOCK11	3.5385e+06	4.05408e+06	928211	3.4062e+07	3.60863e+07	8.53964e+06	not	not
Q96T23	Remodeling and spacing factor 1 OS=Homo sapiens OX=9606 GN=RSF1 PE=1 SV=2	163.7	RSF1	2.34063e+07	2.33006e+07	2.1019e+07	2.24454e+07	2.64758e+07	9.77209e+06	not	not
P10909	Clusterin OS=Homo sapiens OX=9606 GN=CLU PE=1 SV=1	52.5	CLU	3.86722e+07	1.51505e+07	7.62442e+06	2.1227e+08	1.67427e+08	2.55483e+07	membrane	not
P35813	Protein phosphatase 1A OS=Homo sapiens OX=9606 GN=PPM1A PE=1 SV=1	42.4	PPM1A	2.93464e+07	2.98542e+07	2.45085e+07	1.21461e+08	1.16665e+08	7.53622e+07	membrane	not
P09104	Gamma-enolase OS=Homo sapiens OX=9606 GN=ENO2 PE=1 SV=3	47.2	ENO2	2.64699e+07	1.84051e+07	1.21683e+07	4.91206e+08	4.95895e+08	2.38488e+08	membrane	not
P00338	L-lactate dehydrogenase A chain OS=Homo sapiens OX=9606 GN=LDHA PE=1 SV=2	36.7	LDHA	5.04292e+08	4.13377e+08	5.52236e+08	4.34673e+08	5.46548e+08	2.04772e+08	not	not
P26583	High mobility group protein B2 OS=Homo sapiens OX=9606 GN=HMGB2 PE=1 SV=2	24	HMGB2	1.58286e+08	1.55051e+08	1.48844e+08	3.82484e+08	2.57882e+08	3.03158e+08	not	not
P30041	Peroxiredoxin-6 OS=Homo sapiens OX=9606 GN=PRDX6 PE=1 SV=3	25	PRDX6	3.09894e+08	3.1731e+08	3.11922e+08	2.25066e+08	1.93537e+08	4.95545e+08	not	not
Q01970	1-phosphatidylinositol 4,5-bisphosphate phosphodiesterase beta-3 OS=Homo sapiens OX=9606 GN=PLCB3 PE=1 SV=2	138.7	PLCB3	5.72717e+07	6.19988e+07	4.02732e+07	1.49262e+07	1.48576e+07	1.37799e+07	membrane	not
Q05086	Ubiquitin-protein ligase E3A OS=Homo sapiens OX=9606 GN=UBE3A PE=1 SV=4	100.6	UBE3A	2.36546e+07	1.95001e+07	1.57923e+07	5.60261e+07	5.8771e+07	7.42165e+07	not	not
P05091	Aldehyde dehydrogenase, mitochondrial OS=Homo sapiens OX=9606 GN=ALDH2 PE=1 SV=2	56.3	ALDH2	3.88349e+07	3.77827e+07	4.18944e+07	2.92628e+08	3.13738e+08	1.16451e+08	not	not
Q14155	Rho guanine nucleotide exchange factor 7 OS=Homo sapiens OX=9606 GN=ARHGEF7 PE=1 SV=2	90	ARHGEF7	9.50782e+06	1.08378e+07	1.10895e+07	6.36543e+07	6.61026e+07	2.49976e+07	not	not
Q8WVM8	Sec1 family domain-containing protein 1 OS=Homo sapiens OX=9606 GN=SCFD1 PE=1 SV=4	72.3	SCFD1	2.85476e+07	2.98e+07	2.07755e+07	5.84657e+07	6.05198e+07	8.42842e+06	membrane	not
Q96KP1	Exocyst complex component 2 OS=Homo sapiens OX=9606 GN=EXOC2 PE=1 SV=1	104	EXOC2	1.54444e+07	1.36094e+07	1.68391e+07	5.31561e+07	5.25791e+07	2.31427e+07	not	not
Q8TDY2	RB1-inducible coiled-coil protein 1 OS=Homo sapiens OX=9606 GN=RB1CC1 PE=1 SV=3	183	RB1CC1	3.18694e+06	4.48983e+06	2.3785e+06	1.62577e+07	1.3237e+07	1.69688e+06	not	not
P61158	Actin-related protein 3 OS=Homo sapiens OX=9606 GN=ACTR3 PE=1 SV=3	47.3	ACTR3	1.65558e+08	1.52314e+08	8.42752e+07	3.22612e+08	3.28516e+08	1.96452e+08	not	not
Q8N163	Cell cycle and apoptosis regulator protein 2 OS=Homo sapiens OX=9606 GN=CCAR2 PE=1 SV=2	102.8	CCAR2	1.24276e+08	1.18562e+08	1.48561e+08	1.97516e+08	2.31241e+08	7.03811e+07	not	not
P16157	Ankyrin-1 OS=Homo sapiens OX=9606 GN=ANK1 PE=1 SV=3	206.1	ANK1	1.13543e+06	3.05736e+06	2.759e+06	8.82905e+06	7.71391e+06	3.21995e+06	membrane	not
Q9Y2W1	Thyroid hormone receptor-associated protein 3 OS=Homo sapiens OX=9606 GN=THRAP3 PE=1 SV=2	108.6	THRAP3	8.32421e+07	7.9656e+07	7.91377e+07	8.25595e+07	9.71635e+07	1.23797e+08	not	not
Q9UL18	Protein argonaute-1 OS=Homo sapiens OX=9606 GN=AGO1 PE=1 SV=3	97.2	AGO1	4.82694e+06	6.29629e+06	7.21008e+06	1.52862e+07	1.60505e+07	5.72316e+06	not	not
Q9NVE7	4'-phosphopantetheine phosphatase OS=Homo sapiens OX=9606 GN=PANK4 PE=1 SV=1	85.9	PANK4	1.06406e+07	7.43134e+06	3.22434e+06	3.35379e+07	3.87109e+07	1.70697e+07	not	not
Q9Y4E8	Ubiquitin carboxyl-terminal hydrolase 15 OS=Homo sapiens OX=9606 GN=USP15 PE=1 SV=3	112.3	USP15	1.69792e+07	1.79438e+07	1.39974e+07	3.94014e+07	4.44902e+07	1.42842e+07	not	not
P62714	Serine/threonine-protein phosphatase 2A catalytic subunit beta isoform OS=Homo sapiens OX=9606 GN=PPP2CB PE=1 SV=1	35.6	PPP2CB	6.81559e+07	6.75642e+07	4.02365e+07	1.16985e+08	1.32959e+08	3.51681e+07	not	not
P36543	V-type proton ATPase subunit E 1 OS=Homo sapiens OX=9606 GN=ATP6V1E1 PE=1 SV=1	26.1	ATP6V1E1	2.93391e+07	2.94041e+07	2.55889e+07	2.10782e+08	2.48596e+08	3.8608e+08	membrane	not
P28838	Cytosol aminopeptidase OS=Homo sapiens OX=9606 GN=LAP3 PE=1 SV=3	56.1	LAP3	9.96389e+07	8.23985e+07	1.02012e+08	1.08036e+08	1.01494e+08	3.21231e+07	not	not
Q9UN86	Ras GTPase-activating protein-binding protein 2 OS=Homo sapiens OX=9606 GN=G3BP2 PE=1 SV=2	54.1	G3BP2	8.79941e+07	7.46972e+07	1.14179e+08	2.26368e+08	2.30831e+08	1.43352e+08	not	not
P27695	DNA-(apurinic or apyrimidinic site) endonuclease OS=Homo sapiens OX=9606 GN=APEX1 PE=1 SV=2	35.5	APEX1	2.07307e+08	2.35286e+08	1.72305e+08	2.04962e+08	2.43763e+08	1.75965e+08	not	not
P62136	Serine/threonine-protein phosphatase PP1-alpha catalytic subunit OS=Homo sapiens OX=9606 GN=PPP1CA PE=1 SV=1	37.5	PPP1CA	1.69217e+08	1.64285e+08	1.45899e+08	3.4034e+08	2.4006e+08	1.50614e+08	not	not
P0CG39	POTE ankyrin domain family member J OS=Homo sapiens OX=9606 GN=POTEJ PE=3 SV=1	117.3	POTEJ				1.40916e+06	723297	270058	not	not
Q92626	Peroxidasin homolog OS=Homo sapiens OX=9606 GN=PXDN PE=1 SV=2	165.2	PXDN	3.77727e+07	3.55695e+07	2.2898e+07	4.15316e+07	3.6773e+07	5.94486e+07	not	not
P18031	Tyrosine-protein phosphatase non-receptor type 1 OS=Homo sapiens OX=9606 GN=PTPN1 PE=1 SV=1	49.9	PTPN1	3.24945e+07	2.06503e+07	3.13754e+07	9.41374e+07	7.57125e+07	2.41615e+07	membrane	not
P02786	Transferrin receptor protein 1 OS=Homo sapiens OX=9606 GN=TFRC PE=1 SV=2	84.8	TFRC	5.40276e+07	4.7771e+07	4.28464e+07	5.49985e+07	5.67845e+07	4.51862e+07	membrane	not
P61981	14-3-3 protein gamma OS=Homo sapiens OX=9606 GN=YWHAG PE=1 SV=2	28.3	YWHAG	1.62064e+08	1.54023e+08	1.45321e+08	1.41142e+09	1.08912e+09	2.44465e+09	not	not
P22695	Cytochrome b-c1 complex subunit 2, mitochondrial OS=Homo sapiens OX=9606 GN=UQCRC2 PE=1 SV=3	48.4	UQCRC2	8.62131e+07	8.50667e+07	5.45926e+07	2.49794e+08	2.59755e+08	1.94809e+08	membrane	not
Q13308	Inactive tyrosine-protein kinase 7 OS=Homo sapiens OX=9606 GN=PTK7 PE=1 SV=2	118.3	PTK7	6.12222e+07	5.83122e+07	6.57726e+07	4.47786e+07	4.23615e+07	1.79084e+07	membrane	not
P55268	Laminin subunit beta-2 OS=Homo sapiens OX=9606 GN=LAMB2 PE=1 SV=2	195.9	LAMB2	1.01444e+07	8.28789e+06	5.98604e+06	2.04108e+07	2.0604e+07	9.97757e+06	not	not
P02538	Keratin, type II cytoskeletal 6A OS=Homo sapiens OX=9606 GN=KRT6A PE=1 SV=3	60	KRT6A	3.34608e+06	5.15854e+06	1.31404e+06	4.25942e+07	4.05433e+07	1.88964e+08	not	not
Q14676	Mediator of DNA damage checkpoint protein 1 OS=Homo sapiens OX=9606 GN=MDC1 PE=1 SV=3	226.5	MDC1	1.86859e+07	1.89695e+07	1.06459e+07	2.13784e+07	1.78953e+07	1.01295e+07	not	not
Q9UQB8	Brain-specific angiogenesis inhibitor 1-associated protein 2 OS=Homo sapiens OX=9606 GN=BAIAP2 PE=1 SV=1	60.8	BAIAP2	1.65675e+07	1.48647e+07	4.24437e+06	5.66464e+07	6.15094e+07	2.65535e+07	membrane	not
P62701	40S ribosomal protein S4, X isoform OS=Homo sapiens OX=9606 GN=RPS4X PE=1 SV=2	29.6	RPS4X	3.67156e+08	3.45662e+08	4.53459e+08	5.08559e+08	5.379e+08	6.7322e+08	not	not
P23921	Ribonucleoside-diphosphate reductase large subunit OS=Homo sapiens OX=9606 GN=RRM1 PE=1 SV=1	90	RRM1	1.09164e+08	1.23438e+08	8.26516e+07	6.31462e+07	6.8055e+07	2.62704e+07	not	not
Q6P3W7	SCY1-like protein 2 OS=Homo sapiens OX=9606 GN=SCYL2 PE=1 SV=1	103.6	SCYL2	1.53298e+07	1.2832e+07	1.06743e+07	5.59858e+07	5.29989e+07	1.15591e+08	membrane	not
P04899	Guanine nucleotide-binding protein G(i) subunit alpha-2 OS=Homo sapiens OX=9606 GN=GNAI2 PE=1 SV=3	40.4	GNAI2	9.97779e+07	9.89396e+07	7.15275e+07	3.7441e+08	3.17059e+08	1.00282e+08	membrane	not
P13861	cAMP-dependent protein kinase type II-alpha regulatory subunit OS=Homo sapiens OX=9606 GN=PRKAR2A PE=1 SV=2	45.5	PRKAR2A	9.70038e+06	1.46821e+07	2.30233e+07	4.64885e+08	5.03793e+08	2.72792e+08	membrane	not
Q9BTV5	Fibronectin type III and SPRY domain-containing protein 1 OS=Homo sapiens OX=9606 GN=FSD1 PE=1 SV=1	55.8	FSD1	8.85515e+06	8.17688e+06	1.03099e+07	1.68674e+08	1.60178e+08	5.35604e+07	not	not
Q9NQ86	E3 ubiquitin-protein ligase TRIM36 OS=Homo sapiens OX=9606 GN=TRIM36 PE=1 SV=2	83	TRIM36	3.9778e+06	3.2399e+06	934972	7.51795e+07	7.52977e+07	1.50257e+07	not	not
P43652	Afamin OS=Homo sapiens OX=9606 GN=AFM PE=1 SV=1	69	AFM	5.03727e+08	4.90128e+08	4.62082e+08	4.06942e+06	3.29122e+06	9.93518e+06	not	not
O76094	Signal recognition particle subunit SRP72 OS=Homo sapiens OX=9606 GN=SRP72 PE=1 SV=3	74.6	SRP72	2.39432e+07	3.06417e+07	2.19484e+07	1.07662e+08	9.07955e+07	7.86711e+07	not	not
P08727	Keratin, type I cytoskeletal 19 OS=Homo sapiens OX=9606 GN=KRT19 PE=1 SV=4	44.1	KRT19	1.89724e+08	1.99956e+08	1.72361e+08	1.41474e+07	1.36073e+07	1.71589e+08	not	not
P19784	Casein kinase II subunit alpha' OS=Homo sapiens OX=9606 GN=CSNK2A2 PE=1 SV=1	41.2	CSNK2A2	3.00826e+07	2.94693e+07	3.08512e+07	9.84595e+07	8.50819e+07	2.92686e+07	not	not
O00178	GTP-binding protein 1 OS=Homo sapiens OX=9606 GN=GTPBP1 PE=1 SV=3	72.4	GTPBP1	3.51731e+07	3.81236e+07	3.08222e+07	9.37208e+07	7.66789e+07	5.34632e+07	not	not
P16870	Carboxypeptidase E OS=Homo sapiens OX=9606 GN=CPE PE=1 SV=1	53.1	CPE	7.11962e+06	6.59037e+06	9.93911e+06	1.45198e+08	1.23392e+08	1.8089e+08	membrane	not
Q13619	Cullin-4A OS=Homo sapiens OX=9606 GN=CUL4A PE=1 SV=3	87.6	CUL4A	1.92255e+07	1.91339e+07	1.53272e+07	1.33868e+07	1.05419e+07	3.4088e+06	not	not
Q562R1	Beta-actin-like protein 2 OS=Homo sapiens OX=9606 GN=ACTBL2 PE=1 SV=2	42	ACTBL2	1.52226e+06	557076		3.01908e+06	1.60714e+06	4.68381e+06	not	not
Q969V3	Nicalin OS=Homo sapiens OX=9606 GN=NCLN PE=1 SV=2	62.9	NCLN	4.64289e+07	4.01721e+07	4.44623e+07	1.25333e+08	1.09504e+08	1.55268e+08	membrane	not
P52732	Kinesin-like protein KIF11 OS=Homo sapiens OX=9606 GN=KIF11 PE=1 SV=2	119.1	KIF11	9.14203e+07	1.04445e+08	6.14589e+07	1.61556e+07	1.51158e+07	4.56805e+07	not	not
Q96E39	RNA binding motif protein, X-linked-like-1 OS=Homo sapiens OX=9606 GN=RBMXL1 PE=1 SV=1	42.1	RBMXL1	987788	1.51622e+06	2.3379e+06	1.52098e+07	1.3389e+07	3.11002e+07	not	not
A3KMH1	von Willebrand factor A domain-containing protein 8 OS=Homo sapiens OX=9606 GN=VWA8 PE=1 SV=2	214.7	VWA8	6.64523e+06	6.32285e+06	2.91521e+06	1.78773e+07	1.86922e+07	5.89718e+06	not	not
O75367	Core histone macro-H2A.1 OS=Homo sapiens OX=9606 GN=MACROH2A1 PE=1 SV=4	39.6	H2afy; H2AFY; LOC100466888; LOC101338325; LOC101381952; LOC101564704; LOC101706296; LOC102987354; LOC103079324; LOC103663804; LOC105869993; LOC106989149; LOC109250833; LOC110591142; LOC111141291; LOC111182462; LOC112404331; LOC112625777; LOC112815157; LOC112861289; LOC112917035; LOC113928700; LOC114891795; LOC115516119; LOC116529369; LOC116750637; MACROH2A1	6.14719e+07	5.64511e+07	7.17281e+07	3.6709e+08	5.17768e+08	6.81533e+08	not	not
O00159	Unconventional myosin-Ic OS=Homo sapiens OX=9606 GN=MYO1C PE=1 SV=4	121.6	MYO1C	3.57193e+07	3.15086e+07	3.23543e+07	4.47678e+07	4.99262e+07	1.31541e+07	membrane	not
Q8N1G4	Leucine-rich repeat-containing protein 47 OS=Homo sapiens OX=9606 GN=LRRC47 PE=1 SV=1	63.4	LRRC47	1.18531e+08	1.30148e+08	1.03483e+08	2.29845e+08	2.65036e+08	9.52413e+07	not	not
O14578	Citron Rho-interacting kinase OS=Homo sapiens OX=9606 GN=CIT PE=1 SV=2	231.3	CIT	1.66694e+07	2.02501e+07	2.21895e+07	1.27482e+07	1.25888e+07	1.14645e+07	not	not
Q5SRE5	Nucleoporin NUP188 OS=Homo sapiens OX=9606 GN=NUP188 PE=1 SV=1	195.9	NUP188	9.23415e+06	1.27283e+07	1.0684e+07	4.23149e+07	3.77708e+07	7.49059e+06	not	not
Q14684	Ribosomal RNA processing protein 1 homolog B OS=Homo sapiens OX=9606 GN=RRP1B PE=1 SV=3	84.4	RRP1B	6.24589e+07	6.3448e+07	8.22805e+07	5.53841e+07	4.26326e+07	2.57219e+07	not	not
Q2LD37	Transmembrane protein KIAA1109 OS=Homo sapiens OX=9606 GN=KIAA1109 PE=1 SV=2	555.1	BLTP1	1.29169e+06	1.47941e+06	1.90152e+06	1.01103e+07	1.1184e+07	1.19259e+06	membrane	not
Q70E73	Ras-associated and pleckstrin homology domains-containing protein 1 OS=Homo sapiens OX=9606 GN=RAPH1 PE=1 SV=3	135.2	RAPH1	6.50286e+06	6.15951e+06	1.88375e+06	5.48492e+07	5.6173e+07	2.53745e+07	membrane	not
Q5VZL5	Zinc finger MYM-type protein 4 OS=Homo sapiens OX=9606 GN=ZMYM4 PE=1 SV=1	172.7	ZMYM4	2.30254e+07	3.28526e+07	1.2644e+07	2.91606e+07	2.63223e+07	6.72147e+06	not	not
Q9UHD9	Ubiquilin-2 OS=Homo sapiens OX=9606 GN=UBQLN2 PE=1 SV=2	65.7	UBQLN2	3.78352e+07	3.20078e+07	3.0613e+07	1.1285e+08	9.0423e+07	2.03312e+08	membrane	not
Q9HB71	Calcyclin-binding protein OS=Homo sapiens OX=9606 GN=CACYBP PE=1 SV=2	26.2	CACYBP	2.7425e+08	2.737e+08	1.64766e+08	1.57076e+08	1.01096e+08	1.26864e+08	not	not
Q08379	Golgin subfamily A member 2 OS=Homo sapiens OX=9606 GN=GOLGA2 PE=1 SV=3	113	GOLGA2	1.34856e+07	8.42014e+06	6.20879e+06	2.04198e+07	1.73051e+07	6.43064e+06	membrane	not
Q9NTZ6	RNA-binding protein 12 OS=Homo sapiens OX=9606 GN=RBM12 PE=1 SV=1	97.3	RBM12	7.33869e+07	5.27986e+07	4.9635e+07	9.75691e+07	8.67975e+07	4.94286e+07	not	not
Q9Y2L1	Exosome complex exonuclease RRP44 OS=Homo sapiens OX=9606 GN=DIS3 PE=1 SV=2	108.9	DIS3	5.3443e+07	5.18664e+07	4.45061e+07	4.23303e+07	5.44466e+07	2.3073e+07	not	not
Q13464	Rho-associated protein kinase 1 OS=Homo sapiens OX=9606 GN=ROCK1 PE=1 SV=1	158.1	ROCK1	1.7148e+07	2.07002e+07	1.70114e+07	2.26289e+07	2.86569e+07	1.16824e+07	membrane	not
Q15111	Inactive phospholipase C-like protein 1 OS=Homo sapiens OX=9606 GN=PLCL1 PE=1 SV=3	122.6	PLCL1	2.0422e+06	1.92505e+06	2.12621e+06	3.36505e+07	3.28871e+07	5.58881e+06	not	not
Q2Q1W2	E3 ubiquitin-protein ligase TRIM71 OS=Homo sapiens OX=9606 GN=TRIM71 PE=1 SV=1	93.3	TRIM71	9.89449e+07	9.36306e+07	1.09968e+08	5.61088e+07	5.5516e+07	4.90396e+07	not	not
Q9H9A6	Leucine-rich repeat-containing protein 40 OS=Homo sapiens OX=9606 GN=LRRC40 PE=1 SV=1	68.2	LRRC40	3.34966e+07	3.27938e+07	4.28144e+07	1.87446e+08	1.85438e+08	5.87252e+07	not	not
Q13451	Peptidyl-prolyl cis-trans isomerase FKBP5 OS=Homo sapiens OX=9606 GN=FKBP5 PE=1 SV=2	51.2	FKBP5	4.54488e+07	4.07913e+07	3.43194e+07	4.22862e+07	3.58951e+07	1.72802e+07	not	not
Q10570	Cleavage and polyadenylation specificity factor subunit 1 OS=Homo sapiens OX=9606 GN=CPSF1 PE=1 SV=2	160.8	CPSF1	5.05366e+07	4.38108e+07	4.87528e+07	3.89889e+07	4.38504e+07	3.96589e+07	not	not
P62424	60S ribosomal protein L7a OS=Homo sapiens OX=9606 GN=RPL7A PE=1 SV=2	30	RPL7A	7.26698e+08	6.6247e+08	5.75882e+08	7.16879e+08	6.32226e+08	9.61664e+08	not	not
Q9HD20	Endoplasmic reticulum transmembrane helix translocase OS=Homo sapiens OX=9606 GN=ATP13A1 PE=1 SV=2	132.9	ATP13A1	2.21347e+07	1.89227e+07	1.36151e+07	5.79988e+07	5.84057e+07	1.19546e+07	membrane	not
Q12926	ELAV-like protein 2 OS=Homo sapiens OX=9606 GN=ELAVL2 PE=1 SV=2	39.5	ELAVL2	2.42011e+06	2.69027e+06	3.12318e+06	8.4349e+07	1.03462e+08	4.89802e+07	not	not
P22087	rRNA 2'-O-methyltransferase fibrillarin OS=Homo sapiens OX=9606 GN=FBL PE=1 SV=2	33.8	FBL	1.43872e+08	1.32816e+08	1.25984e+08	1.77568e+08	1.49962e+08	2.12191e+08	not	not
P62873	Guanine nucleotide-binding protein G(I)/G(S)/G(T) subunit beta-1 OS=Homo sapiens OX=9606 GN=GNB1 PE=1 SV=3	37.4	GNB1	1.31346e+08	1.35223e+08	1.36503e+08	1.89078e+09	1.49368e+09	7.89769e+08	not	not
O43660	Pleiotropic regulator 1 OS=Homo sapiens OX=9606 GN=PLRG1 PE=1 SV=1	57.2	PLRG1	4.65673e+07	4.10893e+07	2.74316e+07	5.14002e+07	4.39903e+07	5.64223e+07	not	not
P52597	Heterogeneous nuclear ribonucleoprotein F OS=Homo sapiens OX=9606 GN=HNRNPF PE=1 SV=3	45.6	HNRNPF	2.66136e+08	2.5505e+08	1.54193e+08	1.15544e+08	8.38809e+07	1.09625e+08	not	not
P23471	Receptor-type tyrosine-protein phosphatase zeta OS=Homo sapiens OX=9606 GN=PTPRZ1 PE=1 SV=4	254.4	PTPRZ1	5.20111e+07	3.46844e+07	4.39e+07	6.52042e+07	6.14343e+07	1.69145e+07	membrane	not
P05556	Integrin beta-1 OS=Homo sapiens OX=9606 GN=ITGB1 PE=1 SV=2	88.4	ITGB1	1.1549e+08	1.05416e+08	8.11652e+07	2.39132e+08	2.31686e+08	3.48458e+08	membrane	not
Q9P1Y5	Calmodulin-regulated spectrin-associated protein 3 OS=Homo sapiens OX=9606 GN=CAMSAP3 PE=1 SV=2	134.7	CAMSAP3	1.05271e+07	7.78033e+06	6.69412e+06	7.82326e+07	8.56307e+07	2.42286e+07	not	not
Q9HCE3	Zinc finger protein 532 OS=Homo sapiens OX=9606 GN=ZNF532 PE=1 SV=2	141.6	ZNF532	1.59001e+07	1.88648e+07	1.2565e+07	2.00078e+07	1.9161e+07	7.40411e+06	not	not
Q9P227	Rho GTPase-activating protein 23 OS=Homo sapiens OX=9606 GN=ARHGAP23 PE=1 SV=2	162.1	ARHGAP23	3.69414e+06	3.76569e+06	1.99947e+06	2.09368e+07	2.39838e+07	2.87268e+06	not	not
Q96RL7	Vacuolar protein sorting-associated protein 13A OS=Homo sapiens OX=9606 GN=VPS13A PE=1 SV=2	360	VPS13A	4.81805e+06	2.47864e+06	1.40548e+06	1.22498e+07	1.31405e+07	2.17258e+06	membrane	not
Q7Z2W4	Zinc finger CCCH-type antiviral protein 1 OS=Homo sapiens OX=9606 GN=ZC3HAV1 PE=1 SV=3	101.4	ZC3HAV1	4.81251e+07	5.36602e+07	3.82355e+07	1.58052e+07	1.57927e+07	9.89813e+06	not	not
Q9NVI7	ATPase family AAA domain-containing protein 3A OS=Homo sapiens OX=9606 GN=ATAD3A PE=1 SV=2	71.3	ATAD3A	6.06988e+07	6.02304e+07	4.06252e+07	8.71214e+07	8.71668e+07	7.0645e+07	membrane	not
Q13098	COP9 signalosome complex subunit 1 OS=Homo sapiens OX=9606 GN=GPS1 PE=1 SV=4	55.5	GPS1	6.57213e+07	5.60078e+07	6.44861e+07	9.72758e+07	1.29284e+08	6.02707e+07	not	not
Q04917	14-3-3 protein eta OS=Homo sapiens OX=9606 GN=YWHAH PE=1 SV=4	28.2	YWHAH	1.59031e+08	1.2478e+08	1.24551e+08	5.19785e+08	7.10349e+08	1.02876e+09	not	not
Q9H845	Complex I assembly factor ACAD9, mitochondrial OS=Homo sapiens OX=9606 GN=ACAD9 PE=1 SV=1	68.7	ACAD9	2.0666e+07	1.94099e+07	1.3817e+07	1.37853e+08	1.15497e+08	3.29625e+07	membrane	not
P55809	Succinyl-CoA:3-ketoacid coenzyme A transferase 1, mitochondrial OS=Homo sapiens OX=9606 GN=OXCT1 PE=1 SV=1	56.1	OXCT1	3.06424e+07	3.24332e+07	1.88556e+07	2.43361e+08	2.44163e+08	1.25455e+08	not	not
Q8NDI1	EH domain-binding protein 1 OS=Homo sapiens OX=9606 GN=EHBP1 PE=1 SV=3	139.9	EHBP1	6.95165e+06	5.61301e+06	8.16234e+06	2.75259e+07	2.28825e+07	1.15582e+07	membrane	not
P42167	Lamina-associated polypeptide 2, isoforms beta/gamma OS=Homo sapiens OX=9606 GN=TMPO PE=1 SV=2	50.6	TMPO	1.06213e+08	1.14932e+08	5.10673e+07	9.31507e+07	9.61618e+07	8.51994e+07	membrane	not
O00750	Phosphatidylinositol 4-phosphate 3-kinase C2 domain-containing subunit beta OS=Homo sapiens OX=9606 GN=PIK3C2B PE=1 SV=2	184.7	PIK3C2B	4.26179e+07	6.08709e+06	1.77876e+06	3.37121e+07	2.75891e+07	6.10911e+06	membrane	not
P17812	CTP synthase 1 OS=Homo sapiens OX=9606 GN=CTPS1 PE=1 SV=2	66.6	CTPS1	1.34807e+08	1.21397e+08	1.06853e+08	1.82849e+08	1.90019e+08	8.28549e+07	not	not
P32322	Pyrroline-5-carboxylate reductase 1, mitochondrial OS=Homo sapiens OX=9606 GN=PYCR1 PE=1 SV=2	33.3	PYCR1	5.06287e+07	5.17301e+07	7.61275e+07	3.16941e+07	3.65734e+07	4.55952e+07	not	not
Q96QZ7	Membrane-associated guanylate kinase, WW and PDZ domain-containing protein 1 OS=Homo sapiens OX=9606 GN=MAGI1 PE=1 SV=3	164.5	MAGI1	1.46052e+07	9.78004e+06	3.09345e+08	4.03608e+07	3.32579e+07	1.92944e+07	membrane	not
Q86V48	Leucine zipper protein 1 OS=Homo sapiens OX=9606 GN=LUZP1 PE=1 SV=2	120.2	LUZP1	3.26064e+07	3.0469e+07	3.0047e+07	1.55138e+07	1.82343e+07	4.89324e+06	not	not
P62140	Serine/threonine-protein phosphatase PP1-beta catalytic subunit OS=Homo sapiens OX=9606 GN=PPP1CB PE=1 SV=3	37.2	PPP1CB	2.03445e+07	2.30341e+07	2.79978e+07	6.29637e+07	3.80613e+07	4.13786e+07	not	not
Q9P219	Protein Daple OS=Homo sapiens OX=9606 GN=CCDC88C PE=1 SV=3	228.1	CCDC88C	5.76253e+06	5.98389e+06	7.05108e+06	1.80509e+07	1.43928e+07	2.10423e+07	not	not
P43490	Nicotinamide phosphoribosyltransferase OS=Homo sapiens OX=9606 GN=NAMPT PE=1 SV=1	55.5	NAMPT	8.79911e+07	8.75115e+07	6.01827e+07	8.22179e+07	8.9064e+07	4.52079e+07	not	not
P36873	Serine/threonine-protein phosphatase PP1-gamma catalytic subunit OS=Homo sapiens OX=9606 GN=PPP1CC PE=1 SV=1	37	PPP1CC	2.00079e+07	1.74609e+07	1.14633e+07	3.70226e+07	2.65913e+07		not	not
Q96CW1	AP-2 complex subunit mu OS=Homo sapiens OX=9606 GN=AP2M1 PE=1 SV=2	49.6	AP2M1	6.85143e+07	4.03008e+07	6.20235e+07	2.78461e+08	2.53582e+08	2.67046e+08	membrane	not
Q92797	Symplekin OS=Homo sapiens OX=9606 GN=SYMPK PE=1 SV=2	141.1	SYMPK	2.55071e+07	1.96194e+07	2.23843e+07	4.76573e+07	4.93529e+07	2.82366e+07	membrane	not
O15355	Protein phosphatase 1G OS=Homo sapiens OX=9606 GN=PPM1G PE=1 SV=1	59.2	PPM1G	1.74297e+08	1.27929e+08	8.17951e+07	9.426e+07	8.85839e+07	7.06425e+07	membrane	not
Q00688	Peptidyl-prolyl cis-trans isomerase FKBP3 OS=Homo sapiens OX=9606 GN=FKBP3 PE=1 SV=1	25.2	FKBP3	2.369e+08	2.20342e+08	1.32375e+08	3.66796e+08	3.09474e+08	2.63092e+08	not	not
Q9UJU6	Drebrin-like protein OS=Homo sapiens OX=9606 GN=DBNL PE=1 SV=1	48.2	DBNL	3.42555e+07	2.80844e+07	2.22301e+07	1.26444e+08	1.34676e+08	1.57702e+08	membrane	not
Q8NFC6	Biorientation of chromosomes in cell division protein 1-like 1 OS=Homo sapiens OX=9606 GN=BOD1L1 PE=1 SV=2	330.3	BOD1L1	1.31686e+07	1.44905e+07	1.36775e+07	1.5762e+07	1.85036e+07	2.41285e+07	not	not
P34931	Heat shock 70 kDa protein 1-like OS=Homo sapiens OX=9606 GN=HSPA1L PE=1 SV=2	70.3	HSPA1L				334938	253271	308095	not	not
O95831	Apoptosis-inducing factor 1, mitochondrial OS=Homo sapiens OX=9606 GN=AIFM1 PE=1 SV=1	66.9	AIFM1	3.99495e+07	3.89795e+07	4.02047e+07	1.0258e+08	1.10708e+08	3.06957e+07	membrane	not
Q15059	Bromodomain-containing protein 3 OS=Homo sapiens OX=9606 GN=BRD3 PE=1 SV=1	79.5	BRD3	1.24533e+07	1.19307e+07	3.59297e+07	2.31926e+07	2.31069e+07	4.40465e+07	not	not
Q9P0L0	Vesicle-associated membrane protein-associated protein A OS=Homo sapiens OX=9606 GN=VAPA PE=1 SV=3	27.9	VAPA	3.90483e+07	4.14406e+07	4.0646e+07	2.53087e+08	2.3972e+08	1.17387e+07	membrane	not
Q9P2K8	eIF-2-alpha kinase GCN2 OS=Homo sapiens OX=9606 GN=EIF2AK4 PE=1 SV=3	186.8	EIF2AK4	2.74194e+07	2.57409e+07	1.78801e+07	1.22347e+07	1.01145e+07	9.12966e+06	not	not
P40222	Alpha-taxilin OS=Homo sapiens OX=9606 GN=TXLNA PE=1 SV=3	61.9	TXLNA	5.57487e+07	5.17527e+07	3.30421e+07	4.25457e+07	4.10168e+07	7.69294e+07	not	not
O94776	Metastasis-associated protein MTA2 OS=Homo sapiens OX=9606 GN=MTA2 PE=1 SV=1	75	MTA2	4.81708e+07	3.81087e+07	3.41106e+07	5.85641e+07	7.2685e+07	1.91665e+07	not	not
O43847	Nardilysin OS=Homo sapiens OX=9606 GN=NRDC PE=1 SV=3	131.6	NRDC	4.75342e+07	4.23274e+07	4.93862e+07	4.78193e+07	5.53962e+07	1.63971e+07	not	not
P61106	Ras-related protein Rab-14 OS=Homo sapiens OX=9606 GN=RAB14 PE=1 SV=4	23.9	RAB14	4.46837e+07	4.13107e+07	3.46277e+07	2.54161e+08	2.59933e+08	2.40921e+08	membrane	not
Q9UMZ2	Synergin gamma OS=Homo sapiens OX=9606 GN=SYNRG PE=1 SV=2	140.6	SYNRG	6.47679e+06	6.64352e+06	8.1795e+06	2.62332e+07	2.921e+07	1.30283e+07	membrane	not
P04259	Keratin, type II cytoskeletal 6B OS=Homo sapiens OX=9606 GN=KRT6B PE=1 SV=5	60	KRT6B	669878		1.21306e+06	4.11955e+06	5.02808e+06	2.45758e+07	not	not
Q6UB35	Monofunctional C1-tetrahydrofolate synthase, mitochondrial OS=Homo sapiens OX=9606 GN=MTHFD1L PE=1 SV=1	105.7	MTHFD1L	3.96181e+07	4.68739e+07	7.01581e+07	4.85936e+07	4.98034e+07	8.68698e+06	not	not
Q9NTK5	Obg-like ATPase 1 OS=Homo sapiens OX=9606 GN=OLA1 PE=1 SV=2	44.7	OLA1	9.04501e+07	9.08559e+07	1.10482e+08	2.2127e+08	2.36719e+08	1.11962e+08	not	not
Q13017	Rho GTPase-activating protein 5 OS=Homo sapiens OX=9606 GN=ARHGAP5 PE=1 SV=2	172.4	ARHGAP5	4.63381e+06	4.04026e+06	1.53678e+06	2.48964e+07	2.19006e+07	4.77788e+06	membrane	not
Q9ULV4	Coronin-1C OS=Homo sapiens OX=9606 GN=CORO1C PE=1 SV=1	53.2	CORO1C	8.13074e+07	7.1636e+07	3.52571e+07	4.65937e+08	6.52895e+08	2.47506e+08	membrane	not
P37837	Transaldolase OS=Homo sapiens OX=9606 GN=TALDO1 PE=1 SV=2	37.5	TALDO1	2.56324e+08	2.22766e+08	3.11919e+08	3.5286e+08	2.62419e+08	3.98944e+08	not	not
Q9Y2H0	Disks large-associated protein 4 OS=Homo sapiens OX=9606 GN=DLGAP4 PE=1 SV=3	107.9	DLGAP4	1.71591e+07	1.47917e+07	1.11396e+07	3.85116e+07	4.4343e+07	8.81753e+07	membrane	not
O95219	Sorting nexin-4 OS=Homo sapiens OX=9606 GN=SNX4 PE=1 SV=1	51.9	SNX4	4.92425e+06	5.29456e+06	2.13814e+06	6.27834e+07	5.5652e+07	4.0992e+07	membrane	not
P55011	Solute carrier family 12 member 2 OS=Homo sapiens OX=9606 GN=SLC12A2 PE=1 SV=1	131.4	SLC12A2	7.32107e+06	8.39246e+06	4.81186e+06	5.48124e+07	5.23762e+07	3.03888e+07	membrane	not
O75717	WD repeat and HMG-box DNA-binding protein 1 OS=Homo sapiens OX=9606 GN=WDHD1 PE=1 SV=1	125.9	WDHD1	6.91362e+07	6.49748e+07	3.67909e+07	1.75336e+07	8.44283e+07	1.31521e+07	not	not
Q92769	Histone deacetylase 2 OS=Homo sapiens OX=9606 GN=HDAC2 PE=1 SV=2	55.3	HDAC2	4.92838e+07	4.71038e+07	3.40871e+07	3.71941e+07	3.23786e+07	3.45887e+07	not	not
Q9UGU0	Transcription factor 20 OS=Homo sapiens OX=9606 GN=TCF20 PE=1 SV=3	211.6	TCF20	6.62318e+06	5.17586e+06	7.58684e+06	1.72475e+07	1.47857e+07	4.00827e+06	not	not
Q9NV70	Exocyst complex component 1 OS=Homo sapiens OX=9606 GN=EXOC1 PE=1 SV=4	101.9	EXOC1	1.22116e+07	8.71831e+06	1.12373e+07	6.70021e+07	7.1907e+07	1.8056e+07	membrane	not
P49773	Adenosine 5'-monophosphoramidase HINT1 OS=Homo sapiens OX=9606 GN=HINT1 PE=1 SV=2	13.8	HINT1	1.34476e+08	1.34248e+08	1.04432e+08	3.11581e+08	2.56393e+08	2.0905e+08	not	not
Q8N568	Serine/threonine-protein kinase DCLK2 OS=Homo sapiens OX=9606 GN=DCLK2 PE=1 SV=4	83.6	DCLK2	1.99133e+06	1.36912e+06	501484	4.40155e+07	4.04782e+07	1.30488e+07	not	not
P29323	Ephrin type-B receptor 2 OS=Homo sapiens OX=9606 GN=EPHB2 PE=1 SV=5	117.4	EPHB2	3.91425e+06	3.99011e+06	3.97564e+06	1.15338e+08	1.19174e+08	4.89427e+07	membrane	not
Q9UHB6	LIM domain and actin-binding protein 1 OS=Homo sapiens OX=9606 GN=LIMA1 PE=1 SV=1	85.2	LIMA1	1.50814e+07	1.51184e+07	1.86969e+07	5.20032e+07	5.87626e+07	3.39352e+07	membrane	not
O76070	Gamma-synuclein OS=Homo sapiens OX=9606 GN=SNCG PE=1 SV=2	13.3	SNCG	4.94088e+06	3.36738e+06	1.98292e+07	6.25861e+08	4.36644e+08	5.57794e+09	not	not
Q92823	Neuronal cell adhesion molecule OS=Homo sapiens OX=9606 GN=NRCAM PE=1 SV=3	143.8	NRCAM	1.5111e+06	2.17544e+06	5.99565e+06	1.20429e+08	1.15347e+08	1.08626e+08	membrane	not
Q96T76	MMS19 nucleotide excision repair protein homolog OS=Homo sapiens OX=9606 GN=MMS19 PE=1 SV=2	113.2	MMS19	1.48457e+07	1.37657e+07	1.35521e+07	5.52867e+07	5.41966e+07	1.57138e+07	not	not
O75781	Paralemmin-1 OS=Homo sapiens OX=9606 GN=PALM PE=1 SV=2	42.1	PALM	631411	796735	4.87468e+06	2.13311e+08	1.82265e+08	5.76577e+08	membrane	not
O43396	Thioredoxin-like protein 1 OS=Homo sapiens OX=9606 GN=TXNL1 PE=1 SV=3	32.2	TXNL1	1.02289e+08	1.01563e+08	8.00949e+07	1.20327e+08	1.33803e+08	6.69909e+07	not	not
P08195	4F2 cell-surface antigen heavy chain OS=Homo sapiens OX=9606 GN=SLC3A2 PE=1 SV=3	68	SLC3A2	1.87385e+08	1.82241e+08	1.92334e+08	1.95629e+08	2.14981e+08	5.79512e+08	membrane	not
Q5H9R7	Serine/threonine-protein phosphatase 6 regulatory subunit 3 OS=Homo sapiens OX=9606 GN=PPP6R3 PE=1 SV=2	97.6	PPP6R3	2.53077e+07	2.76698e+07	1.69743e+07	3.42996e+07	3.63061e+07	7.77928e+06	not	not
O14579	Coatomer subunit epsilon OS=Homo sapiens OX=9606 GN=COPE PE=1 SV=3	34.5	COPE	4.7096e+07	4.57439e+07	3.92661e+07	6.1046e+07	5.58824e+07	1.91016e+07	membrane	not
P22059	Oxysterol-binding protein 1 OS=Homo sapiens OX=9606 GN=OSBP PE=1 SV=1	89.4	OSBP	2.12976e+07	2.07847e+07	2.90069e+07	4.83815e+07	4.65329e+07	9.1267e+06	membrane	not
P53041	Serine/threonine-protein phosphatase 5 OS=Homo sapiens OX=9606 GN=PPP5C PE=1 SV=1	56.8	PPP5C	8.8047e+07	6.87885e+07	3.63491e+07	1.36052e+08	1.18189e+08	7.82403e+07	membrane	not
Q08945	FACT complex subunit SSRP1 OS=Homo sapiens OX=9606 GN=SSRP1 PE=1 SV=1	81	SSRP1	1.09308e+08	1.16729e+08	1.15096e+08	1.06352e+08	1.1145e+08	1.05132e+08	not	not
P12081	Histidine--tRNA ligase, cytoplasmic OS=Homo sapiens OX=9606 GN=HARS1 PE=1 SV=2	57.4	HARS1	7.24222e+07	5.69306e+07	8.07565e+07	2.71651e+08	2.33011e+08	9.30636e+07	not	not
O15083	ERC protein 2 OS=Homo sapiens OX=9606 GN=ERC2 PE=1 SV=3	110.5	ERC2	1.2092e+06	174007	475102	1.8651e+07	1.50396e+07	4.04148e+07	not	not
Q8TCU4	Alstrom syndrome protein 1 OS=Homo sapiens OX=9606 GN=ALMS1 PE=1 SV=4	460.8	ALMS1	7.21342e+06	1.13718e+07	6.04434e+06	2.62346e+07	4.09708e+07	4.02993e+06	not	not
Q92747	Actin-related protein 2/3 complex subunit 1A OS=Homo sapiens OX=9606 GN=ARPC1A PE=1 SV=2	41.5	ARPC1A	4.46589e+07	3.81623e+07	3.34103e+07	3.02784e+08	3.2311e+08	7.19135e+07	not	not
P49189	4-trimethylaminobutyraldehyde dehydrogenase OS=Homo sapiens OX=9606 GN=ALDH9A1 PE=1 SV=3	53.8	ALDH9A1	8.19903e+07	7.33251e+07	9.22757e+07	1.78241e+08	1.68822e+08	6.91622e+07	not	not
Q6T4P5	Phospholipid phosphatase-related protein type 3 OS=Homo sapiens OX=9606 GN=PLPPR3 PE=2 SV=1	76	PLPPR3	2.08177e+06	2.70997e+06	4.11363e+06	1.30484e+08	1.06668e+08	4.29149e+07	membrane	not
P42684	Tyrosine-protein kinase ABL2 OS=Homo sapiens OX=9606 GN=ABL2 PE=1 SV=1	128.3	ABL2	3.28403e+06	3.27283e+06	1.93786e+06	2.50024e+07	2.43058e+07	1.32018e+07	not	not
P09543	2',3'-cyclic-nucleotide 3'-phosphodiesterase OS=Homo sapiens OX=9606 GN=CNP PE=1 SV=2	47.5	CNP	2.84273e+07	3.53137e+07	2.25627e+07	1.92101e+08	1.78308e+08	5.099e+07	membrane	not
Q7Z3U7	Protein MON2 homolog OS=Homo sapiens OX=9606 GN=MON2 PE=1 SV=3	190.2	MON2	5.58833e+06	5.64403e+06	4.95609e+06	2.74733e+07	2.34119e+07	1.11665e+07	membrane	not
P62263	40S ribosomal protein S14 OS=Homo sapiens OX=9606 GN=RPS14 PE=1 SV=3	16.3	RPS14	2.1978e+08	2.27149e+08	1.86502e+08	3.44869e+08	4.79788e+08	4.89508e+08	not	not
Q92905	COP9 signalosome complex subunit 5 OS=Homo sapiens OX=9606 GN=COPS5 PE=1 SV=4	37.6	COPS5	1.72205e+07	1.75861e+07	1.7447e+07	4.5398e+07	4.58214e+07	2.24498e+07	not	not
Q8TDM6	Disks large homolog 5 OS=Homo sapiens OX=9606 GN=DLG5 PE=1 SV=4	213.7	DLG5	8.16188e+06	7.51725e+06	2.83455e+06	2.9862e+07	3.09025e+07	5.55503e+06	membrane	not
O95747	Serine/threonine-protein kinase OSR1 OS=Homo sapiens OX=9606 GN=OXSR1 PE=1 SV=1	58	OXSR1	1.13059e+07	1.35247e+07	1.04994e+07	9.19591e+07	8.70794e+07	2.4593e+07	not	not
Q96G03	Phosphoglucomutase-2 OS=Homo sapiens OX=9606 GN=PGM2 PE=1 SV=4	68.2	PGM2	2.95181e+07	2.09746e+07	2.81698e+07	5.44721e+07	4.74762e+07	9.28436e+06	not	not
Q02818	Nucleobindin-1 OS=Homo sapiens OX=9606 GN=NUCB1 PE=1 SV=4	53.8	NUCB1	5.76907e+07	4.89493e+07	5.20291e+07	9.00824e+07	8.83771e+07	4.39726e+08	membrane	not
Q9NYF8	Bcl-2-associated transcription factor 1 OS=Homo sapiens OX=9606 GN=BCLAF1 PE=1 SV=2	106.1	BCLAF1	4.1143e+07	3.2203e+07	8.10436e+07	1.24889e+08	1.25243e+08	1.41009e+08	not	not
P61201	COP9 signalosome complex subunit 2 OS=Homo sapiens OX=9606 GN=COPS2 PE=1 SV=1	51.6	COPS2	5.15714e+07	3.56451e+07	3.44341e+07	1.55672e+08	1.456e+08	9.7456e+07	not	not
Q14254	Flotillin-2 OS=Homo sapiens OX=9606 GN=FLOT2 PE=1 SV=2	47	FLOT2	8.42953e+07	3.02093e+07	2.34295e+07	6.47981e+07	4.66746e+07	4.37896e+07	membrane	not
Q6IBS0	Twinfilin-2 OS=Homo sapiens OX=9606 GN=TWF2 PE=1 SV=2	39.5	TWF2	3.35073e+07	3.15419e+07	1.82235e+07	5.30405e+07	5.92853e+07	1.27679e+07	not	not
Q06481	Amyloid beta precursor like protein 2 OS=Homo sapiens OX=9606 GN=APLP2 PE=1 SV=2	86.9	APLP2	1.24142e+07	9.0745e+06	1.10789e+07	4.60165e+07	4.67071e+07	7.71603e+07	membrane	not
Q5TH69	Brefeldin A-inhibited guanine nucleotide-exchange protein 3 OS=Homo sapiens OX=9606 GN=ARFGEF3 PE=1 SV=3	240.5	ARFGEF3	2.45571e+06	1.82607e+06	1.14844e+06	2.889e+07	2.67629e+07	8.40838e+06	membrane	not
Q15084	Protein disulfide-isomerase A6 OS=Homo sapiens OX=9606 GN=PDIA6 PE=1 SV=1	48.1	PDIA6	2.25516e+08	2.31464e+08	2.01229e+08	1.48527e+08	1.52928e+08	8.18578e+07	membrane	not
Q96RP9	Elongation factor G, mitochondrial OS=Homo sapiens OX=9606 GN=GFM1 PE=1 SV=2	83.4	GFM1	4.17141e+07	3.63125e+07	1.96136e+07	7.2759e+07	6.427e+07	2.20757e+07	not	not
Q8TDC3	Serine/threonine-protein kinase BRSK1 OS=Homo sapiens OX=9606 GN=BRSK1 PE=1 SV=2	85	BRSK1	2.44571e+06	995530	833891	5.32869e+07	5.37129e+07	2.07124e+07	not	not
O75110	Probable phospholipid-transporting ATPase IIA OS=Homo sapiens OX=9606 GN=ATP9A PE=1 SV=3	118.5	ATP9A	2.80805e+06	3.52368e+06	1.13909e+06	8.23838e+07	8.15091e+07	2.16501e+07	membrane	not
O75688	Protein phosphatase 1B OS=Homo sapiens OX=9606 GN=PPM1B PE=1 SV=1	52.6	PPM1B	3.53145e+07	3.22487e+07	2.34863e+07	4.3763e+07	4.41569e+07	1.43935e+07	membrane	not
P18858	DNA ligase 1 OS=Homo sapiens OX=9606 GN=LIG1 PE=1 SV=1	101.7	LIG1	4.04953e+07	4.63364e+07	5.51048e+07	1.57805e+07	1.46978e+07	1.44221e+07	not	not
Q6Y7W6	GRB10-interacting GYF protein 2 OS=Homo sapiens OX=9606 GN=GIGYF2 PE=1 SV=1	150	GIGYF2	3.66662e+07	3.25745e+07	1.53927e+07	3.87049e+07	3.02094e+07	1.28107e+07	not	not
O94964	Protein SOGA1 OS=Homo sapiens OX=9606 GN=SOGA1 PE=1 SV=2	159.7		3.97649e+06	3.25085e+06	4.6857e+06	3.3314e+07	2.85375e+07	9.26521e+06	not	not
Q96ST3	Paired amphipathic helix protein Sin3a OS=Homo sapiens OX=9606 GN=SIN3A PE=1 SV=2	145.1	SIN3A	3.93393e+07	3.24588e+07	2.87265e+07	4.07797e+07	3.32723e+07	1.25991e+07	not	not
P61160	Actin-related protein 2 OS=Homo sapiens OX=9606 GN=ACTR2 PE=1 SV=1	44.7	ACTR2	7.86913e+07	8.26576e+07	7.24712e+07	2.88017e+08	2.70876e+08	2.82767e+08	not	not
Q9NT68	Teneurin-2 OS=Homo sapiens OX=9606 GN=TENM2 PE=1 SV=3	307.6	TENM2	1.30369e+06	435754	2.58157e+06	1.89566e+07	1.75463e+07	5.09059e+06	membrane	not
Q9H4A3	Serine/threonine-protein kinase WNK1 OS=Homo sapiens OX=9606 GN=WNK1 PE=1 SV=2	250.6	WNK1	1.64742e+07	1.19209e+07	1.51526e+07	6.01112e+07	5.08326e+07	2.19444e+07	not	not
P31749	RAC-alpha serine/threonine-protein kinase OS=Homo sapiens OX=9606 GN=AKT1 PE=1 SV=2	55.7	AKT1	2.14557e+07	2.1858e+07	5.21593e+06	6.02865e+07	5.51936e+07	2.20807e+07	membrane	not
P31323	cAMP-dependent protein kinase type II-beta regulatory subunit OS=Homo sapiens OX=9606 GN=PRKAR2B PE=1 SV=3	46.3	PRKAR2B	1.25875e+07	1.26852e+07	3.31233e+06	2.36344e+08	2.50306e+08	1.44844e+08	membrane	not
Q52LJ0	Protein FAM98B OS=Homo sapiens OX=9606 GN=FAM98B PE=1 SV=2	45.5	FAM98B	5.44284e+07	4.10846e+07	2.32941e+07	8.24499e+07	6.91115e+07	1.72757e+07	not	not
O75170	Serine/threonine-protein phosphatase 6 regulatory subunit 2 OS=Homo sapiens OX=9606 GN=PPP6R2 PE=1 SV=2	104.9	PPP6R2	2.07971e+06	2.88966e+06	1.44138e+07	3.45812e+07	3.31873e+07	5.45839e+06	not	not
O75061	Putative tyrosine-protein phosphatase auxilin OS=Homo sapiens OX=9606 GN=DNAJC6 PE=1 SV=3	99.9	DNAJC6	1.73742e+06	2.11085e+06	2.03343e+06	9.48188e+07	7.95273e+07	2.13524e+07	not	not
O14795	Protein unc-13 homolog B OS=Homo sapiens OX=9606 GN=UNC13B PE=1 SV=2	180.6	UNC13B	7.20715e+06	4.53708e+06	2.71769e+06	4.98371e+07	4.865e+07	9.51601e+06	membrane	not
P62906	60S ribosomal protein L10a OS=Homo sapiens OX=9606 GN=RPL10A PE=1 SV=2	24.8	RPL10A	5.64085e+08	5.65693e+08	7.50874e+08	2.68992e+08	2.56781e+08	3.42774e+08	not	not
O95197	Reticulon-3 OS=Homo sapiens OX=9606 GN=RTN3 PE=1 SV=2	112.5	RTN3	4.03863e+07	3.69556e+07	3.19862e+07	6.64776e+08	7.56756e+08	6.58167e+08	membrane	not
Q96PE3	Inositol polyphosphate-4-phosphatase type I A OS=Homo sapiens OX=9606 GN=INPP4A PE=1 SV=1	109.9	INPP4A	3.52406e+06	2.30444e+08	7.48688e+06	4.72973e+07	5.23614e+07	1.17859e+07	membrane	not
Q96HN2	Adenosylhomocysteinase 3 OS=Homo sapiens OX=9606 GN=AHCYL2 PE=1 SV=1	66.7	AHCYL2	7.8699e+07	6.79176e+07	5.04211e+07	1.6988e+08	1.30325e+08	8.56875e+07	not	not
P52907	F-actin-capping protein subunit alpha-1 OS=Homo sapiens OX=9606 GN=CAPZA1 PE=1 SV=3	32.9	CAPZA1	1.23327e+07	1.35603e+07	2.1412e+07	5.19253e+07	5.24464e+07	6.4164e+06	not	not
P78310	Coxsackievirus and adenovirus receptor OS=Homo sapiens OX=9606 GN=CXADR PE=1 SV=1	40	CXADR	3.9667e+07	3.87439e+07	1.78576e+07	2.28297e+08	2.10297e+08	2.39659e+08	membrane	not
Q5BKZ1	DBIRD complex subunit ZNF326 OS=Homo sapiens OX=9606 GN=ZNF326 PE=1 SV=2	65.6	ZNF326	3.5416e+07	3.59126e+07	3.42152e+07	4.09167e+07	3.89368e+07	3.1031e+07	not	not
Q12802	A-kinase anchor protein 13 OS=Homo sapiens OX=9606 GN=AKAP13 PE=1 SV=2	307.4	AKAP13	1.31736e+07	2.36345e+07	9.67624e+06	1.31539e+07	1.0972e+07	2.50938e+06	membrane	not
P61019	Ras-related protein Rab-2A OS=Homo sapiens OX=9606 GN=RAB2A PE=1 SV=1	23.5	RAB2A	3.28615e+07	3.21735e+07	1.92126e+07	2.2997e+08	1.37534e+08	2.55496e+08	membrane	not
Q96JM3	Chromosome alignment-maintaining phosphoprotein 1 OS=Homo sapiens OX=9606 GN=CHAMP1 PE=1 SV=2	89	CHAMP1	2.04868e+07	1.89282e+07	1.16338e+07	5.32188e+07	4.6423e+07	7.82098e+06	not	not
P23193	Transcription elongation factor A protein 1 OS=Homo sapiens OX=9606 GN=TCEA1 PE=1 SV=2	33.9	TCEA1	6.89743e+07	8.25435e+07	7.67969e+07	2.93498e+07	3.00457e+07	5.15831e+07	not	not
Q9H3P7	Golgi resident protein GCP60 OS=Homo sapiens OX=9606 GN=ACBD3 PE=1 SV=4	60.6	ACBD3	1.72712e+07	2.24119e+07	9.71126e+06	2.74408e+07	3.78056e+07	1.27606e+07	membrane	not
Q8WUD1	Ras-related protein Rab-2B OS=Homo sapiens OX=9606 GN=RAB2B PE=1 SV=1	24.2	RAB2B	2.35308e+07	2.65491e+07	2.64649e+07	3.38019e+08	2.98085e+08	4.9049e+08	membrane	not
Q8IYI6	Exocyst complex component 8 OS=Homo sapiens OX=9606 GN=EXOC8 PE=1 SV=2	81.7	EXOC8	1.05989e+07	9.28176e+06	2.99529e+07	7.93288e+07	7.94085e+07	3.65575e+07	not	not
O14646	Chromodomain-helicase-DNA-binding protein 1 OS=Homo sapiens OX=9606 GN=CHD1 PE=1 SV=2	196.6	CHD1	1.83231e+07	1.5915e+07	1.392e+07	1.53734e+07	1.34287e+07	1.14249e+07	not	not
Q14151	Scaffold attachment factor B2 OS=Homo sapiens OX=9606 GN=SAFB2 PE=1 SV=1	107.4	SAFB2	8.59842e+07	8.26518e+07	8.26909e+07	1.15153e+08	1.17232e+08	1.03142e+08	not	not
O00203	AP-3 complex subunit beta-1 OS=Homo sapiens OX=9606 GN=AP3B1 PE=1 SV=3	121.2	AP3B1	4.34541e+07	4.20129e+07	4.28569e+07	4.75046e+07	4.88336e+07	2.71321e+07	membrane	not
Q06203	Amidophosphoribosyltransferase OS=Homo sapiens OX=9606 GN=PPAT PE=1 SV=1	57.4	PPAT	1.23391e+08	1.24428e+08	1.12159e+08	6.45584e+07	6.22956e+07	3.38053e+07	not	not
P09417	Dihydropteridine reductase OS=Homo sapiens OX=9606 GN=QDPR PE=1 SV=2	25.8	QDPR	4.78528e+07	4.56105e+07	3.34957e+07	1.61845e+08	1.85006e+08	9.16589e+07	not	not
Q9UPZ6	Thrombospondin type-1 domain-containing protein 7A OS=Homo sapiens OX=9606 GN=THSD7A PE=1 SV=4	185.2	THSD7A	3.19602e+06	1.9787e+06	1.64407e+06	3.27954e+07	2.926e+07	1.17076e+07	membrane	not
P51116	Fragile X mental retardation syndrome-related protein 2 OS=Homo sapiens OX=9606 GN=FXR2 PE=1 SV=2	74.2	FXR2	6.57828e+07	1.38503e+07	4.11542e+06	4.96378e+07	6.51556e+07	3.50256e+07	not	not
Q8IVF2	Protein AHNAK2 OS=Homo sapiens OX=9606 GN=AHNAK2 PE=1 SV=2	616.2	AHNAK2	1.23813e+06	831131	1.57812e+06	1.88244e+07	1.67748e+07	4.19197e+06	not	not
Q5SSJ5	Heterochromatin protein 1-binding protein 3 OS=Homo sapiens OX=9606 GN=HP1BP3 PE=1 SV=1	61.2	HP1BP3	1.55398e+07	1.56431e+07	7.33553e+06	4.3571e+08	3.96234e+08	2.72005e+08	not	not
P67809	Y-box-binding protein 1 OS=Homo sapiens OX=9606 GN=YBX1 PE=1 SV=3	35.9	YBX1	2.10305e+08	1.93739e+08	1.13493e+08	1.56536e+08	1.26745e+08	6.90628e+07	not	not
Q96HC4	PDZ and LIM domain protein 5 OS=Homo sapiens OX=9606 GN=PDLIM5 PE=1 SV=5	63.9	PDLIM5	2.67188e+07	2.65446e+07	3.04936e+07	3.70224e+07	3.41273e+07	1.06113e+07	not	not
Q9BQ52	Zinc phosphodiesterase ELAC protein 2 OS=Homo sapiens OX=9606 GN=ELAC2 PE=1 SV=2	92.2	ELAC2	2.94141e+07	3.11269e+07	5.26916e+07	2.07975e+07	2.52945e+07	1.13088e+07	not	not
P23396	40S ribosomal protein S3 OS=Homo sapiens OX=9606 GN=RPS3 PE=1 SV=2	26.7	RPS3	9.49341e+08	9.63289e+08	8.34065e+08	8.53329e+08	8.42764e+08	8.61752e+08	membrane	not
Q92793	CREB-binding protein OS=Homo sapiens OX=9606 GN=CREBBP PE=1 SV=3	265.2	CREBBP	1.12087e+07	1.24148e+07	1.10445e+07	1.63543e+07	1.6096e+07	1.14521e+07	not	not
P04040	Catalase OS=Homo sapiens OX=9606 GN=CAT PE=1 SV=3	59.7	CAT	1.06294e+07	8.46177e+06	4.85922e+06	1.63119e+08	1.70195e+08	2.6078e+08	not	not
Q9NQX3	Gephyrin OS=Homo sapiens OX=9606 GN=GPHN PE=1 SV=1	79.7	GPHN	1.54612e+07	1.26718e+07	2.14983e+07	7.2951e+07	9.52386e+07	4.50387e+07	membrane	not
P22681	E3 ubiquitin-protein ligase CBL OS=Homo sapiens OX=9606 GN=CBL PE=1 SV=2	99.6	CBL	2.62713e+07	2.10514e+07	1.3297e+07	6.29676e+07	5.90745e+07	1.62756e+07	membrane	not
A6NHQ2	rRNA/tRNA 2'-O-methyltransferase fibrillarin-like protein 1 OS=Homo sapiens OX=9606 GN=FBLL1 PE=3 SV=2	34.8	FBLL1	266053	385935	1.19405e+06	4.19039e+07	4.73961e+07	4.18057e+07	not	not
O43148	mRNA cap guanine-N7 methyltransferase OS=Homo sapiens OX=9606 GN=RNMT PE=1 SV=1	54.8	RNMT	2.95404e+07	3.32849e+07	2.61781e+07	5.83876e+07	5.49301e+07	4.43901e+07	not	not
O15240	Neurosecretory protein VGF OS=Homo sapiens OX=9606 GN=VGF PE=1 SV=2	67.2	VGF	6.63123e+06	6.38232e+06	6.03208e+06	2.6283e+08	2.7697e+08	3.08882e+08	not	not
P06756	Integrin alpha-V OS=Homo sapiens OX=9606 GN=ITGAV PE=1 SV=2	116	ITGAV	1.51847e+07	1.60715e+07	1.86261e+07	4.26027e+07	5.6e+07	2.14977e+07	membrane	not
P37268	Squalene synthase OS=Homo sapiens OX=9606 GN=FDFT1 PE=1 SV=1	48.1	FDFT1	1.66779e+08	1.47062e+08	1.47839e+08	6.95256e+07	8.13558e+07	7.33487e+07	membrane	not
Q9H254	Spectrin beta chain, non-erythrocytic 4 OS=Homo sapiens OX=9606 GN=SPTBN4 PE=1 SV=2	288.8	SPTBN4	2.49902e+06	1.36581e+06	2.48842e+06	8.14633e+06	7.32173e+06	9.47618e+06	not	not
Q08AM6	Protein VAC14 homolog OS=Homo sapiens OX=9606 GN=VAC14 PE=1 SV=1	87.9	VAC14	1.24528e+07	1.67234e+07	1.04649e+07	7.10681e+07	7.43338e+07	1.99141e+07	membrane	not
Q9UNH7	Sorting nexin-6 OS=Homo sapiens OX=9606 GN=SNX6 PE=1 SV=1	46.6	SNX6	3.92377e+07	2.56332e+07	2.26939e+07	8.55894e+07	7.90042e+07	5.82819e+07	membrane	not
Q9UBB6	Neurochondrin OS=Homo sapiens OX=9606 GN=NCDN PE=1 SV=1	78.8	NCDN	1.88981e+07	1.48168e+07	2.20307e+07	1.37458e+08	1.55795e+08	4.63863e+07	membrane	not
P52888	Thimet oligopeptidase OS=Homo sapiens OX=9606 GN=THOP1 PE=1 SV=2	78.8	THOP1	4.81528e+07	4.9657e+07	4.13004e+07	4.66484e+07	5.1851e+07	1.84222e+07	not	not
O95373	Importin-7 OS=Homo sapiens OX=9606 GN=IPO7 PE=1 SV=1	119.4	IPO7	8.47336e+07	8.0893e+07	7.44617e+07	6.89785e+07	7.32215e+07	1.79026e+07	not	not
Q9HAU5	Regulator of nonsense transcripts 2 OS=Homo sapiens OX=9606 GN=UPF2 PE=1 SV=1	147.7	UPF2	9.34555e+06	1.03724e+07	5.1117e+06	1.22316e+07	9.70716e+06	1.41534e+07	not	not
Q69YN4	Protein virilizer homolog OS=Homo sapiens OX=9606 GN=VIRMA PE=1 SV=2	201.9	VIRMA	5.89158e+06	7.50003e+06	6.15437e+06	1.85169e+07	1.73859e+07	2.20247e+06	not	not
O60645	Exocyst complex component 3 OS=Homo sapiens OX=9606 GN=EXOC3 PE=1 SV=3	85.5	EXOC3	6.88768e+06	6.20127e+06	8.47767e+06	5.17977e+07	4.54231e+07	2.10054e+07	not	not
P38117	Electron transfer flavoprotein subunit beta OS=Homo sapiens OX=9606 GN=ETFB PE=1 SV=3	27.8	ETFB	5.51183e+07	4.38835e+07	5.39303e+07	1.12786e+08	1.10062e+08	7.3076e+07	not	not
O95602	DNA-directed RNA polymerase I subunit RPA1 OS=Homo sapiens OX=9606 GN=POLR1A PE=1 SV=2	194.7	POLR1A	2.41397e+07	2.52812e+07	3.01283e+07	2.93495e+07	3.39457e+07	5.16671e+06	not	not
O95996	Adenomatous polyposis coli protein 2 OS=Homo sapiens OX=9606 GN=APC2 PE=1 SV=1	243.8	APC2	5.32531e+06	4.76343e+06	495649	1.58016e+07	2.20574e+07	2.4883e+06	not	not
P98175	RNA-binding protein 10 OS=Homo sapiens OX=9606 GN=RBM10 PE=1 SV=3	103.5	RBM10	4.15613e+07	3.47452e+07	2.60412e+07	4.91832e+07	4.97209e+07	4.66481e+07	not	not
Q6P996	Pyridoxal-dependent decarboxylase domain-containing protein 1 OS=Homo sapiens OX=9606 GN=PDXDC1 PE=1 SV=2	86.7	PDXDC1	3.91246e+07	3.16751e+07	2.14429e+07	2.3284e+07	2.24832e+07	8.25249e+06	not	not
O15347	High mobility group protein B3 OS=Homo sapiens OX=9606 GN=HMGB3 PE=1 SV=4	23	HMGB3	2.44959e+08	2.20519e+08	1.48521e+08	1.58317e+08	1.18972e+08	2.88202e+08	not	not
Q13033	Striatin-3 OS=Homo sapiens OX=9606 GN=STRN3 PE=1 SV=3	87.2	STRN3	2.59781e+07	2.75594e+07	1.88469e+07	4.87733e+07	3.84223e+07	2.14412e+07	membrane	not
Q96A33	PAT complex subunit CCDC47 OS=Homo sapiens OX=9606 GN=CCDC47 PE=1 SV=1	55.8	CCDC47	4.32268e+07	4.01716e+07	4.59451e+07	6.4019e+07	5.60541e+07	4.63172e+07	membrane	not
Q8IWQ3	Serine/threonine-protein kinase BRSK2 OS=Homo sapiens OX=9606 GN=BRSK2 PE=1 SV=3	81.6	BRSK2	1.02692e+06	490847	681879	2.26194e+07	2.17131e+07	1.13026e+07	not	not
Q9P253	Vacuolar protein sorting-associated protein 18 homolog OS=Homo sapiens OX=9606 GN=VPS18 PE=1 SV=2	110.1	VPS18	5.8422e+06	4.75503e+06	4.28126e+06	4.74332e+07	3.37945e+07	7.00426e+06	membrane	not
O14981	TATA-binding protein-associated factor 172 OS=Homo sapiens OX=9606 GN=BTAF1 PE=1 SV=2	206.8	BTAF1	1.8986e+07	1.62657e+07	1.80851e+07	2.57233e+07	2.62404e+07	8.12543e+06	not	not
P56945	Breast cancer anti-estrogen resistance protein 1 OS=Homo sapiens OX=9606 GN=BCAR1 PE=1 SV=2	93.3	BCAR1	1.56513e+07	1.30784e+07	8.46555e+06	2.24097e+07	2.68171e+07	1.33625e+07	not	not
Q03701	CCAAT/enhancer-binding protein zeta OS=Homo sapiens OX=9606 GN=CEBPZ PE=1 SV=3	120.9	CEBPZ	2.22068e+07	2.2907e+07	2.39302e+07	3.53817e+07	3.22191e+07	2.38206e+07	not	not
O95487	Protein transport protein Sec24B OS=Homo sapiens OX=9606 GN=SEC24B PE=1 SV=2	137.3	SEC24B	2.78699e+07	3.09347e+07	1.34281e+07	4.80109e+07	4.79763e+07	1.55375e+07	membrane	not
P55084	Trifunctional enzyme subunit beta, mitochondrial OS=Homo sapiens OX=9606 GN=HADHB PE=1 SV=3	51.3	HADHB	5.87944e+07	4.35549e+07	4.51779e+07	1.20288e+08	1.40766e+08	8.66988e+07	membrane	not
Q13315	Serine-protein kinase ATM OS=Homo sapiens OX=9606 GN=ATM PE=1 SV=4	350.5	ATM	4.4819e+06	5.79969e+06	3.32658e+06	1.43368e+07	1.462e+07	4.55646e+06	not	not
Q15424	Scaffold attachment factor B1 OS=Homo sapiens OX=9606 GN=SAFB PE=1 SV=4	102.6	SAFB	1.11793e+07	1.02848e+07	1.39482e+07	1.71655e+07	1.6969e+07	1.03432e+08	not	not
Q9BZF1	Oxysterol-binding protein-related protein 8 OS=Homo sapiens OX=9606 GN=OSBPL8 PE=1 SV=3	101.1	OSBPL8	6.28201e+06	6.0313e+06	3.57032e+06	6.53099e+07	6.45503e+07	5e+06	membrane	not
Q9UPQ0	LIM and calponin homology domains-containing protein 1 OS=Homo sapiens OX=9606 GN=LIMCH1 PE=1 SV=4	121.8	LIMCH1	856254	1.12962e+06	444539	2.16804e+07	2.46282e+07	3.11248e+06	not	not
Q6VY07	Phosphofurin acidic cluster sorting protein 1 OS=Homo sapiens OX=9606 GN=PACS1 PE=1 SV=2	104.8	PACS1	4.30253e+06	5.00562e+06	5.6477e+06	7.14074e+07	6.23821e+07	3.57892e+07	not	not
P62937	Peptidyl-prolyl cis-trans isomerase A OS=Homo sapiens OX=9606 GN=PPIA PE=1 SV=2	18	PPIA	9.47936e+08	9.90807e+08	1.75554e+09	2.93675e+09	2.67456e+09	2.06257e+09	not	not
Q6ZNB6	NF-X1-type zinc finger protein NFXL1 OS=Homo sapiens OX=9606 GN=NFXL1 PE=1 SV=2	101.3	NFXL1	1.05293e+07	9.26132e+06	5.92408e+06	2.13253e+07	1.85896e+07	7.42843e+06	membrane	not
Q15417	Calponin-3 OS=Homo sapiens OX=9606 GN=CNN3 PE=1 SV=1	36.4	CNN3	9.09692e+07	7.77054e+07	1.13557e+08	1.69965e+08	2.10778e+08	1.47996e+08	not	not
Q09472	Histone acetyltransferase p300 OS=Homo sapiens OX=9606 GN=EP300 PE=1 SV=2	264	EP300	8.5605e+06	8.40016e+06	5.3856e+06	8.63999e+06	7.46672e+06	2.02014e+06	not	not
Q86UE4	Protein LYRIC OS=Homo sapiens OX=9606 GN=MTDH PE=1 SV=2	63.8	MTDH	2.26855e+07	1.01054e+07	6.76265e+06	8.97532e+07	1.00842e+08	6.00347e+07	membrane	not
Q09161	Nuclear cap-binding protein subunit 1 OS=Homo sapiens OX=9606 GN=NCBP1 PE=1 SV=1	91.8	NCBP1	5.85945e+07	3.56058e+07	3.99527e+07	7.72612e+07	7.69693e+07	4.05505e+07	not	not
P63244	Receptor of activated protein C kinase 1 OS=Homo sapiens OX=9606 GN=RACK1 PE=1 SV=3	35.1	RACK1	8.05003e+08	7.74961e+08	6.50701e+08	4.84796e+08	4.74028e+08	1.88254e+08	membrane	not
P17174	Aspartate aminotransferase, cytoplasmic OS=Homo sapiens OX=9606 GN=GOT1 PE=1 SV=3	46.2	GOT1	5.41287e+07	6.08437e+07	6.01224e+07	2.62146e+08	2.9506e+08	1.35754e+08	not	not
P14314	Glucosidase 2 subunit beta OS=Homo sapiens OX=9606 GN=PRKCSH PE=1 SV=2	59.4	PRKCSH	2.31237e+08	2.13663e+08	1.32645e+08	2.55396e+08	2.22772e+08	3.66015e+08	not	not
P30837	Aldehyde dehydrogenase X, mitochondrial OS=Homo sapiens OX=9606 GN=ALDH1B1 PE=1 SV=3	57.2		2.70135e+07	2.83805e+07	3.71909e+07	3.62098e+07	4.33352e+07	9.4596e+06	not	not
Q96DI7	U5 small nuclear ribonucleoprotein 40 kDa protein OS=Homo sapiens OX=9606 GN=SNRNP40 PE=1 SV=1	39.3	SNRNP40	3.05663e+07	2.79019e+07	2.44811e+07	5.22148e+07	4.77557e+07	7.87063e+06	not	not
Q99714	3-hydroxyacyl-CoA dehydrogenase type-2 OS=Homo sapiens OX=9606 GN=HSD17B10 PE=1 SV=3	26.9	HSD17B10	3.72572e+07	3.94753e+07	7.11147e+07	1.89824e+08	1.93957e+08	1.04352e+08	not	not
O43815	Striatin OS=Homo sapiens OX=9606 GN=STRN PE=1 SV=4	86.1	STRN	2.30307e+07	1.91833e+07	1.11539e+07	4.8178e+07	4.24414e+07	2.21964e+07	membrane	not
Q15067	Peroxisomal acyl-coenzyme A oxidase 1 OS=Homo sapiens OX=9606 GN=ACOX1 PE=1 SV=3	74.4	ACOX1	2.68206e+06	4.70741e+06	2.54485e+06	2.63533e+07	2.55955e+07	9.51105e+06	not	not
O00499	Myc box-dependent-interacting protein 1 OS=Homo sapiens OX=9606 GN=BIN1 PE=1 SV=1	64.7	BIN1	8.30967e+06	4.06383e+06	4.55061e+06	4.91044e+07	4.99147e+07	2.28625e+07	membrane	not
P33121	Long-chain-fatty-acid--CoA ligase 1 OS=Homo sapiens OX=9606 GN=ACSL1 PE=1 SV=1	77.9	ACSL1	2.2098e+06	1.2362e+06	635036	7.68106e+07	6.7101e+07	8.8949e+06	membrane	not
P40925	Malate dehydrogenase, cytoplasmic OS=Homo sapiens OX=9606 GN=MDH1 PE=1 SV=4	36.4	MDH1	3.19023e+08	3.61435e+08	2.84583e+08	6.65791e+08	7.32748e+08	5.34281e+08	not	not
O14672	Disintegrin and metalloproteinase domain-containing protein 10 OS=Homo sapiens OX=9606 GN=ADAM10 PE=1 SV=1	84.1	ADAM10	2.48917e+07	2.84774e+07	2.67093e+07	4.82243e+07	4.21703e+07	2.12098e+07	membrane	not
Q13867	Bleomycin hydrolase OS=Homo sapiens OX=9606 GN=BLMH PE=1 SV=1	52.5	BLMH	2.00345e+07	1.84542e+07	1.73357e+07	1.09913e+08	1.07458e+08	2.92566e+07	not	not
O15164	Transcription intermediary factor 1-alpha OS=Homo sapiens OX=9606 GN=TRIM24 PE=1 SV=3	116.8	TRIM24	3.76235e+07	3.13858e+07	2.8656e+07	3.29445e+07	3.23279e+07	2.24071e+07	not	not
Q9NY33	Dipeptidyl peptidase 3 OS=Homo sapiens OX=9606 GN=DPP3 PE=1 SV=2	82.5	DPP3	8.89652e+07	9.09465e+07	7.67824e+07	1.98482e+08	2.10133e+08	8.40224e+07	not	not
Q9UI15	Transgelin-3 OS=Homo sapiens OX=9606 GN=TAGLN3 PE=1 SV=2	22.5	TAGLN3	1.15169e+07	1.13264e+07	1.38208e+07	7.96769e+08	8.06129e+08	6.27738e+08	not	not
Q05397	Focal adhesion kinase 1 OS=Homo sapiens OX=9606 GN=PTK2 PE=1 SV=2	119.2	PTK2	1.73177e+07	1.71476e+07	1.00555e+07	7.03049e+07	9.39459e+07	3.43026e+06	membrane	not
Q99873	Protein arginine N-methyltransferase 1 OS=Homo sapiens OX=9606 GN=PRMT1 PE=1 SV=3	42.4	PRMT1	3.42773e+08	3.54911e+08	3.90852e+08	2.01503e+08	2.20185e+08	8.42731e+07	not	not
Q9Y6A5	Transforming acidic coiled-coil-containing protein 3 OS=Homo sapiens OX=9606 GN=TACC3 PE=1 SV=1	90.3	TACC3	5.94462e+07	6.03692e+07	4.97001e+07	4.42369e+06	2.92102e+06	1.72886e+06	not	not
Q6GYQ0	Ral GTPase-activating protein subunit alpha-1 OS=Homo sapiens OX=9606 GN=RALGAPA1 PE=1 SV=1	229.7	RALGAPA1	1.70169e+06	2.11318e+06	260069	3.65518e+07	4.32655e+07	8.55971e+06	not	not
P45880	Voltage-dependent anion-selective channel protein 2 OS=Homo sapiens OX=9606 GN=VDAC2 PE=1 SV=2	31.5	VDAC2	2.62034e+08	2.54728e+08	1.84333e+08	6.4537e+08	5.39469e+08	5.1689e+08	membrane	not
O75152	Zinc finger CCCH domain-containing protein 11A OS=Homo sapiens OX=9606 GN=ZC3H11A PE=1 SV=3	89.1	ZC3H11A	1.53595e+07	1.38418e+07	1.15071e+07	2.16754e+07	2.21199e+07	1.3974e+07	not	not
Q07889	Son of sevenless homolog 1 OS=Homo sapiens OX=9606 GN=SOS1 PE=1 SV=1	152.4	SOS1	2.90127e+06	4.84031e+06	1.5726e+06	3.67848e+07	3.22439e+07	1.41276e+07	not	not
Q9BWH6	RNA polymerase II-associated protein 1 OS=Homo sapiens OX=9606 GN=RPAP1 PE=1 SV=3	152.7	RPAP1	1.77624e+07	1.59158e+07	9.96746e+06	1.19509e+07	1.44613e+07	5.34539e+06	not	not
P78356	Phosphatidylinositol 5-phosphate 4-kinase type-2 beta OS=Homo sapiens OX=9606 GN=PIP4K2B PE=1 SV=1	47.3	PIP4K2B	3.83419e+06	5.13702e+06	3.63517e+06	1.08503e+08	9.13389e+07	1.31735e+07	membrane	not
P31942	Heterogeneous nuclear ribonucleoprotein H3 OS=Homo sapiens OX=9606 GN=HNRNPH3 PE=1 SV=2	36.9	HNRNPH3	1.94309e+08	1.70407e+08	7.34962e+07	1.97442e+08	2.89657e+08	4.42732e+08	not	not
Q9NS87	Kinesin-like protein KIF15 OS=Homo sapiens OX=9606 GN=KIF15 PE=1 SV=1	160.1	KIF15	2.34685e+07	2.24901e+07	1.37351e+07	8.34295e+06	6.54173e+06	3.98511e+06	not	not
Q8NE71	ATP-binding cassette sub-family F member 1 OS=Homo sapiens OX=9606 GN=ABCF1 PE=1 SV=2	95.9	ABCF1	3.86697e+07	3.37172e+07	2.36743e+07	6.40308e+07	6.24507e+07	5.19862e+07	not	not
Q9Y2W2	WW domain-binding protein 11 OS=Homo sapiens OX=9606 GN=WBP11 PE=1 SV=1	70	WBP11	2.40117e+07	2.52151e+07	2.613e+07	4.38497e+07	3.87758e+07	5.03657e+07	not	not
Q9H270	Vacuolar protein sorting-associated protein 11 homolog OS=Homo sapiens OX=9606 GN=VPS11 PE=1 SV=1	107.8	VPS11	4.71591e+06	4.81092e+06	2.54623e+06	6.66908e+07	6.02314e+07	1.35056e+07	membrane	not
P47755	F-actin-capping protein subunit alpha-2 OS=Homo sapiens OX=9606 GN=CAPZA2 PE=1 SV=3	32.9	CAPZA2	6.82408e+07	6.90142e+07	8.70775e+07	2.6859e+08	3.29178e+08	1.1127e+08	not	not
P51784	Ubiquitin carboxyl-terminal hydrolase 11 OS=Homo sapiens OX=9606 GN=USP11 PE=1 SV=3	109.7	USP11	2.56691e+07	2.85725e+07	1.78187e+07	4.21946e+07	4.76024e+07	4.82821e+06	not	not
P31146	Coronin-1A OS=Homo sapiens OX=9606 GN=CORO1A PE=1 SV=4	51	CORO1A	1.21677e+07	1.07727e+07	6.26585e+06	3.1388e+08	3.18065e+08	1.75507e+08	membrane	not
Q96MZ0	Ganglioside-induced differentiation-associated protein 1-like 1 OS=Homo sapiens OX=9606 GN=GDAP1L1 PE=2 SV=2	41.9	GDAP1L1	4.35109e+06	5.09334e+06	497271	1.78445e+08	1.79944e+08	3.24467e+07	not	not
P18754	Regulator of chromosome condensation OS=Homo sapiens OX=9606 GN=RCC1 PE=1 SV=1	44.9	RCC1	7.99032e+07	7.56346e+07	4.46759e+07	6.13097e+07	7.64475e+07	3.10295e+07	not	not
Q9UBB9	Tuftelin-interacting protein 11 OS=Homo sapiens OX=9606 GN=TFIP11 PE=1 SV=1	96.8	TFIP11	7.61526e+06	7.22764e+06	6.92101e+06	1.39554e+07	1.38102e+07	3.15497e+06	not	not
O14976	Cyclin-G-associated kinase OS=Homo sapiens OX=9606 GN=GAK PE=1 SV=2	143.1	GAK	1.44053e+07	1.50327e+07	9.62639e+06	3.98595e+07	4.22831e+07	7.37756e+06	not	not
O94875	Sorbin and SH3 domain-containing protein 2 OS=Homo sapiens OX=9606 GN=SORBS2 PE=1 SV=3	124	SORBS2	4.17e+06	3.46906e+06	2.78771e+06	3.11243e+07	2.59268e+07	4.5686e+06	membrane	not
Q8WXI9	Transcriptional repressor p66-beta OS=Homo sapiens OX=9606 GN=GATAD2B PE=1 SV=1	65.2	GATAD2B	1.34872e+07	1.12014e+07	7.80485e+06	2.17168e+07	2.09763e+07	9.87188e+06	not	not
Q9NXF1	Testis-expressed protein 10 OS=Homo sapiens OX=9606 GN=TEX10 PE=1 SV=2	105.6	TEX10	2.90277e+07	4.209e+07	3.51376e+07	3.86008e+07	3.72789e+07	2.5199e+07	not	not
Q13554	Calcium/calmodulin-dependent protein kinase type II subunit beta OS=Homo sapiens OX=9606 GN=CAMK2B PE=1 SV=3	72.6	CAMK2B	7.38765e+06	6.75225e+06	6.51506e+06	1.14463e+08	1.20975e+08	4.81823e+07	membrane	not
Q08174	Protocadherin-1 OS=Homo sapiens OX=9606 GN=PCDH1 PE=1 SV=2	114.7	PCDH1	4.3127e+07	4.16847e+07	4.54149e+07	6.21805e+07	6.99089e+07	8.05249e+07	membrane	not
P52292	Importin subunit alpha-1 OS=Homo sapiens OX=9606 GN=KPNA2 PE=1 SV=1	57.8	KPNA2	5.09116e+08	4.35152e+08	5.23415e+08	7.1518e+07	7.40501e+07	8.84866e+07	membrane	not
Q96SB3	Neurabin-2 OS=Homo sapiens OX=9606 GN=PPP1R9B PE=1 SV=3	89.3	PPP1R9B	1.32801e+06	1.66628e+06	3.79612e+06	6.36224e+07	5.20657e+07	9.05937e+07	membrane	not
Q5T8P6	RNA-binding protein 26 OS=Homo sapiens OX=9606 GN=RBM26 PE=1 SV=3	113.5	RBM26	5.90322e+07	6.10708e+07	2.37442e+07	4.74876e+07	4.46288e+07	2.30436e+07	not	not
O96028	Histone-lysine N-methyltransferase NSD2 OS=Homo sapiens OX=9606 GN=NSD2 PE=1 SV=1	152.2	NSD2	2.75103e+07	1.3961e+07	2.51354e+06	2.05096e+07	1.78706e+07	3.23958e+07	not	not
Q16401	26S proteasome non-ATPase regulatory subunit 5 OS=Homo sapiens OX=9606 GN=PSMD5 PE=1 SV=3	56.2	PSMD5	3.99697e+07	4.67679e+07	3.74956e+07	4.93698e+07	5.7787e+07	2.02656e+07	not	not
P35052	Glypican-1 OS=Homo sapiens OX=9606 GN=GPC1 PE=1 SV=2	61.6	GPC1	1.22666e+07	1.22047e+07	1.52034e+07	1.29968e+08	1.15916e+08	1.03112e+08	membrane	not
P48449	Lanosterol synthase OS=Homo sapiens OX=9606 GN=LSS PE=1 SV=1	83.3	LSS	6.15417e+07	5.70703e+07	5.78498e+07	1.22746e+08	1.24265e+08	2.38426e+07	membrane	not
P36507	Dual specificity mitogen-activated protein kinase kinase 2 OS=Homo sapiens OX=9606 GN=MAP2K2 PE=1 SV=1	44.4	MAP2K2	5.16324e+07	4.66345e+07	4.49926e+07	1.66294e+08	1.93831e+08	8.14356e+07	membrane	not
Q86WG5	Myotubularin-related protein 13 OS=Homo sapiens OX=9606 GN=SBF2 PE=1 SV=1	208.3	SBF2	2.89295e+06	2.41192e+06	1.1545e+06	2.54218e+07	2.08638e+07	2.01713e+06	membrane	not
Q8N126	Cell adhesion molecule 3 OS=Homo sapiens OX=9606 GN=CADM3 PE=1 SV=1	43.3	CADM3	34635.4			8.58637e+07	8.60543e+07	3.93106e+07	membrane	not
Q9H9E3	Conserved oligomeric Golgi complex subunit 4 OS=Homo sapiens OX=9606 GN=COG4 PE=1 SV=3	89	COG4	7.81246e+06	1.48632e+07	1.09735e+07	2.19445e+07	2.1857e+07	7.41182e+06	membrane	not
O43852	Calumenin OS=Homo sapiens OX=9606 GN=CALU PE=1 SV=2	37.1	CALU	5.03913e+07	5.06961e+07	6.38424e+07	1.00503e+08	7.99118e+07	2.80501e+08	membrane	not
Q7Z5N4	Protein sidekick-1 OS=Homo sapiens OX=9606 GN=SDK1 PE=2 SV=3	242	SDK1	7.98666e+06	2.79629e+06	642988	2.66082e+07	2.74911e+07	6.56513e+07	membrane	not
P50579	Methionine aminopeptidase 2 OS=Homo sapiens OX=9606 GN=METAP2 PE=1 SV=1	52.9	METAP2	3.5605e+07	3.15749e+07	2.149e+07	3.50258e+07	4.6333e+07	2.60309e+07	not	not
Q5VT25	Serine/threonine-protein kinase MRCK alpha OS=Homo sapiens OX=9606 GN=CDC42BPA PE=1 SV=1	197.2	CDC42BPA	289906	150420	817536	1.81849e+07	1.50811e+07	4.26804e+06	not	not
Q8WXD9	Caskin-1 OS=Homo sapiens OX=9606 GN=CASKIN1 PE=1 SV=1	149.7	CASKIN1	396090	2.37859e+06	873990	2.23357e+07	2.06962e+07	2.64641e+07	not	not
Q13740	CD166 antigen OS=Homo sapiens OX=9606 GN=ALCAM PE=1 SV=2	65.1	ALCAM	1.14032e+07	6.7157e+06	2.84079e+06	1.34462e+08	1.29706e+08	2.50419e+08	membrane	not
P35237	Serpin B6 OS=Homo sapiens OX=9606 GN=SERPINB6 PE=1 SV=3	42.6	SERPINB6	5.06751e+06	4.24501e+06	708482	6.24197e+07	4.16809e+07	1.09241e+07	not	not
Q9Y4F1	FERM, ARHGEF and pleckstrin domain-containing protein 1 OS=Homo sapiens OX=9606 GN=FARP1 PE=1 SV=1	118.6	FARP1	4.69364e+06	4.73625e+06	4.19166e+06	8.18519e+07	8.17047e+07	2.94193e+07	membrane	not
P17655	Calpain-2 catalytic subunit OS=Homo sapiens OX=9606 GN=CAPN2 PE=1 SV=6	79.9	CAPN2	1.82527e+07	1.76271e+07	1.18186e+07	7.90113e+07	6.55655e+07	2.32014e+07	membrane	not
P12036	Neurofilament heavy polypeptide OS=Homo sapiens OX=9606 GN=NEFH PE=1 SV=4	112.4		869442	876133	3.70641e+06	4.86666e+07	3.91786e+07	2.59481e+07	not	not
Q14847	LIM and SH3 domain protein 1 OS=Homo sapiens OX=9606 GN=LASP1 PE=1 SV=2	29.7	LASP1	1.30044e+08	1.46635e+08	1.4067e+08	4.05914e+08	3.15927e+08	6.46907e+08	not	not
Q9Y496	Kinesin-like protein KIF3A OS=Homo sapiens OX=9606 GN=KIF3A PE=1 SV=4	80	KIF3A	2.31339e+06	2.44475e+06	3.77423e+06	5.5612e+07	5.59334e+07	4.28223e+07	not	not
Q13596	Sorting nexin-1 OS=Homo sapiens OX=9606 GN=SNX1 PE=1 SV=3	59	SNX1	2.50024e+07	2.37902e+07	2.83777e+07	6.46509e+07	5.39765e+07	4.93454e+07	membrane	not
Q8N3P4	Vacuolar protein sorting-associated protein 8 homolog OS=Homo sapiens OX=9606 GN=VPS8 PE=1 SV=3	161.7	VPS8	1.54922e+06	1.26439e+06	2.06518e+06	2.72031e+07	2.61053e+07	5.77942e+06	not	not
P40123	Adenylyl cyclase-associated protein 2 OS=Homo sapiens OX=9606 GN=CAP2 PE=1 SV=1	52.8	CAP2	1.40691e+07	1.3159e+07	7.62595e+06	1.51199e+08	1.3199e+08	6.57214e+07	membrane	not
P49418	Amphiphysin OS=Homo sapiens OX=9606 GN=AMPH PE=1 SV=1	76.2	AMPH	5.5943e+06	5.92034e+06	2.45345e+06	7.96138e+07	1.06921e+08	7.45622e+07	membrane	not
O60884	DnaJ homolog subfamily A member 2 OS=Homo sapiens OX=9606 GN=DNAJA2 PE=1 SV=1	45.7	DNAJA2	6.68037e+07	5.73501e+07	6.26238e+07	1.31152e+08	1.30305e+08	1.11558e+08	membrane	not
Q14689	Disco-interacting protein 2 homolog A OS=Homo sapiens OX=9606 GN=DIP2A PE=1 SV=2	170.3	DIP2A	1.08552e+06	1.29154e+06	3.13233e+07	1.06642e+07	9.24844e+06	2.86122e+06	membrane	not
P45973	Chromobox protein homolog 5 OS=Homo sapiens OX=9606 GN=CBX5 PE=1 SV=1	22.2	CBX5	1.58876e+08	1.44707e+08	1.22139e+08	1.36973e+08	1.56503e+08	2.13317e+08	not	not
O00423	Echinoderm microtubule-associated protein-like 1 OS=Homo sapiens OX=9606 GN=EML1 PE=1 SV=3	89.8	EML1	5.80852e+06	3.70751e+06	4.87683e+06	5.18158e+07	4.39772e+07	4.52197e+07	not	not
Q5JWF2	Guanine nucleotide-binding protein G(s) subunit alpha isoforms XLas OS=Homo sapiens OX=9606 GN=GNAS PE=1 SV=2	111	GNAS	2.48859e+07	2.10456e+07	2.0548e+07	2.18975e+08	2.6053e+08	2.37114e+07	membrane	not
Q14126	Desmoglein-2 OS=Homo sapiens OX=9606 GN=DSG2 PE=1 SV=2	122.2	DSG2	7.04298e+07	5.56407e+07	5.73717e+07	4.64904e+06	4.32802e+06	5.25052e+06	membrane	not
Q15418	Ribosomal protein S6 kinase alpha-1 OS=Homo sapiens OX=9606 GN=RPS6KA1 PE=1 SV=2	82.7	RPS6KA1	2.12344e+07	2.42799e+07	1.12497e+07	5.21895e+07	5.03843e+07	4.38927e+07	not	not
Q7Z2Z2	Elongation factor-like GTPase 1 OS=Homo sapiens OX=9606 GN=EFL1 PE=1 SV=2	125.4	EFL1	1.44036e+07	1.69916e+07	1.12822e+07	2.16477e+07	1.81819e+07	1.21929e+06	not	not
O60292	Signal-induced proliferation-associated 1-like protein 3 OS=Homo sapiens OX=9606 GN=SIPA1L3 PE=1 SV=3	194.5	SIPA1L3	2.21643e+06	1.91734e+06	994904	5.59526e+07	7.20584e+07	4.03583e+06	membrane	not
Q9UNZ2	NSFL1 cofactor p47 OS=Homo sapiens OX=9606 GN=NSFL1C PE=1 SV=2	40.5	NSFL1C	8.82969e+07	7.66233e+07	6.42713e+07	1.27009e+08	1.02703e+08	1.43707e+08	not	not
Q8WX93	Palladin OS=Homo sapiens OX=9606 GN=PALLD PE=1 SV=3	150.5	PALLD	1.39948e+07	1.15473e+07	1.11276e+07	6.89325e+07	6.33179e+07	1.02164e+07	not	not
O15371	Eukaryotic translation initiation factor 3 subunit D OS=Homo sapiens OX=9606 GN=EIF3D PE=1 SV=1	63.9	EIF3D	8.59711e+07	8.4742e+07	5.55639e+07	1.35091e+08	1.08086e+08	5.54408e+07	not	not
Q9Y285	Phenylalanine--tRNA ligase alpha subunit OS=Homo sapiens OX=9606 GN=FARSA PE=1 SV=3	57.5	FARSA	3.84351e+07	3.41187e+07	2.48553e+07	6.62286e+07	8.30658e+07	6.38589e+07	not	not
Q12765	Secernin-1 OS=Homo sapiens OX=9606 GN=SCRN1 PE=1 SV=2	46.4	SCRN1	1.36758e+07	9.12483e+06	4.34447e+06	4.20648e+08	4.45852e+08	1.69903e+08	not	not
P49257	Protein ERGIC-53 OS=Homo sapiens OX=9606 GN=LMAN1 PE=1 SV=2	57.5	LMAN1	5.42603e+07	5.82935e+07	3.37181e+07	1.43374e+08	1.17559e+08	6.12778e+07	membrane	not
O15085	Rho guanine nucleotide exchange factor 11 OS=Homo sapiens OX=9606 GN=ARHGEF11 PE=1 SV=1	167.6	ARHGEF11	2.86892e+06	1.63342e+06	4.55343e+06	2.13036e+07	2.39102e+07	1.643e+06	membrane	not
O00562	Membrane-associated phosphatidylinositol transfer protein 1 OS=Homo sapiens OX=9606 GN=PITPNM1 PE=1 SV=4	134.8	PITPNM1	1.81117e+06	4.61745e+06	1.82215e+06	2.60941e+07	2.82894e+07	2.68613e+06	membrane	not
P30086	Phosphatidylethanolamine-binding protein 1 OS=Homo sapiens OX=9606 GN=PEBP1 PE=1 SV=3	21	PEBP1	4.21895e+08	4.28948e+08	3.91607e+08	1.06467e+09	1.02109e+09	6.40194e+08	not	not
Q8ND23	Capping protein, Arp2/3 and myosin-I linker protein 3 OS=Homo sapiens OX=9606 GN=CARMIL3 PE=2 SV=2	150.1	CARMIL3			3.65873e+06	1.53416e+07	1.65647e+07	4.09774e+06	membrane	not
P13489	Ribonuclease inhibitor OS=Homo sapiens OX=9606 GN=RNH1 PE=1 SV=2	49.9	RNH1	6.46425e+07	4.93439e+07	3.45918e+07	1.93406e+08	2.24748e+08	1.71578e+07	not	not
Q9H6K5	Proline-rich protein 36 OS=Homo sapiens OX=9606 GN=PRR36 PE=1 SV=2	132.7	PRR36	2.16156e+07	2.13244e+07	2.22474e+07	1.05575e+08	1.19753e+08	1.66413e+08	not	not
P62942	Peptidyl-prolyl cis-trans isomerase FKBP1A OS=Homo sapiens OX=9606 GN=FKBP1A PE=1 SV=2	11.9	FKBP1A	9.88164e+07	8.76472e+07	6.18224e+07	2.71019e+08	2.61195e+08	5.9929e+07	membrane	not
P08621	U1 small nuclear ribonucleoprotein 70 kDa OS=Homo sapiens OX=9606 GN=SNRNP70 PE=1 SV=2	51.5	SNRNP70	1.25157e+08	1.03024e+08	1.40485e+08	1.71581e+08	1.74848e+08	2.44858e+08	not	not
Q9UPN9	E3 ubiquitin-protein ligase TRIM33 OS=Homo sapiens OX=9606 GN=TRIM33 PE=1 SV=3	122.5	TRIM33	2.35153e+07	2.45569e+07	2.14853e+07	2.62412e+07	2.81459e+07	1.87527e+07	not	not
P61221	ATP-binding cassette sub-family E member 1 OS=Homo sapiens OX=9606 GN=ABCE1 PE=1 SV=1	67.3	ABCE1	1.60975e+08	1.62023e+08	1.02523e+08	1.64744e+08	1.22551e+08	5.47513e+07	not	not
Q9P260	RAB11-binding protein RELCH OS=Homo sapiens OX=9606 GN=RELCH PE=1 SV=2	134.5	RELCH	1.72329e+07	7.20809e+06	6.93028e+06	4.45976e+07	3.95101e+07	1.7282e+07	not	not
Q9NRZ9	Lymphoid-specific helicase OS=Homo sapiens OX=9606 GN=HELLS PE=1 SV=1	97	HELLS	5.91815e+07	5.58077e+07	3.68784e+07	2.32035e+07	1.98158e+07	2.14951e+07	not	not
Q13459	Unconventional myosin-IXb OS=Homo sapiens OX=9606 GN=MYO9B PE=1 SV=3	243.2	MYO9B	1.03594e+07	1.12942e+07	1.19858e+07	1.53416e+07	1.27318e+07	1.44934e+06	not	not
Q01433	AMP deaminase 2 OS=Homo sapiens OX=9606 GN=AMPD2 PE=1 SV=2	100.6		1.62538e+07	1.7234e+07	9.83229e+06	7.12595e+07	7.521e+07	1.01917e+07	not	not
P28340	DNA polymerase delta catalytic subunit OS=Homo sapiens OX=9606 GN=POLD1 PE=1 SV=2	123.6	POLD1	1.09299e+08	1.08374e+08	5.72454e+07	8.22924e+07	1.05072e+08	6.73158e+07	not	not
P28482	Mitogen-activated protein kinase 1 OS=Homo sapiens OX=9606 GN=MAPK1 PE=1 SV=3	41.4	MAPK1	3.63157e+07	3.59501e+07	3.57556e+07	1.38618e+08	1.17154e+08	5.55952e+07	membrane	not
Q9UDR5	Alpha-aminoadipic semialdehyde synthase, mitochondrial OS=Homo sapiens OX=9606 GN=AASS PE=1 SV=1	102.1	AASS	4.63466e+07	5.02537e+07	3.94036e+07	2.16113e+08	1.73204e+08	4.51428e+07	not	not
Q13555	Calcium/calmodulin-dependent protein kinase type II subunit gamma OS=Homo sapiens OX=9606 GN=CAMK2G PE=1 SV=4	62.6	CAMK2G	2.39714e+06	919233		1.70046e+07	2.08955e+07	911499	membrane	not
Q9H2G2	STE20-like serine/threonine-protein kinase OS=Homo sapiens OX=9606 GN=SLK PE=1 SV=1	142.6	SLK	1.25232e+07	1.0069e+07	5.87649e+06	5.59491e+07	5.3617e+07	5.64141e+07	not	not
O43865	S-adenosylhomocysteine hydrolase-like protein 1 OS=Homo sapiens OX=9606 GN=AHCYL1 PE=1 SV=2	58.9	AHCYL1	3.325e+07	3.1589e+07	6.06273e+06	2.39241e+07	2.42743e+07	1.88902e+07	membrane	not
P60900	Proteasome subunit alpha type-6 OS=Homo sapiens OX=9606 GN=PSMA6 PE=1 SV=1	27.4	PSMA6	2.28976e+08	2.23595e+08	2.07242e+08	4.64766e+08	4.96836e+08	2.06632e+08	not	not
O60641	Clathrin coat assembly protein AP180 OS=Homo sapiens OX=9606 GN=SNAP91 PE=1 SV=2	92.4	SNAP91	3.77099e+06	1.3407e+07	3.36801e+06	2.46011e+08	2.52794e+08	1.06838e+08	membrane	not
Q66K14	TBC1 domain family member 9B OS=Homo sapiens OX=9606 GN=TBC1D9B PE=1 SV=3	140.4	TBC1D9B	4.76579e+06	8.90035e+06	2.54901e+06	3.62309e+07	3.2945e+07	4.03561e+06	membrane	not
Q7L775	EPM2A-interacting protein 1 OS=Homo sapiens OX=9606 GN=EPM2AIP1 PE=1 SV=1	70.3	EPM2AIP1	4.90841e+06	5.29353e+06	993331	4.39728e+07	4.22982e+07	1.00879e+07	not	not
P50552	Vasodilator-stimulated phosphoprotein OS=Homo sapiens OX=9606 GN=VASP PE=1 SV=3	39.8	VASP	3.96796e+07	3.45576e+07	4.55077e+07	2.15527e+07	2.27147e+07	2.09979e+07	membrane	not
P57737	Coronin-7 OS=Homo sapiens OX=9606 GN=CORO7 PE=1 SV=2	100.5	CORO7	1.28165e+07	9.83859e+06	7.13124e+06	1.25549e+08	1.1095e+08	2.21024e+07	membrane	not
Q9Y696	Chloride intracellular channel protein 4 OS=Homo sapiens OX=9606 GN=CLIC4 PE=1 SV=4	28.8	CLIC4	1.43241e+08	1.08826e+08	1.36859e+08	8.79126e+07	7.16415e+07	4.72302e+07	membrane	not
P23284	Peptidyl-prolyl cis-trans isomerase B OS=Homo sapiens OX=9606 GN=PPIB PE=1 SV=2	23.7	PPIB	3.18308e+08	2.85058e+08	2.63587e+08	4.54636e+08	3.1951e+08	5.37247e+08	not	not
Q9NUU7	ATP-dependent RNA helicase DDX19A OS=Homo sapiens OX=9606 GN=DDX19A PE=1 SV=1	53.9	DDX19A	6.27993e+07	5.88465e+07	7.33525e+07	9.05088e+07	1.06912e+08	3.59523e+07	not	not
Q13573	SNW domain-containing protein 1 OS=Homo sapiens OX=9606 GN=SNW1 PE=1 SV=1	61.5	SNW1	4.87091e+07	4.49848e+07	4.14232e+07	3.51146e+07	3.70408e+07	1.05865e+08	not	not
P61011	Signal recognition particle 54 kDa protein OS=Homo sapiens OX=9606 GN=SRP54 PE=1 SV=1	55.7	SRP54	3.24182e+07	3.03523e+07	1.85427e+07	5.2576e+07	5.41091e+07	5.33984e+07	not	not
P08779	Keratin, type I cytoskeletal 16 OS=Homo sapiens OX=9606 GN=KRT16 PE=1 SV=4	51.2	KRT16	953826	1.00218e+06	1.38122e+06	1.2554e+07	1.33492e+07	7.48015e+07	not	not
O43615	Mitochondrial import inner membrane translocase subunit TIM44 OS=Homo sapiens OX=9606 GN=TIMM44 PE=1 SV=2	51.3	TIMM44	5.11179e+07	5.35234e+07	4.84946e+07	8.08361e+07	8.85828e+07	6.01806e+07	membrane	not
Q9NTJ5	Phosphatidylinositol-3-phosphatase SAC1 OS=Homo sapiens OX=9606 GN=SACM1L PE=1 SV=2	66.9	SACM1L	3.20773e+07	2.90177e+07	2.60557e+07	6.92324e+07	6.95592e+07	2.19325e+08	membrane	not
Q9NQ66	1-phosphatidylinositol 4,5-bisphosphate phosphodiesterase beta-1 OS=Homo sapiens OX=9606 GN=PLCB1 PE=1 SV=1	138.5	PLCB1	7.68315e+06	1.60035e+07	1.20203e+07	4.41613e+07	4.15379e+07	1.70991e+07	membrane	not
P53992	Protein transport protein Sec24C OS=Homo sapiens OX=9606 GN=SEC24C PE=1 SV=3	118.2	SEC24C	2.47467e+07	2.41707e+07	1.90877e+07	6.8406e+07	7.06117e+07	4.78333e+07	membrane	not
P53355	Death-associated protein kinase 1 OS=Homo sapiens OX=9606 GN=DAPK1 PE=1 SV=6	159.9	DAPK1	1.00739e+07	2.16958e+07	8.03525e+06	3.2831e+07	2.32316e+07	1.59121e+07	not	not
O95470	Sphingosine-1-phosphate lyase 1 OS=Homo sapiens OX=9606 GN=SGPL1 PE=1 SV=3	63.5	SGPL1	2.0722e+07	1.62647e+07	2.59316e+07	6.52879e+07	7.19444e+07	2.71046e+07	membrane	not
O60331	Phosphatidylinositol 4-phosphate 5-kinase type-1 gamma OS=Homo sapiens OX=9606 GN=PIP5K1C PE=1 SV=2	73.2	PIP5K1C	3.2276e+06	2.27696e+06	1.1004e+06	1.95538e+07	2.01129e+07	1.75941e+07	membrane	not
Q9Y2H9	Microtubule-associated serine/threonine-protein kinase 1 OS=Homo sapiens OX=9606 GN=MAST1 PE=1 SV=2	170.6	MAST1	5.70626e+06	1.01382e+06	2.11274e+06	2.76464e+07	2.5473e+07	9.02781e+06	membrane	not
Q14168	MAGUK p55 subfamily member 2 OS=Homo sapiens OX=9606 GN=MPP2 PE=1 SV=3	64.5	MPP2	9.93154e+06	1.04632e+07	4.51703e+06	1.06501e+08	9.3291e+07	6.01268e+07	membrane	not
P49841	Glycogen synthase kinase-3 beta OS=Homo sapiens OX=9606 GN=GSK3B PE=1 SV=2	46.7	GSK3B	2.11877e+07	2.33463e+07	1.3764e+07	2.01139e+08	1.91239e+08	3.97605e+07	membrane	not
Q92673	Sortilin-related receptor OS=Homo sapiens OX=9606 GN=SORL1 PE=1 SV=2	248.3	SORL1	4.26904e+07	3.30736e+07	1.92688e+07	1.18849e+07	1.26187e+07	1.0383e+07	membrane	not
P06493	Cyclin-dependent kinase 1 OS=Homo sapiens OX=9606 GN=CDK1 PE=1 SV=3	34.1	CDK1	1.52663e+08	1.62753e+08	1.19472e+08	6.88072e+07	6.81703e+07	1.00587e+08	not	not
O94819	Kelch repeat and BTB domain-containing protein 11 OS=Homo sapiens OX=9606 GN=KBTBD11 PE=1 SV=1	65.7	KBTBD11	3.88134e+06	2.11851e+06	4.32638e+06	6.6444e+07	7.99888e+07	3.1944e+07	not	not
P05198	Eukaryotic translation initiation factor 2 subunit 1 OS=Homo sapiens OX=9606 GN=EIF2S1 PE=1 SV=3	36.1	EIF2S1	1.39143e+08	1.24505e+08	1.61389e+08	1.20372e+08	1.3426e+08	8.52088e+07	not	not
O00443	Phosphatidylinositol 4-phosphate 3-kinase C2 domain-containing subunit alpha OS=Homo sapiens OX=9606 GN=PIK3C2A PE=1 SV=2	190.6	PIK3C2A	1.91665e+07	1.9604e+07	1.67637e+07	1.29631e+07	1.12991e+07	3.99181e+06	membrane	not
P30084	Enoyl-CoA hydratase, mitochondrial OS=Homo sapiens OX=9606 GN=ECHS1 PE=1 SV=4	31.4	ECHS1	4.41662e+07	4.39368e+07	5.06091e+07	2.00141e+08	1.9957e+08	1.07661e+08	not	not
P07339	Cathepsin D OS=Homo sapiens OX=9606 GN=CTSD PE=1 SV=1	44.5	CTSD	1.45993e+08	9.76667e+07	1.41544e+08	2.922e+08	3.38355e+08	2.25762e+08	not	not
P46087	Probable 28S rRNA (cytosine(4447)-C(5))-methyltransferase OS=Homo sapiens OX=9606 GN=NOP2 PE=1 SV=2	89.2	NOP2	4.72563e+07	4.3176e+07	4.89669e+07	4.08871e+07	3.67834e+07	9.13333e+06	not	not
B2RTY4	Unconventional myosin-IXa OS=Homo sapiens OX=9606 GN=MYO9A PE=1 SV=2	292.5	MYO9A	4.60327e+06	420256	3.97769e+06	1.16022e+07	1.35144e+07	927605	membrane	not
Q04828	Aldo-keto reductase family 1 member C1 OS=Homo sapiens OX=9606 GN=AKR1C1 PE=1 SV=1	36.8	AKR1C1	2.30372e+06	1.53807e+06	2.82351e+06	2.31426e+08	2.66468e+08	1.11508e+08	not	not
P62979	Ubiquitin-40S ribosomal protein S27a OS=Homo sapiens OX=9606 GN=RPS27A PE=1 SV=2	18	RPS27A	6.56218e+08	6.2613e+08	4.41035e+08	1.89601e+09	2.29062e+09	8.92611e+08	not	not
P13797	Plastin-3 OS=Homo sapiens OX=9606 GN=PLS3 PE=1 SV=4	70.8	PLS3	1.05817e+08	9.40018e+07	7.02576e+07	1.77249e+07	2.01425e+07	1.18023e+07	not	not
Q9BY44	Eukaryotic translation initiation factor 2A OS=Homo sapiens OX=9606 GN=EIF2A PE=1 SV=3	64.9	EIF2A	4.89042e+07	4.53892e+07	4.11812e+07	6.02743e+07	6.03528e+07	6.05655e+07	not	not
Q9NXC5	GATOR complex protein MIOS OS=Homo sapiens OX=9606 GN=MIOS PE=1 SV=2	98.5	MIOS	1.56545e+07	1.68077e+07	1.05724e+07	1.31859e+07	1.40611e+07	2.36705e+06	membrane	not
P35609	Alpha-actinin-2 OS=Homo sapiens OX=9606 GN=ACTN2 PE=1 SV=1	103.8	ACTN2	4.1466e+07	3.5073e+07	3.13056e+07	4.74053e+07	3.74839e+07	3.68199e+07	not	not
P27797	Calreticulin OS=Homo sapiens OX=9606 GN=CALR PE=1 SV=1	48.1	CALR	4.3515e+08	4.99887e+08	3.05491e+08	2.861e+08	3.47798e+08	1.26335e+08	not	not
O43837	Isocitrate dehydrogenase [NAD] subunit beta, mitochondrial OS=Homo sapiens OX=9606 GN=IDH3B PE=1 SV=2	42.2	IDH3B	8.33931e+06	6.99185e+06	7.73084e+06	6.94177e+07	7.58297e+07	4.34633e+07	not	not
P22061	Protein-L-isoaspartate(D-aspartate) O-methyltransferase OS=Homo sapiens OX=9606 GN=PCMT1 PE=1 SV=4	24.6	PCMT1	3.15738e+07	2.80021e+07	1.75691e+07	1.90099e+08	2.13364e+08	1.18049e+08	not	not
Q9C0B1	Alpha-ketoglutarate-dependent dioxygenase FTO OS=Homo sapiens OX=9606 GN=FTO PE=1 SV=3	58.2	FTO	1.80878e+07	1.79328e+07	1.16864e+07	1.10309e+08	1.15887e+08	5.64012e+07	not	not
P49755	Transmembrane emp24 domain-containing protein 10 OS=Homo sapiens OX=9606 GN=TMED10 PE=1 SV=2	25	TMED10	8.49034e+07	8.79296e+07	7.04231e+07	1.74996e+08	1.64787e+08	3.0242e+08	membrane	not
O43747	AP-1 complex subunit gamma-1 OS=Homo sapiens OX=9606 GN=AP1G1 PE=1 SV=5	91.3	AP1G1	3.33883e+07	3.2629e+07	1.79687e+07	9.2942e+07	1.33767e+08	7.55199e+07	membrane	not
O95433	Activator of 90 kDa heat shock protein ATPase homolog 1 OS=Homo sapiens OX=9606 GN=AHSA1 PE=1 SV=1	38.3	AHSA1	5.45108e+07	6.36861e+07	1.51527e+07	1.29632e+08	1.46758e+08	5.99789e+07	not	not
P50440	Glycine amidinotransferase, mitochondrial OS=Homo sapiens OX=9606 GN=GATM PE=1 SV=1	48.4	GATM	6.80648e+06	6.60176e+06	2.32006e+06	2.30363e+07	2.50871e+07	5.08332e+06	membrane	not
O60664	Perilipin-3 OS=Homo sapiens OX=9606 GN=PLIN3 PE=1 SV=3	47	PLIN3	6.00378e+07	6.41263e+07	3.98384e+07	5.21714e+07	5.10849e+07	1.08668e+07	membrane	not
O00534	von Willebrand factor A domain-containing protein 5A OS=Homo sapiens OX=9606 GN=VWA5A PE=1 SV=2	86.4	VWA5A	6.16686e+06	5.92817e+06	6.70076e+06	2.7634e+07	2.39331e+07	9.03365e+06	not	not
P04844	Dolichyl-diphosphooligosaccharide--protein glycosyltransferase subunit 2 OS=Homo sapiens OX=9606 GN=RPN2 PE=1 SV=3	69.2	RPN2	1.05138e+08	7.94461e+07	8.94164e+07	1.80215e+08	2.0926e+08	8.86558e+07	membrane	not
O60885	Bromodomain-containing protein 4 OS=Homo sapiens OX=9606 GN=BRD4 PE=1 SV=2	152.1	BRD4	3.98699e+07	2.65288e+07	1.82462e+07	3.54505e+07	2.87105e+07	7.71098e+07	not	not
P48739	Phosphatidylinositol transfer protein beta isoform OS=Homo sapiens OX=9606 GN=PITPNB PE=1 SV=2	31.5	PITPNB	3.31886e+07	3.34541e+07	3.16741e+07	7.18409e+07	6.64393e+07	4.49807e+07	membrane	not
O43719	HIV Tat-specific factor 1 OS=Homo sapiens OX=9606 GN=HTATSF1 PE=1 SV=1	85.8	HTATSF1	2.6934e+07	2.6711e+07	1.36636e+07	1.04444e+08	1.34902e+08	2.92262e+07	not	not
P10155	60 kDa SS-A/Ro ribonucleoprotein OS=Homo sapiens OX=9606 GN=RO60 PE=1 SV=2	60.6	RO60	4.07646e+07	3.17168e+07	2.9045e+07	1.04784e+08	8.2317e+07	2.88037e+07	not	not
P16152	Carbonyl reductase [NADPH] 1 OS=Homo sapiens OX=9606 GN=CBR1 PE=1 SV=3	30.4	CBR1	9.85536e+07	9.02542e+07	6.94559e+07	8.75371e+07	8.22161e+07	3.28876e+07	not	not
Q13330	Metastasis-associated protein MTA1 OS=Homo sapiens OX=9606 GN=MTA1 PE=1 SV=2	80.7	MTA1	4.68417e+07	4.23307e+07	3.1729e+07	6.29546e+07	6.75616e+07	2.88842e+07	not	not
P09622	Dihydrolipoyl dehydrogenase, mitochondrial OS=Homo sapiens OX=9606 GN=DLD PE=1 SV=2	54.1	DLD	9.7798e+07	8.83957e+07	5.38136e+07	2.42995e+08	2.33831e+08	8.08257e+07	not	not
Q9UHX1	Poly(U)-binding-splicing factor PUF60 OS=Homo sapiens OX=9606 GN=PUF60 PE=1 SV=1	59.8	PUF60	9.24475e+07	9.8121e+07	9.46748e+07	1.38706e+08	1.27319e+08	4.73476e+07	not	not
O14647	Chromodomain-helicase-DNA-binding protein 2 OS=Homo sapiens OX=9606 GN=CHD2 PE=1 SV=2	211.2	CHD2	4.14198e+06	4.71411e+06	1.82329e+06	1.21253e+07	9.90581e+06	9.31855e+06	not	not
Q96E17	Ras-related protein Rab-3C OS=Homo sapiens OX=9606 GN=RAB3C PE=1 SV=1	25.9	RAB3C	1.64552e+07	1.7949e+07	2.10477e+07	3.81453e+08	3.91474e+08	2.84887e+08	membrane	not
O75970	Multiple PDZ domain protein OS=Homo sapiens OX=9606 GN=MPDZ PE=1 SV=2	221.5	MPDZ	1.09686e+07	6.74772e+06	1.074e+07	1.66904e+07	1.55886e+07	6.69687e+06	membrane	not
P19022	Cadherin-2 OS=Homo sapiens OX=9606 GN=CDH2 PE=1 SV=4	99.7	CDH2	1.25462e+07	1.43377e+07	2.39613e+07	9.92008e+07	9.53764e+07	5.35333e+07	membrane	not
Q9Y4B5	Microtubule cross-linking factor 1 OS=Homo sapiens OX=9606 GN=MTCL1 PE=1 SV=5	209.4	MTCL1	3.11626e+06	2.30464e+06	6.58495e+06	4.80772e+06	5.3194e+06	1.91802e+06	membrane	not
Q7L5N1	COP9 signalosome complex subunit 6 OS=Homo sapiens OX=9606 GN=COPS6 PE=1 SV=1	36.1	COPS6	5.09293e+07	4.82377e+07	3.96326e+07	1.16158e+08	1.1922e+08	3.66013e+07	not	not
Q8TBC4	NEDD8-activating enzyme E1 catalytic subunit OS=Homo sapiens OX=9606 GN=UBA3 PE=1 SV=2	51.8	UBA3	4.27023e+07	3.94291e+07	3.8253e+07	6.30729e+07	6.53568e+07	2.69871e+07	not	not
P61163	Alpha-centractin OS=Homo sapiens OX=9606 GN=ACTR1A PE=1 SV=1	42.6	ACTR1A	3.25718e+07	3.11624e+07	1.59121e+07	2.23466e+08	2.66617e+08	1.5752e+08	not	not
Q9Y2X7	ARF GTPase-activating protein GIT1 OS=Homo sapiens OX=9606 GN=GIT1 PE=1 SV=2	84.3	GIT1	1.90609e+07	1.66185e+07	1.5987e+07	8.15263e+07	7.96899e+07	4.09766e+07	not	not
Q14677	Clathrin interactor 1 OS=Homo sapiens OX=9606 GN=CLINT1 PE=1 SV=1	68.2	CLINT1	4.69722e+07	4.65546e+07	3.91735e+07	4.55629e+07	4.97774e+07	5.40134e+07	membrane	not
Q3ZCM7	Tubulin beta-8 chain OS=Homo sapiens OX=9606 GN=TUBB8 PE=1 SV=2	49.7	TUBB8							not	not
P27361	Mitogen-activated protein kinase 3 OS=Homo sapiens OX=9606 GN=MAPK3 PE=1 SV=4	43.1	MAPK3	5.31406e+07	5.02853e+07	5.18119e+07	2.26868e+08	2.20498e+08	1.21739e+08	membrane	not
P08758	Annexin A5 OS=Homo sapiens OX=9606 GN=ANXA5 PE=1 SV=2	35.9	ANXA5	3.47316e+08	3.47689e+08	3.70238e+08	5.62019e+08	5.56004e+08	1.39366e+09	not	not
Q9Y6Y8	SEC23-interacting protein OS=Homo sapiens OX=9606 GN=SEC23IP PE=1 SV=1	111	SEC23IP	3.12566e+07	3.30397e+07	1.77318e+07	3.21844e+07	3.23819e+07	1.64348e+07	membrane	not
Q9NQW7	Xaa-Pro aminopeptidase 1 OS=Homo sapiens OX=9606 GN=XPNPEP1 PE=1 SV=3	69.9	XPNPEP1	2.42768e+07	2.50057e+07	2.29914e+07	1.39082e+08	1.83399e+08	2.35187e+07	not	not
O14818	Proteasome subunit alpha type-7 OS=Homo sapiens OX=9606 GN=PSMA7 PE=1 SV=1	27.9	PSMA7	1.77869e+08	1.71539e+08	1.73994e+08	2.86252e+08	2.81017e+08	3.52066e+08	not	not
Q9NWH9	SAFB-like transcription modulator OS=Homo sapiens OX=9606 GN=SLTM PE=1 SV=2	117.1	SLTM	1.50202e+07	1.62782e+07	1.13853e+07	5.25685e+07	4.99291e+07	9.28023e+07	not	not
Q9BZ95	Histone-lysine N-methyltransferase NSD3 OS=Homo sapiens OX=9606 GN=NSD3 PE=1 SV=1	161.5	NSD3	3.74096e+06	3.2127e+06	3.52038e+06	2.42047e+07	2.39401e+07	7.9535e+06	not	not
O14979	Heterogeneous nuclear ribonucleoprotein D-like OS=Homo sapiens OX=9606 GN=HNRNPDL PE=1 SV=3	46.4	HNRNPDL	7.32869e+08	7.45218e+08	4.06548e+08	6.87454e+08	4.3648e+08	9.71067e+08	not	not
Q9Y617	Phosphoserine aminotransferase OS=Homo sapiens OX=9606 GN=PSAT1 PE=1 SV=2	40.4	PSAT1	4.90424e+08	4.6905e+08	3.72174e+08	1.71959e+08	1.80981e+08	6.12059e+07	not	not
Q86YP4	Transcriptional repressor p66-alpha OS=Homo sapiens OX=9606 GN=GATAD2A PE=1 SV=1	68	GATAD2A	3.53459e+07	3.302e+07	4.46497e+07	3.38709e+07	3.36939e+07	1.02816e+07	not	not
Q9UHB9	Signal recognition particle subunit SRP68 OS=Homo sapiens OX=9606 GN=SRP68 PE=1 SV=2	70.7	SRP68	5.63142e+07	4.1064e+07	3.75909e+07	7.04246e+07	6.47774e+07	1.58476e+07	not	not
Q9UKA9	Polypyrimidine tract-binding protein 2 OS=Homo sapiens OX=9606 GN=PTBP2 PE=1 SV=1	57.5	PTBP2	1.06937e+08	8.81165e+07	1.5777e+08	1.13684e+08	1.59185e+08	2.09089e+08	not	not
Q8N766	ER membrane protein complex subunit 1 OS=Homo sapiens OX=9606 GN=EMC1 PE=1 SV=1	111.7	EMC1	4.31674e+07	4.46054e+07	2.0919e+07	7.33416e+07	6.71175e+07	2.06448e+07	membrane	not
P07910	Heterogeneous nuclear ribonucleoproteins C1/C2 OS=Homo sapiens OX=9606 GN=HNRNPC PE=1 SV=4	33.7	HNRNPC	1.29383e+09	1.17898e+09	1.14374e+09	9.13564e+08	8.77083e+08	1.61742e+09	not	not
P30519	Heme oxygenase 2 OS=Homo sapiens OX=9606 GN=HMOX2 PE=1 SV=2	36	HMOX2	1.06231e+07	7.6975e+06	5.28271e+06	5.47738e+07	5.82336e+07	2.94174e+07	membrane	not
O14964	Hepatocyte growth factor-regulated tyrosine kinase substrate OS=Homo sapiens OX=9606 GN=HGS PE=1 SV=1	86.1	HGS	3.69157e+07	3.05287e+07	2.22251e+07	1.35932e+08	1.48257e+08	2.06141e+08	membrane	not
Q9H267	Vacuolar protein sorting-associated protein 33B OS=Homo sapiens OX=9606 GN=VPS33B PE=1 SV=2	70.5	VPS33B	1.73347e+07	1.94776e+07	1.1805e+07	5.05291e+07	4.40439e+07	1.65305e+07	membrane	not
P23229	Integrin alpha-6 OS=Homo sapiens OX=9606 GN=ITGA6 PE=1 SV=5	126.5	ITGA6	7.25153e+07	6.43425e+07	5.67634e+07	2.84927e+07	3.15409e+07	1.63053e+07	membrane	not
Q8WXF1	Paraspeckle component 1 OS=Homo sapiens OX=9606 GN=PSPC1 PE=1 SV=1	58.7	PSPC1	8.94298e+07	8.08624e+07	6.72721e+07	1.73724e+08	1.61592e+08	1.4447e+08	not	not
Q9NPQ8	Synembryn-A OS=Homo sapiens OX=9606 GN=RIC8A PE=1 SV=3	59.7	RIC8A	1.53459e+07	1.45333e+07	1.29715e+07	4.10616e+07	4.51807e+07	2.07152e+07	membrane	not
Q99439	Calponin-2 OS=Homo sapiens OX=9606 GN=CNN2 PE=1 SV=4	33.7	CNN2	4.57784e+08	4.23235e+08	2.43687e+08	1.25035e+08	1.09629e+08	3.90825e+07	not	not
P14550	Aldo-keto reductase family 1 member A1 OS=Homo sapiens OX=9606 GN=AKR1A1 PE=1 SV=3	36.6	AKR1A1	8.31604e+07	8.91265e+07	5.39994e+07	2.15056e+08	2.11676e+08	9.52014e+07	membrane	not
O75396	Vesicle-trafficking protein SEC22b OS=Homo sapiens OX=9606 GN=SEC22B PE=1 SV=5	24.7	SEC22B	2.54915e+07	2.24917e+07	4.10982e+07	1.17741e+08	1.23732e+08	1.16844e+08	membrane	not
Q5VZE5	N-alpha-acetyltransferase 35, NatC auxiliary subunit OS=Homo sapiens OX=9606 GN=NAA35 PE=1 SV=1	83.6	NAA35	7.5387e+06	6.09542e+06	3.87846e+06	2.27663e+07	2.4216e+07	6.00807e+06	not	not
Q14517	Protocadherin Fat 1 OS=Homo sapiens OX=9606 GN=FAT1 PE=1 SV=2	506	FAT1	4.34873e+06	4.41836e+06	3.72517e+06	1.11614e+07	1.05447e+07	5.1279e+06	membrane	not
P31327	Carbamoyl-phosphate synthase [ammonia], mitochondrial OS=Homo sapiens OX=9606 GN=CPS1 PE=1 SV=2	164.8	CPS1	1.39122e+06	1.68751e+06	1.03046e+06	1.23979e+07	1.31198e+07	7.09603e+06	membrane	not
Q9Y2L5	Trafficking protein particle complex subunit 8 OS=Homo sapiens OX=9606 GN=TRAPPC8 PE=1 SV=2	160.9	TRAPPC8	8.14323e+06	9.19478e+06	4.43479e+06	2.22137e+07	1.93821e+07	5.21537e+06	not	not
Q6P1N0	Coiled-coil and C2 domain-containing protein 1A OS=Homo sapiens OX=9606 GN=CC2D1A PE=1 SV=1	104	CC2D1A	1.5611e+07	1.43043e+07	8.97864e+06	3.19576e+07	2.95444e+07	1.50773e+07	not	not
O60684	Importin subunit alpha-7 OS=Homo sapiens OX=9606 GN=KPNA6 PE=1 SV=1	60	KPNA6	4.15263e+07	3.65171e+07	3.6727e+07	4.85074e+07	3.91266e+07	1.45309e+07	not	not
Q5VWQ8	Disabled homolog 2-interacting protein OS=Homo sapiens OX=9606 GN=DAB2IP PE=1 SV=2	131.5	DAB2IP	6.80194e+06	1.88266e+07	1.14051e+08	3.41728e+07	3.46963e+07	1.27095e+07	membrane	not
O75093	Slit homolog 1 protein OS=Homo sapiens OX=9606 GN=SLIT1 PE=1 SV=4	167.8	SLIT1	5.58753e+06	6.11448e+06	5.66564e+06	3.0812e+07	2.8247e+07	2.49539e+07	not	not
Q8N1I0	Dedicator of cytokinesis protein 4 OS=Homo sapiens OX=9606 GN=DOCK4 PE=1 SV=3	225.1	DOCK4	2.23525e+06	1.57752e+06	1.40124e+06	1.64251e+07	1.73814e+07	1.73822e+06	membrane	not
P07737	Profilin-1 OS=Homo sapiens OX=9606 GN=PFN1 PE=1 SV=2	15	PFN1	5.31778e+08	6.18509e+08	1.5521e+09	8.12343e+08	9.61524e+08	2.5011e+08	not	not
Q16822	Phosphoenolpyruvate carboxykinase [GTP], mitochondrial OS=Homo sapiens OX=9606 GN=PCK2 PE=1 SV=4	70.7	PCK2	8.43789e+07	8.33046e+07	4.47772e+07	8.36809e+07	9.97066e+07	2.42717e+07	not	not
O00151	PDZ and LIM domain protein 1 OS=Homo sapiens OX=9606 GN=PDLIM1 PE=1 SV=4	36	PDLIM1	4.82756e+07	5.19341e+07	3.85706e+07	2.17005e+07	2.19969e+07	1.52789e+07	not	not
Q14185	Dedicator of cytokinesis protein 1 OS=Homo sapiens OX=9606 GN=DOCK1 PE=1 SV=2	215.2	DOCK1	6.38336e+06	6.40551e+06	2.77121e+06	1.30348e+07	1.29475e+07	4.94876e+06	membrane	not
Q7Z3D6	D-glutamate cyclase, mitochondrial OS=Homo sapiens OX=9606 GN=DGLUCY PE=1 SV=2	66.4	DGLUCY	7.25746e+06	6.80456e+06	3.24873e+06	3.05847e+07	2.79079e+07	7.34497e+06	not	not
Q9UNS2	COP9 signalosome complex subunit 3 OS=Homo sapiens OX=9606 GN=COPS3 PE=1 SV=3	47.8	COPS3	3.71571e+07	4.18295e+07	1.89517e+07	9.2196e+07	8.75744e+07	3.20921e+07	not	not
Q15437	Protein transport protein Sec23B OS=Homo sapiens OX=9606 GN=SEC23B PE=1 SV=2	86.4	SEC23B	3.25438e+07	2.77339e+07	2.28591e+07	3.06171e+07	2.64616e+07	4.51132e+06	membrane	not
P15374	Ubiquitin carboxyl-terminal hydrolase isozyme L3 OS=Homo sapiens OX=9606 GN=UCHL3 PE=1 SV=1	26.2	UCHL3	4.22347e+07	5.15483e+07	2.26088e+07	6.25534e+07	7.61783e+07	4.27327e+07	not	not
Q66K74	Microtubule-associated protein 1S OS=Homo sapiens OX=9606 GN=MAP1S PE=1 SV=2	112.1	MAP1S	3.41612e+07	2.42716e+07	3.20634e+07	1.2806e+08	1.25322e+08	9.26032e+07	not	not
O43172	U4/U6 small nuclear ribonucleoprotein Prp4 OS=Homo sapiens OX=9606 GN=PRPF4 PE=1 SV=2	58.4	PRPF4	3.87512e+07	3.71052e+07	3.05971e+07	4.6073e+07	4.37694e+07	1.05152e+07	not	not
Q12923	Tyrosine-protein phosphatase non-receptor type 13 OS=Homo sapiens OX=9606 GN=PTPN13 PE=1 SV=2	276.7	PTPN13	1.64522e+07	1.31721e+07	4.20797e+07	5.25707e+06	5.52509e+06	5.0041e+06	not	not
Q7Z417	Nuclear fragile X mental retardation-interacting protein 2 OS=Homo sapiens OX=9606 GN=NUFIP2 PE=1 SV=1	76.1	NUFIP2	5.27724e+07	5.37995e+07	3.77704e+07	2.49711e+07	2.18669e+07	3.15032e+07	not	not
Q05655	Protein kinase C delta type OS=Homo sapiens OX=9606 GN=PRKCD PE=1 SV=2	77.5	PRKCD	1.02558e+07	7.3443e+06	5.82165e+06	4.73316e+07	5.48132e+07	1.4696e+07	membrane	not
P51608	Methyl-CpG-binding protein 2 OS=Homo sapiens OX=9606 GN=MECP2 PE=1 SV=1	52.4	MECP2	4.91966e+08	5.18477e+08	2.44323e+07	8.31596e+07	9.28664e+07	1.73987e+08	not	not
Q9UJZ1	Stomatin-like protein 2, mitochondrial OS=Homo sapiens OX=9606 GN=STOML2 PE=1 SV=1	38.5	STOML2	4.70505e+07	4.56068e+07	2.43393e+07	8.76296e+07	8.01264e+07	1.57677e+08	membrane	not
Q93052	Lipoma-preferred partner OS=Homo sapiens OX=9606 GN=LPP PE=1 SV=1	65.7	LPP	3.21441e+07	2.70501e+07	1.66382e+07	7.27305e+06	8.34883e+06	2.01939e+06	membrane	not
P23368	NAD-dependent malic enzyme, mitochondrial OS=Homo sapiens OX=9606 GN=ME2 PE=1 SV=1	65.4	ME2	2.39949e+07	2.22507e+07	3.84764e+07	1.41417e+08	1.31944e+08	4.26181e+07	not	not
P02649	Apolipoprotein E OS=Homo sapiens OX=9606 GN=APOE PE=1 SV=1	36.1	APOE	1.17801e+08	1.06413e+08	9.89477e+07	5.29955e+07	4.96703e+07	1.73149e+09	not	not
Q86U44	N6-adenosine-methyltransferase catalytic subunit OS=Homo sapiens OX=9606 GN=METTL3 PE=1 SV=2	64.4	METTL3	1.57066e+07	3.51105e+07	1.54378e+07	2.50558e+07	2.32252e+07	6.48714e+06	not	not
O60256	Phosphoribosyl pyrophosphate synthase-associated protein 2 OS=Homo sapiens OX=9606 GN=PRPSAP2 PE=1 SV=1	40.9	PRPSAP2	2.65395e+07	1.27071e+07	2.27085e+07	8.57025e+07	6.3762e+07	5.4912e+07	not	not
Q96Q05	Trafficking protein particle complex subunit 9 OS=Homo sapiens OX=9606 GN=TRAPPC9 PE=1 SV=2	128.4	TRAPPC9	1.82392e+06	1.62092e+06	1.26643e+06	2.89926e+07	2.85695e+07	7.20379e+06	not	not
Q9UMR2	ATP-dependent RNA helicase DDX19B OS=Homo sapiens OX=9606 GN=DDX19B PE=1 SV=1	53.9	DDX19B				174347	281262		not	not
P06241	Tyrosine-protein kinase Fyn OS=Homo sapiens OX=9606 GN=FYN PE=1 SV=3	60.7	FYN	2.00763e+07	6.62997e+07	3.43151e+06	1.75768e+08	1.8944e+08	7.15228e+07	membrane	not
Q13796	Protein Shroom2 OS=Homo sapiens OX=9606 GN=SHROOM2 PE=1 SV=1	176.3	SHROOM2	6.53838e+06	5.61498e+06	1.07252e+06	3.21503e+07	3.06317e+07	3.33807e+07	membrane	not
P49023	Paxillin OS=Homo sapiens OX=9606 GN=PXN PE=1 SV=3	64.5	PXN	2.00768e+07	1.64688e+07	1.35923e+07	1.28421e+07	1.23878e+07	3.647e+06	not	not
Q68E01	Integrator complex subunit 3 OS=Homo sapiens OX=9606 GN=INTS3 PE=1 SV=1	118	INTS3	1.55421e+07	2.22334e+07	1.42416e+07	1.83086e+07	1.67959e+07	5.822e+06	not	not
Q00169	Phosphatidylinositol transfer protein alpha isoform OS=Homo sapiens OX=9606 GN=PITPNA PE=1 SV=2	31.8	PITPNA	8.62479e+06	8.64195e+06	9.93719e+06	6.96431e+07	7.72065e+07	2.69247e+07	not	not
Q9UBE0	SUMO-activating enzyme subunit 1 OS=Homo sapiens OX=9606 GN=SAE1 PE=1 SV=1	38.4	SAE1	6.92415e+07	6.33585e+07	6.86446e+07	7.49573e+07	7.69024e+07	4.61263e+07	not	not
P14735	Insulin-degrading enzyme OS=Homo sapiens OX=9606 GN=IDE PE=1 SV=4	117.9	IDE	4.09894e+07	3.56523e+07	3.97436e+07	2.16445e+07	2.48439e+07	2.31558e+07	membrane	not
P78357	Contactin-associated protein 1 OS=Homo sapiens OX=9606 GN=CNTNAP1 PE=1 SV=1	156.2	CNTNAP1	3.06015e+06	2.56025e+06	1.10224e+06	2.86358e+07	3.33243e+07	1.47674e+07	membrane	not
Q15398	Disks large-associated protein 5 OS=Homo sapiens OX=9606 GN=DLGAP5 PE=1 SV=2	95.1	DLGAP5	4.51475e+07	4.54143e+07	2.96569e+07	2.95231e+06	2.89903e+06	1.48819e+06	not	not
P07954	Fumarate hydratase, mitochondrial OS=Homo sapiens OX=9606 GN=FH PE=1 SV=3	54.6	FH	4.45469e+07	4.08975e+07	3.42272e+07	1.39147e+08	1.39463e+08	1.10789e+08	not	not
Q96G01	Protein bicaudal D homolog 1 OS=Homo sapiens OX=9606 GN=BICD1 PE=1 SV=3	110.7	BICD1	5.34064e+06	4.80381e+06	2.31469e+06	3.39407e+07	2.81888e+07	1.37951e+07	not	not
P07099	Epoxide hydrolase 1 OS=Homo sapiens OX=9606 GN=EPHX1 PE=1 SV=1	52.9	EPHX1	4.90062e+07	4.47945e+07	1.54427e+07	1.37229e+08	1.65587e+08	7.82457e+07	membrane	not
Q5JTH9	RRP12-like protein OS=Homo sapiens OX=9606 GN=RRP12 PE=1 SV=2	143.6	RRP12	4.55065e+07	2.81784e+07	4.20771e+07	2.79821e+07	2.89753e+07	2.29711e+07	membrane	not
Q9UHC6	Contactin-associated protein-like 2 OS=Homo sapiens OX=9606 GN=CNTNAP2 PE=1 SV=1	148.1	CNTNAP2	1.0302e+06	387098	1.09787e+06	4.35925e+07	4.7145e+07	1.77221e+07	membrane	not
P04181	Ornithine aminotransferase, mitochondrial OS=Homo sapiens OX=9606 GN=OAT PE=1 SV=1	48.5	OAT	6.0344e+07	8.61889e+07	3.07375e+07	1.03885e+08	1.08287e+08	7.39639e+07	not	not
Q9BQ04	RNA-binding protein 4B OS=Homo sapiens OX=9606 GN=RBM4B PE=1 SV=1	40.1	RBM4B	2.66208e+06	2.41726e+06	858174	7.15723e+06	8.48989e+06	6.71724e+06	not	not
Q9UNE7	E3 ubiquitin-protein ligase CHIP OS=Homo sapiens OX=9606 GN=STUB1 PE=1 SV=2	34.8	STUB1	1.31005e+07	1.05928e+07	8.7318e+06	5.30503e+07	3.1309e+07	2.60525e+07	not	not
O76021	Ribosomal L1 domain-containing protein 1 OS=Homo sapiens OX=9606 GN=RSL1D1 PE=1 SV=3	54.9	RSL1D1	4.34828e+07	3.8892e+07	3.27341e+07	4.09907e+07	4.33232e+07	3.38284e+07	not	not
Q5VT52	Regulation of nuclear pre-mRNA domain-containing protein 2 OS=Homo sapiens OX=9606 GN=RPRD2 PE=1 SV=1	155.9	RPRD2	1.35208e+07	1.18717e+07	9.21536e+06	1.80869e+07	1.68665e+07	4.14012e+06	not	not
Q6NYC8	Phostensin OS=Homo sapiens OX=9606 GN=PPP1R18 PE=1 SV=1	67.9	PPP1R18	3.65226e+06	3.29456e+06	4.47544e+06	4.13857e+07	4.1585e+07	3.79849e+07	not	not
Q9BVA0	Katanin p80 WD40 repeat-containing subunit B1 OS=Homo sapiens OX=9606 GN=KATNB1 PE=1 SV=1	72.3	KATNB1	4.05545e+06	5.13988e+06	1.84753e+06	3.32287e+07	3.65103e+07	1.02254e+07	not	not
P19086	Guanine nucleotide-binding protein G(z) subunit alpha OS=Homo sapiens OX=9606 GN=GNAZ PE=1 SV=3	40.9	GNAZ	911869	1.23419e+06	2.3382e+06	6.412e+07	5.6876e+07	6.01926e+07	membrane	not
Q9H1A4	Anaphase-promoting complex subunit 1 OS=Homo sapiens OX=9606 GN=ANAPC1 PE=1 SV=1	216.4	ANAPC1	1.63325e+07	1.44096e+07	1.31194e+07	2.55211e+07	2.887e+07	1.14463e+07	not	not
Q9NX63	MICOS complex subunit MIC19 OS=Homo sapiens OX=9606 GN=CHCHD3 PE=1 SV=1	26.1	CHCHD3	6.14777e+07	4.5272e+07	3.33729e+07	9.98341e+07	8.16475e+07	4.92698e+07	membrane	not
Q9UKG1	DCC-interacting protein 13-alpha OS=Homo sapiens OX=9606 GN=APPL1 PE=1 SV=1	79.6	APPL1	2.25067e+07	1.95333e+07	1.96245e+07	3.32922e+07	3.07984e+07	8.53287e+06	membrane	not
Q567U6	Coiled-coil domain-containing protein 93 OS=Homo sapiens OX=9606 GN=CCDC93 PE=1 SV=2	73.2	CCDC93	3.37987e+06	1.4987e+06	427445	2.27582e+07	2.49909e+07	9.9063e+06	not	not
P26641	Elongation factor 1-gamma OS=Homo sapiens OX=9606 GN=EEF1G PE=1 SV=3	50.1	EEF1G	4.98795e+08	5.50748e+08	6.35557e+08	6.50256e+08	6.72328e+08	3.075e+08	not	not
Q16630	Cleavage and polyadenylation specificity factor subunit 6 OS=Homo sapiens OX=9606 GN=CPSF6 PE=1 SV=2	59.2	CPSF6	1.00202e+08	8.89281e+07	9.66213e+07	1.15737e+08	1.15716e+08	9.66322e+07	not	not
Q8IXI2	Mitochondrial Rho GTPase 1 OS=Homo sapiens OX=9606 GN=RHOT1 PE=1 SV=2	70.7	RHOT1	3.4181e+06	5.2579e+06	8.65439e+06	2.94082e+07	2.88486e+07	1.27539e+07	membrane	not
P41091	Eukaryotic translation initiation factor 2 subunit 3 OS=Homo sapiens OX=9606 GN=EIF2S3 PE=1 SV=3	51.1	EIF2S3	2.85347e+08	2.34047e+08	2.11621e+08	1.75046e+08	1.9754e+08	7.60332e+07	not	not
Q00325	Phosphate carrier protein, mitochondrial OS=Homo sapiens OX=9606 GN=SLC25A3 PE=1 SV=2	40.1	SLC25A3	1.6362e+08	1.67234e+08	1.45922e+08	7.68341e+08	1.03442e+09	4.51468e+08	membrane	not
O95870	Phosphatidylserine lipase ABHD16A OS=Homo sapiens OX=9606 GN=ABHD16A PE=1 SV=3	63.2	ABHD16A	3.68955e+06	3.30807e+06	3.07134e+06	3.51052e+07	3.27266e+07	1.4562e+07	membrane	not
P62495	Eukaryotic peptide chain release factor subunit 1 OS=Homo sapiens OX=9606 GN=ETF1 PE=1 SV=3	49	ETF1	7.46109e+07	7.18777e+07	6.03334e+07	6.72517e+07	8.47097e+07	4.01224e+07	not	not
Q8IZL8	Proline-, glutamic acid- and leucine-rich protein 1 OS=Homo sapiens OX=9606 GN=PELP1 PE=1 SV=2	119.6	PELP1	3.63514e+07	2.65014e+07	3.31478e+07	4.53417e+07	3.95567e+07	4.97429e+07	not	not
Q9NRL3	Striatin-4 OS=Homo sapiens OX=9606 GN=STRN4 PE=1 SV=2	80.5	STRN4	1.61933e+07	1.54248e+07	1.74992e+07	4.21401e+07	3.42213e+07	1.65434e+07	membrane	not
A1L020	RNA-binding protein MEX3A OS=Homo sapiens OX=9606 GN=MEX3A PE=1 SV=1	54.1	MEX3A	2.01368e+07	1.65952e+07	1.74143e+07	2.77467e+07	2.57607e+07	1.08522e+07	not	not
Q9UEY8	Gamma-adducin OS=Homo sapiens OX=9606 GN=ADD3 PE=1 SV=1	79.1	ADD3	1.05211e+07	1.54236e+07	8.65828e+06	5.93155e+07	5.01731e+07	2.8543e+07	membrane	not
Q15878	Voltage-dependent R-type calcium channel subunit alpha-1E OS=Homo sapiens OX=9606 GN=CACNA1E PE=1 SV=3	261.6	CACNA1E	404829	666462	2.34293e+06	1.5002e+07	1.32477e+07	3.98293e+06	membrane	not
O00116	Alkyldihydroxyacetonephosphate synthase, peroxisomal OS=Homo sapiens OX=9606 GN=AGPS PE=1 SV=1	72.9	AGPS	4.61662e+07	3.97168e+07	2.47679e+07	6.10969e+07	4.91207e+07	1.92376e+07	membrane	not
Q15717	ELAV-like protein 1 OS=Homo sapiens OX=9606 GN=ELAVL1 PE=1 SV=2	36.1	ELAVL1	1.3632e+08	1.26441e+08	7.51386e+07	1.7375e+08	1.41223e+08	1.4743e+08	not	not
Q9HCD5	Nuclear receptor coactivator 5 OS=Homo sapiens OX=9606 GN=NCOA5 PE=1 SV=2	65.5	NCOA5	2.73414e+07	3.20115e+07	2.07043e+07	4.81127e+07	4.59569e+07	2.77157e+07	not	not
Q9NR50	Translation initiation factor eIF-2B subunit gamma OS=Homo sapiens OX=9606 GN=EIF2B3 PE=1 SV=1	50.2	EIF2B3	1.83286e+07	1.96364e+07	1.66529e+07	4.34066e+07	4.60786e+07	1.37262e+07	not	not
Q9BYV8	Centrosomal protein of 41 kDa OS=Homo sapiens OX=9606 GN=CEP41 PE=1 SV=1	41.3	CEP41	4.1823e+06	4.05407e+06	2.16511e+06	2.53781e+07	2.5536e+07	2.11189e+07	not	not
Q8IWJ2	GRIP and coiled-coil domain-containing protein 2 OS=Homo sapiens OX=9606 GN=GCC2 PE=1 SV=4	195.8	GCC2	4.26452e+07	4.43406e+07	4.71242e+06	7.3152e+06	5.12143e+06	3.35151e+06	membrane	not
P16949	Stathmin OS=Homo sapiens OX=9606 GN=STMN1 PE=1 SV=3	17.3	STMN1	3.65104e+08	3.3023e+08	2.73208e+08	1.90437e+09	1.91455e+09	4.02977e+09	not	not
Q6PJT7	Zinc finger CCCH domain-containing protein 14 OS=Homo sapiens OX=9606 GN=ZC3H14 PE=1 SV=1	82.8	ZC3H14	4.23729e+07	3.80875e+07	6.24039e+07	3.56246e+07	3.34243e+07	1.27651e+07	not	not
Q9Y450	HBS1-like protein OS=Homo sapiens OX=9606 GN=HBS1L PE=1 SV=1	75.4	HBS1L	2.79118e+07	2.70267e+07	1.27052e+07	3.61353e+07	3.53249e+07	1.80131e+07	not	not
Q9BZZ5	Apoptosis inhibitor 5 OS=Homo sapiens OX=9606 GN=API5 PE=1 SV=3	59	API5	2.10958e+08	1.84422e+08	1.01655e+08	1.46865e+08	1.4328e+08	4.90872e+07	not	not
O75347	Tubulin-specific chaperone A OS=Homo sapiens OX=9606 GN=TBCA PE=1 SV=3	12.8	TBCA	1.99249e+08	2.23721e+08	2.04809e+08	3.47801e+08	3.82145e+08	6.26268e+08	not	not
Q9BZE4	GTP-binding protein 4 OS=Homo sapiens OX=9606 GN=GTPBP4 PE=1 SV=3	73.9	GTPBP4	3.93253e+07	3.82746e+07	3.05842e+07	4.9936e+07	4.5945e+07	1.34957e+07	not	not
Q9BVP2	Guanine nucleotide-binding protein-like 3 OS=Homo sapiens OX=9606 GN=GNL3 PE=1 SV=2	62	GNL3	5.93475e+07	6.58047e+07	3.89263e+07	3.54436e+07	4.04149e+07	3.97992e+07	not	not
O43264	Centromere/kinetochore protein zw10 homolog OS=Homo sapiens OX=9606 GN=ZW10 PE=1 SV=3	88.8	ZW10	2.81796e+07	2.7325e+07	2.04313e+07	2.58042e+07	2.54206e+07	1.20743e+07	membrane	not
Q13905	Rap guanine nucleotide exchange factor 1 OS=Homo sapiens OX=9606 GN=RAPGEF1 PE=1 SV=3	120.5	RAPGEF1	3.4991e+06	3.80308e+06	1.56276e+06	2.56473e+07	2.1654e+07	2.84278e+07	not	not
Q86VS8	Protein Hook homolog 3 OS=Homo sapiens OX=9606 GN=HOOK3 PE=1 SV=2	83.1	HOOK3	3.42986e+06	2.73369e+06	2.63716e+06	4.94582e+07	4.70656e+07	7.09915e+07	not	not
Q13123	Protein Red OS=Homo sapiens OX=9606 GN=IK PE=1 SV=3	65.6	IK	3.24785e+07	2.45974e+07	2.13734e+07	4.2822e+07	5.78766e+07	2.7415e+07	not	not
Q8N122	Regulatory-associated protein of mTOR OS=Homo sapiens OX=9606 GN=RPTOR PE=1 SV=1	148.9	RPTOR	2.23734e+06	2.04209e+06	1.90305e+06	1.57045e+07	1.4132e+07	3.30526e+06	not	not
Q9Y3R0	Glutamate receptor-interacting protein 1 OS=Homo sapiens OX=9606 GN=GRIP1 PE=1 SV=3	122.3	GRIP1	3.82611e+06	2.67549e+06	3.27621e+06	4.01722e+07	4.62562e+07	1.57416e+07	membrane	not
Q96BY7	Autophagy-related protein 2 homolog B OS=Homo sapiens OX=9606 GN=ATG2B PE=1 SV=5	232.6	ATG2B	6.53308e+06	1.54019e+07	2.53611e+06	2.61233e+07	2.34459e+07	4.26647e+06	membrane	not
P0DP25	Calmodulin-3 OS=Homo sapiens OX=9606 GN=CALM3 PE=1 SV=1	16.8	CALM3	6.71339e+08	7.68632e+08	2.6972e+08	1.71298e+09	1.76101e+09	3.73578e+09	not	not
Q9P2D3	HEAT repeat-containing protein 5B OS=Homo sapiens OX=9606 GN=HEATR5B PE=1 SV=2	224.2	HEATR5B	5.52752e+06	2.56566e+06	8.67021e+06	1.80951e+07	1.99827e+07	2.9175e+06	not	not
Q9H269	Vacuolar protein sorting-associated protein 16 homolog OS=Homo sapiens OX=9606 GN=VPS16 PE=1 SV=2	94.6	VPS16	1.06342e+07	5.9164e+06	6.27979e+06	3.11354e+07	2.7563e+07	8.55102e+06	membrane	not
O14994	Synapsin-3 OS=Homo sapiens OX=9606 GN=SYN3 PE=1 SV=2	63.3	SYN3	1.34612e+06	734656	6.75936e+06	4.30501e+07	4.65472e+07	6.98955e+06	membrane	not
Q92777	Synapsin-2 OS=Homo sapiens OX=9606 GN=SYN2 PE=2 SV=4	63	SYN2	98560.6		176261	3.22959e+07	2.11064e+07	4.38908e+06	not	not
Q3SY69	Mitochondrial 10-formyltetrahydrofolate dehydrogenase OS=Homo sapiens OX=9606 GN=ALDH1L2 PE=1 SV=2	101.7	ALDH1L2	4.62078e+06	1.55379e+06	2.84418e+06	3.25074e+07	3.17668e+07	2.61678e+07	not	not
Q9UHG3	Prenylcysteine oxidase 1 OS=Homo sapiens OX=9606 GN=PCYOX1 PE=1 SV=3	56.6	PCYOX1	2.67682e+07	2.35434e+07	2.89712e+07	1.26704e+08	1.31667e+08	2.16297e+08	not	not
Q8WTW3	Conserved oligomeric Golgi complex subunit 1 OS=Homo sapiens OX=9606 GN=COG1 PE=1 SV=1	108.9	COG1	4.14209e+06	3.55109e+06	3.69282e+06	7.85111e+06	1.13488e+07	1.60964e+06	membrane	not
Q9P2F8	Signal-induced proliferation-associated 1-like protein 2 OS=Homo sapiens OX=9606 GN=SIPA1L2 PE=1 SV=2	190.3	SIPA1L2	488394	623370	682929	2.51637e+07	1.95648e+07	1.78511e+06	not	not
O00148	ATP-dependent RNA helicase DDX39A OS=Homo sapiens OX=9606 GN=DDX39A PE=1 SV=2	49.1	DDX39A	1.79333e+07	1.82971e+07	1.64043e+07	2.2134e+07	3.15741e+07	1.33978e+07	not	not
P51531	Probable global transcription activator SNF2L2 OS=Homo sapiens OX=9606 GN=SMARCA2 PE=1 SV=2	181.2	SMARCA2	1.43343e+06	75464.7	164540	3.22636e+06	4.19503e+06	2.29125e+06	not	not
Q9UBC3	DNA (cytosine-5)-methyltransferase 3B OS=Homo sapiens OX=9606 GN=DNMT3B PE=1 SV=1	95.7	DNMT3B	1.25821e+08	1.29757e+08	1.16339e+08	1.14896e+07	1.25933e+07	1.73494e+07	not	not
Q96KQ7	Histone-lysine N-methyltransferase EHMT2 OS=Homo sapiens OX=9606 GN=EHMT2 PE=1 SV=3	132.3	EHMT2	9.48432e+06	7.78408e+06	7.93916e+06	1.398e+07	1.3638e+07	1.36876e+06	not	not
O94855	Protein transport protein Sec24D OS=Homo sapiens OX=9606 GN=SEC24D PE=1 SV=2	112.9	SEC24D	3.76795e+07	3.46428e+07	2.58114e+07	1.00633e+07	8.49802e+06	1.23864e+07	membrane	not
Q96T37	RNA-binding protein 15 OS=Homo sapiens OX=9606 GN=RBM15 PE=1 SV=2	107.1	RBM15	2.68701e+07	5.22893e+07	1.35088e+07	3.57465e+07	3.40047e+07	2.92889e+07	membrane	not
Q8NI27	THO complex subunit 2 OS=Homo sapiens OX=9606 GN=THOC2 PE=1 SV=2	182.7	THOC2	2.32391e+07	7.13411e+06	8.45483e+06	3.80394e+07	3.98138e+07	2.20488e+07	not	not
Q68CP9	AT-rich interactive domain-containing protein 2 OS=Homo sapiens OX=9606 GN=ARID2 PE=1 SV=2	197.3	ARID2	2.28767e+07	1.95914e+07	1.60801e+07	2.01282e+07	1.6956e+07	1.93411e+07	not	not
Q9Y2U8	Inner nuclear membrane protein Man1 OS=Homo sapiens OX=9606 GN=LEMD3 PE=1 SV=2	99.9	LEMD3	1.55532e+07	1.28602e+07	1.01244e+07	1.57199e+07	1.697e+07	2.49326e+06	membrane	not
O60231	Pre-mRNA-splicing factor ATP-dependent RNA helicase DHX16 OS=Homo sapiens OX=9606 GN=DHX16 PE=1 SV=2	119.2	DHX16	2.41569e+07	2.37428e+07	8.40616e+06	1.65298e+07	1.8527e+07	1.60373e+07	not	not
P12109	Collagen alpha-1(VI) chain OS=Homo sapiens OX=9606 GN=COL6A1 PE=1 SV=3	108.5	COL6A1	2.31619e+06	1.90516e+06	3.61699e+06	5.89878e+07	4.71718e+07	1.26394e+07	not	not
O76031	ATP-dependent Clp protease ATP-binding subunit clpX-like, mitochondrial OS=Homo sapiens OX=9606 GN=CLPX PE=1 SV=2	69.2	CLPX	3.59103e+07	4.15391e+07	3.00617e+07	4.40094e+07	4.80434e+07	3.29277e+07	not	not
Q9H6T3	RNA polymerase II-associated protein 3 OS=Homo sapiens OX=9606 GN=RPAP3 PE=1 SV=2	75.7	RPAP3	3.32753e+07	2.95955e+07	1.69902e+07	1.77525e+07	1.69333e+07	7.02896e+06	not	not
O75439	Mitochondrial-processing peptidase subunit beta OS=Homo sapiens OX=9606 GN=PMPCB PE=1 SV=2	54.3	PMPCB	8.17006e+07	6.97998e+07	6.84595e+07	1.33556e+08	1.21187e+08	7.10166e+07	not	not
O15068	Guanine nucleotide exchange factor DBS OS=Homo sapiens OX=9606 GN=MCF2L PE=1 SV=2	128	MCF2L	561287	4.34471e+06	1.22432e+06	1.47408e+07	1.65389e+07	7.65326e+06	membrane	not
P50148	Guanine nucleotide-binding protein G(q) subunit alpha OS=Homo sapiens OX=9606 GN=GNAQ PE=1 SV=4	42.1	GNAQ	1.43603e+07	1.44487e+07	1.42417e+07	2.02217e+08	2.19597e+08	1.29881e+08	membrane	not
Q8N6H7	ADP-ribosylation factor GTPase-activating protein 2 OS=Homo sapiens OX=9606 GN=ARFGAP2 PE=1 SV=1	56.7	ARFGAP2	2.37695e+07	3.13145e+07	1.94992e+07	4.9364e+07	4.02218e+07	1.95331e+07	membrane	not
Q9UBT2	SUMO-activating enzyme subunit 2 OS=Homo sapiens OX=9606 GN=UBA2 PE=1 SV=2	71.2	UBA2	1.01275e+08	9.15669e+07	8.4423e+07	1.15321e+08	1.24686e+08	1.09412e+08	not	not
Q2M389	WASH complex subunit 4 OS=Homo sapiens OX=9606 GN=WASHC4 PE=1 SV=2	136.3	WASHC4	5.16392e+06	5.10308e+06	1.48704e+07	4.18484e+07	3.06345e+07	1.41837e+07	not	not
P62879	Guanine nucleotide-binding protein G(I)/G(S)/G(T) subunit beta-2 OS=Homo sapiens OX=9606 GN=GNB2 PE=1 SV=3	37.3	GNB2	1.65001e+07	1.67814e+07	5.82384e+06	1.66441e+08	1.18327e+08	7.27524e+07	membrane	not
Q9UBP0	Spastin OS=Homo sapiens OX=9606 GN=SPAST PE=1 SV=1	67.2	SPAST	9.19469e+06	1.04161e+07	3.45307e+06	2.93027e+07	2.80906e+07	2.31612e+07	membrane	not
P18124	60S ribosomal protein L7 OS=Homo sapiens OX=9606 GN=RPL7 PE=1 SV=1	29.2	RPL7	7.23191e+08	6.15028e+08	8.85127e+08	7.49939e+08	9.58031e+08	9.41642e+08	not	not
P20618	Proteasome subunit beta type-1 OS=Homo sapiens OX=9606 GN=PSMB1 PE=1 SV=2	26.5	PSMB1	1.299e+08	1.14487e+08	7.66488e+07	2.06612e+08	2.00323e+08	1.67487e+08	not	not
Q14576	ELAV-like protein 3 OS=Homo sapiens OX=9606 GN=ELAVL3 PE=2 SV=3	39.5	ELAVL3	193895	517207		7.69098e+07	7.08555e+07	6.1965e+07	not	not
P46926	Glucosamine-6-phosphate isomerase 1 OS=Homo sapiens OX=9606 GN=GNPDA1 PE=1 SV=1	32.6	GNPDA1	4.0563e+07	4.12206e+07	5.24699e+07	9.28268e+07	7.88291e+07	4.88606e+07	not	not
Q9NVP1	ATP-dependent RNA helicase DDX18 OS=Homo sapiens OX=9606 GN=DDX18 PE=1 SV=2	75.4	DDX18	2.42195e+07	2.36935e+07	2.15355e+07	3.99577e+07	3.79057e+07	3.98835e+07	not	not
Q7L2H7	Eukaryotic translation initiation factor 3 subunit M OS=Homo sapiens OX=9606 GN=EIF3M PE=1 SV=1	42.5	EIF3M	6.27895e+07	5.93265e+07	7.00532e+07	1.98028e+07	2.51639e+07	1.14232e+07	not	not
Q8IZP0	Abl interactor 1 OS=Homo sapiens OX=9606 GN=ABI1 PE=1 SV=4	55	ABI1	8.70945e+06	2.98533e+06	7.78024e+06	3.10598e+07	2.59906e+07	4.63697e+07	not	not
Q14344	Guanine nucleotide-binding protein subunit alpha-13 OS=Homo sapiens OX=9606 GN=GNA13 PE=1 SV=2	44	GNA13	8.58143e+07	7.43311e+07	8.52944e+07	9.71225e+08	1.23526e+09	6.04816e+07	membrane	not
Q6UXN9	WD repeat-containing protein 82 OS=Homo sapiens OX=9606 GN=WDR82 PE=1 SV=1	35.1	WDR82	6.36647e+06	5.69771e+06	9.81696e+06	6.82287e+07	7.52583e+07	1.27008e+07	not	not
P57740	Nuclear pore complex protein Nup107 OS=Homo sapiens OX=9606 GN=NUP107 PE=1 SV=1	106.3	NUP107	4.07547e+07	4.11149e+07	3.94176e+07	3.43358e+07	3.43886e+07	2.55524e+07	membrane	not
Q9BWF3	RNA-binding protein 4 OS=Homo sapiens OX=9606 GN=RBM4 PE=1 SV=1	40.3	RBM4	1.61717e+08	1.53281e+08	1.20573e+08	1.5288e+08	1.25605e+08	9.34808e+07	not	not
O00471	Exocyst complex component 5 OS=Homo sapiens OX=9606 GN=EXOC5 PE=1 SV=1	81.8	EXOC5	1.44872e+07	1.21099e+07	1.54086e+07	6.02472e+07	5.47311e+07	1.12703e+07	not	not
Q96GM5	SWI/SNF-related matrix-associated actin-dependent regulator of chromatin subfamily D member 1 OS=Homo sapiens OX=9606 GN=SMARCD1 PE=1 SV=2	58.2	SMARCD1	4.27141e+07	3.96583e+07	3.52678e+07	6.843e+07	5.87933e+07	2.6731e+07	not	not
Q9NRW1	Ras-related protein Rab-6B OS=Homo sapiens OX=9606 GN=RAB6B PE=1 SV=1	23.4	RAB6B	6.07984e+06	2.95478e+06	7.97951e+06	8.97393e+07	1.18158e+08	3.68549e+08	membrane	not
Q9UNF0	Protein kinase C and casein kinase substrate in neurons protein 2 OS=Homo sapiens OX=9606 GN=PACSIN2 PE=1 SV=2	55.7	PACSIN2	4.77186e+07	4.5556e+07	4.70199e+07	7.61418e+07	6.04871e+07	1.41159e+08	membrane	not
O75131	Copine-3 OS=Homo sapiens OX=9606 GN=CPNE3 PE=1 SV=1	60.1	CPNE3	5.38522e+07	5.19281e+07	3.59237e+07	1.48971e+08	1.679e+08	5.08873e+07	membrane	not
O75947	ATP synthase subunit d, mitochondrial OS=Homo sapiens OX=9606 GN=ATP5PD PE=1 SV=3	18.5	ATP5PD	6.97085e+07	6.27275e+07	4.14882e+07	1.63394e+08	1.47261e+08	8.96893e+07	membrane	not
Q96Q04	Serine/threonine-protein kinase LMTK3 OS=Homo sapiens OX=9606 GN=LMTK3 PE=1 SV=2	153.6	LMTK3	1.07848e+06	843268	1.2945e+06	2.99343e+07	3.16961e+07	5.95584e+06	membrane	not
Q99666	RANBP2-like and GRIP domain-containing protein 5/6 OS=Homo sapiens OX=9606 GN=RGPD5 PE=1 SV=3	198.8	RGPD5; RGPD6	251519	356068		670983	628185		not	not
Q6P1M0	Long-chain fatty acid transport protein 4 OS=Homo sapiens OX=9606 GN=SLC27A4 PE=1 SV=1	72	SLC27A4	4.01141e+06	3.24192e+06	3.51394e+06	2.25117e+07	2.74246e+07	4.08617e+06	membrane	not
Q9P2B2	Prostaglandin F2 receptor negative regulator OS=Homo sapiens OX=9606 GN=PTGFRN PE=1 SV=2	98.5	PTGFRN	6.27884e+06	8.23505e+06	5.17935e+06	7.15149e+07	6.56104e+07	3.53568e+07	membrane	not
P30038	Delta-1-pyrroline-5-carboxylate dehydrogenase, mitochondrial OS=Homo sapiens OX=9606 GN=ALDH4A1 PE=1 SV=3	61.7	ALDH4A1	1.99973e+07	1.36394e+07	1.98802e+07	8.27141e+07	6.49454e+07	2.50269e+07	not	not
P34947	G protein-coupled receptor kinase 5 OS=Homo sapiens OX=9606 GN=GRK5 PE=1 SV=1	67.7	GRK5	3.27527e+06	2.47373e+06	5.77853e+06	4.10325e+07	4.34573e+07	2.34905e+07	membrane	not
P62820	Ras-related protein Rab-1A OS=Homo sapiens OX=9606 GN=RAB1A PE=1 SV=3	22.7	RAB1A	2.1892e+06	1.74716e+06	3.30873e+06	8.03737e+07	9.1637e+07	1.50827e+07	membrane	not
Q9UBG0	C-type mannose receptor 2 OS=Homo sapiens OX=9606 GN=MRC2 PE=1 SV=2	166.6	MRC2	4.42277e+06	317326	299377	1.36582e+07	1.2372e+07	1.59408e+06	membrane	not
O75376	Nuclear receptor corepressor 1 OS=Homo sapiens OX=9606 GN=NCOR1 PE=1 SV=2	270	NCOR1	5.28732e+06	5.82664e+06	938791	8.39784e+06	7.23797e+06	9.22336e+06	not	not
Q9BWM7	Sideroflexin-3 OS=Homo sapiens OX=9606 GN=SFXN3 PE=1 SV=3	35.5	SFXN3	5.98572e+06	1.60168e+06	2.05348e+06	3.23945e+08	2.50111e+08	1.19139e+08	membrane	not
P09211	Glutathione S-transferase P OS=Homo sapiens OX=9606 GN=GSTP1 PE=1 SV=2	23.3	GSTP1	4.94419e+08	4.92876e+08	5.87435e+08	3.91975e+08	5.62605e+08	1.40275e+08	not	not
P09110	3-ketoacyl-CoA thiolase, peroxisomal OS=Homo sapiens OX=9606 GN=ACAA1 PE=1 SV=2	44.3	ACAA1	4.84378e+06	5.9646e+06	2.5234e+06	2.8377e+07	3.25968e+07	2.98393e+06	not	not
Q14997	Proteasome activator complex subunit 4 OS=Homo sapiens OX=9606 GN=PSME4 PE=1 SV=2	211.2	PSME4	2.40173e+07	2.3309e+07	1.09375e+07	2.06981e+07	2.32371e+07	9.5281e+06	not	not
P63096	Guanine nucleotide-binding protein G(i) subunit alpha-1 OS=Homo sapiens OX=9606 GN=GNAI1 PE=1 SV=2	40.3	GNAI1	3.73394e+06	4.99842e+06	2.35823e+06	1.26766e+08	1.18701e+08	3.06363e+07	membrane	not
O60486	Plexin-C1 OS=Homo sapiens OX=9606 GN=PLXNC1 PE=1 SV=1	175.6	PLXNC1	295185	48281.1		1.26921e+07	1.02764e+07	1.1279e+06	membrane	not
Q01844	RNA-binding protein EWS OS=Homo sapiens OX=9606 GN=EWSR1 PE=1 SV=1	68.4	EWSR1	8.25137e+07	7.55821e+07	3.25725e+07	9.92127e+07	1.40374e+08	5.39719e+07	membrane	not
P21399	Cytoplasmic aconitate hydratase OS=Homo sapiens OX=9606 GN=ACO1 PE=1 SV=3	98.3	ACO1	3.07894e+07	2.22413e+07	2.45352e+07	3.94411e+07	3.76433e+07	1.15474e+07	not	not
P00519	Tyrosine-protein kinase ABL1 OS=Homo sapiens OX=9606 GN=ABL1 PE=1 SV=4	122.8	ABL1	2.78455e+06	2.61161e+06	1.28421e+06	1.20343e+07	8.66029e+06	1.92792e+06	membrane	not
Q02252	Methylmalonate-semialdehyde dehydrogenase [acylating], mitochondrial OS=Homo sapiens OX=9606 GN=ALDH6A1 PE=1 SV=2	57.8	ALDH6A1	1.75606e+07	1.62756e+07	5.50049e+06	7.29198e+07	7.39313e+07	2.64716e+07	not	not
Q99570	Phosphoinositide 3-kinase regulatory subunit 4 OS=Homo sapiens OX=9606 GN=PIK3R4 PE=1 SV=3	153	PIK3R4	1.35583e+07	1.19477e+07	6.98988e+06	2.06133e+07	2.32011e+07	1.01364e+07	membrane	not
Q9H9Z2	Protein lin-28 homolog A OS=Homo sapiens OX=9606 GN=LIN28A PE=1 SV=1	22.7	LIN28A	6.27169e+08	6.28893e+08	3.57693e+08	1.09881e+08	7.8695e+07	1.39479e+08	not	not
P20073	Annexin A7 OS=Homo sapiens OX=9606 GN=ANXA7 PE=1 SV=3	52.7	ANXA7	5.17951e+07	4.63661e+07	3.83461e+07	6.13737e+07	6.20576e+07	2.38276e+07	not	not
P25398	40S ribosomal protein S12 OS=Homo sapiens OX=9606 GN=RPS12 PE=1 SV=3	14.5	RPS12	4.91724e+08	5.00964e+08	4.58331e+08	1.90208e+08	2.52814e+08	8.52892e+07	not	not
Q9UKN8	General transcription factor 3C polypeptide 4 OS=Homo sapiens OX=9606 GN=GTF3C4 PE=1 SV=2	91.9	GTF3C4	1.50455e+07	1.79886e+07	9.76335e+06	2.44789e+07	2.09076e+07	7.75279e+06	not	not
Q96PZ0	Pseudouridylate synthase 7 homolog OS=Homo sapiens OX=9606 GN=PUS7 PE=1 SV=2	75	PUS7	5.16929e+07	4.02852e+07	4.80031e+07	1.76849e+07	2.02693e+07	1.31563e+07	not	not
O15357	Phosphatidylinositol 3,4,5-trisphosphate 5-phosphatase 2 OS=Homo sapiens OX=9606 GN=INPPL1 PE=1 SV=2	138.5	INPPL1	1.11629e+07	8.30618e+06	9.96857e+06	1.46379e+07	1.23009e+07	1.35091e+07	membrane	not
O43395	U4/U6 small nuclear ribonucleoprotein Prp3 OS=Homo sapiens OX=9606 GN=PRPF3 PE=1 SV=2	77.5	PRPF3	5.17607e+07	4.28752e+07	3.37916e+07	4.8978e+07	5.00103e+07	2.82447e+07	not	not
P27635	60S ribosomal protein L10 OS=Homo sapiens OX=9606 GN=RPL10 PE=1 SV=4	24.6	Rpl10; RPL10	1.39207e+08	1.22324e+08	1.72052e+08	1.40079e+08	1.18339e+08	1.17675e+08	not	not
O95359	Transforming acidic coiled-coil-containing protein 2 OS=Homo sapiens OX=9606 GN=TACC2 PE=1 SV=3	309.2	TACC2	5.17773e+06	4.37769e+06	4.84342e+06	2.83888e+07	2.89149e+07	4.88389e+07	not	not
P05166	Propionyl-CoA carboxylase beta chain, mitochondrial OS=Homo sapiens OX=9606 GN=PCCB PE=1 SV=3	58.2	PCCB	1.1969e+07	1.28727e+07	1.15711e+07	3.14284e+07	3.4727e+07	2.13832e+07	not	not
Q9UPX8	SH3 and multiple ankyrin repeat domains protein 2 OS=Homo sapiens OX=9606 GN=SHANK2 PE=1 SV=3	158.7		5.40654e+06	5.03265e+06	4.63243e+06	1.51244e+07	1.25176e+07	3.38639e+06	membrane	not
Q5GLZ8	Probable E3 ubiquitin-protein ligase HERC4 OS=Homo sapiens OX=9606 GN=HERC4 PE=1 SV=1	118.5	HERC4	3.34701e+07	3.27569e+07	2.35018e+06	1.9667e+07	1.59621e+07	3.2639e+06	not	not
Q92734	Protein TFG OS=Homo sapiens OX=9606 GN=TFG PE=1 SV=2	43.4	TFG	3.13664e+07	2.94664e+07	2.43559e+07	8.83275e+07	7.10503e+07	1.83303e+08	not	not
Q7Z4K8	Tripartite motif-containing protein 46 OS=Homo sapiens OX=9606 GN=TRIM46 PE=2 SV=2	83.4	TRIM46	599550	1.12587e+06	3.09575e+06	2.58893e+07	2.62358e+07	3.35924e+06	not	not
P49756	RNA-binding protein 25 OS=Homo sapiens OX=9606 GN=RBM25 PE=1 SV=3	100.1	RBM25	4.70288e+07	5.35472e+07	4.82055e+07	4.83725e+07	6.35429e+07	7.50279e+07	not	not
Q14118	Dystroglycan 1 OS=Homo sapiens OX=9606 GN=DAG1 PE=1 SV=2	97.4	DAG1	2.59149e+07	3.07982e+07	2.63874e+07	2.68175e+07	2.95491e+07	3.50066e+07	membrane	not
P08240	Signal recognition particle receptor subunit alpha OS=Homo sapiens OX=9606 GN=SRPRA PE=1 SV=2	69.8	SRPRA	2.71173e+07	2.44268e+07	3.51808e+07	4.19263e+07	4.1548e+07	2.46145e+07	membrane	not
Q8TER5	Rho guanine nucleotide exchange factor 40 OS=Homo sapiens OX=9606 GN=ARHGEF40 PE=1 SV=3	164.6	ARHGEF40	6.60992e+06	7.21234e+06	8.18747e+06	9.28947e+06	8.30751e+06	6.42296e+06	not	not
Q9H9G7	Protein argonaute-3 OS=Homo sapiens OX=9606 GN=AGO3 PE=1 SV=2	97.3	AGO3	26149			1.49022e+06	1.09636e+06		not	not
O95785	Protein Wiz OS=Homo sapiens OX=9606 GN=WIZ PE=1 SV=2	178.6	WIZ	6.80736e+06	6.18709e+06	6.20973e+06	1.59331e+07	1.76624e+07	5.91671e+06	not	not
Q14694	Ubiquitin carboxyl-terminal hydrolase 10 OS=Homo sapiens OX=9606 GN=USP10 PE=1 SV=2	87.1	USP10	6.27064e+07	6.627e+07	6.50696e+07	2.96366e+07	3.0106e+07	2.87515e+07	not	not
Q641Q2	WASH complex subunit 2A OS=Homo sapiens OX=9606 GN=WASHC2A PE=1 SV=3	147.1	WASHC2A	134651	184145		813540	804059	268895	membrane	not
Q8NFW8	N-acylneuraminate cytidylyltransferase OS=Homo sapiens OX=9606 GN=CMAS PE=1 SV=2	48.3	CMAS	2.52225e+07	2.28939e+07	2.16159e+07	1.37582e+08	1.29483e+08	8.27889e+07	not	not
Q9Y4E1	WASH complex subunit 2C OS=Homo sapiens OX=9606 GN=WASHC2C PE=1 SV=4	144.8		1.00755e+07	1.145e+07	5.9194e+06	2.01702e+07	2.03671e+07	1.75439e+07	membrane	not
Q9Y6X9	ATPase MORC2 OS=Homo sapiens OX=9606 GN=MORC2 PE=1 SV=2	117.8	MORC2	9.03988e+06	9.20418e+06	9.55465e+06	2.30541e+07	1.90636e+07	7.37943e+06	not	not
Q16623	Syntaxin-1A OS=Homo sapiens OX=9606 GN=STX1A PE=1 SV=1	33	STX1A	2.64437e+06	190833	1.33014e+06	5.4783e+07	6.23097e+07	1.329e+08	membrane	not
Q14232	Translation initiation factor eIF-2B subunit alpha OS=Homo sapiens OX=9606 GN=EIF2B1 PE=1 SV=1	33.7	EIF2B1	2.88174e+07	2.81058e+07	2.79724e+07	6.1315e+07	5.94619e+07	4.47197e+07	not	not
O75306	NADH dehydrogenase [ubiquinone] iron-sulfur protein 2, mitochondrial OS=Homo sapiens OX=9606 GN=NDUFS2 PE=1 SV=2	52.5	NDUFS2	2.00643e+07	1.20672e+07	2.47877e+07	8.39839e+07	8.50083e+07	2.71647e+07	membrane	not
P49407	Beta-arrestin-1 OS=Homo sapiens OX=9606 GN=ARRB1 PE=1 SV=2	47	ARRB1	551738	910656	433912	4.38483e+07	3.09145e+07	4.25337e+07	membrane	not
O43252	Bifunctional 3'-phosphoadenosine 5'-phosphosulfate synthase 1 OS=Homo sapiens OX=9606 GN=PAPSS1 PE=1 SV=2	70.8	PAPSS1	5.20498e+07	5.58354e+07	3.47617e+07	5.05027e+07	5.38998e+07	2.9971e+07	not	not
Q9Y3R5	Protein dopey-2 OS=Homo sapiens OX=9606 GN=DOP1B PE=1 SV=5	258.1	DOP1B	2.16497e+06	1.11842e+06	1.24926e+06	1.17243e+07	8.1334e+06	2.1303e+06	membrane	not
Q96FC7	Phytanoyl-CoA hydroxylase-interacting protein-like OS=Homo sapiens OX=9606 GN=PHYHIPL PE=1 SV=3	42.5	PHYHIPL	1.52098e+07	2.39565e+06	1.77991e+06	1.47473e+08	1.46832e+08	5.93303e+07	not	not
Q9Y6K1	DNA (cytosine-5)-methyltransferase 3A OS=Homo sapiens OX=9606 GN=DNMT3A PE=1 SV=4	101.8	DNMT3A	6.20702e+07	3.87126e+07	7.56858e+07	4.84334e+07	4.99969e+07	2.47968e+07	not	not
Q8TAF3	WD repeat-containing protein 48 OS=Homo sapiens OX=9606 GN=WDR48 PE=1 SV=1	76.2	WDR48	1.33624e+07	1.0169e+07	1.24804e+07	3.16154e+07	3.25718e+07	7.11887e+06	not	not
Q8N0Z6	Tetratricopeptide repeat protein 5 OS=Homo sapiens OX=9606 GN=TTC5 PE=1 SV=2	48.9	TTC5	3.79001e+06	4.25043e+06	4.85008e+06	3.91829e+07	3.40264e+07	9.17405e+06	not	not
Q6FI13	Histone H2A type 2-A OS=Homo sapiens OX=9606 GN=H2AC18 PE=1 SV=3	14.1	H2AC18; H2AC19	6.52461e+09	6.96598e+09	2.89756e+09	5.39407e+09	5.49779e+09	2.30993e+10	not	not
O15226	NF-kappa-B-repressing factor OS=Homo sapiens OX=9606 GN=NKRF PE=1 SV=2	77.6	NKRF	1.0454e+07	1.11751e+07	5.92621e+06	2.78834e+07	2.19761e+07	7.62477e+06	not	not
Q9Y383	Putative RNA-binding protein Luc7-like 2 OS=Homo sapiens OX=9606 GN=LUC7L2 PE=1 SV=2	46.5	LUC7L2	3.83912e+07	3.58193e+07	3.09581e+07	6.95894e+07	7.7133e+07	4.93882e+07	not	not
Q9NVI1	Fanconi anemia group I protein OS=Homo sapiens OX=9606 GN=FANCI PE=1 SV=4	149.2	FANCI	2.46569e+07	3.43104e+07	1.56245e+07	1.08715e+07	7.6313e+06	1.23037e+07	not	not
P12931	Proto-oncogene tyrosine-protein kinase Src OS=Homo sapiens OX=9606 GN=SRC PE=1 SV=3	59.8	SRC	1.30699e+07	1.16684e+07	1.00296e+07	7.86829e+07	7.56534e+07	5.72888e+07	membrane	not
Q9H9B1	Histone-lysine N-methyltransferase EHMT1 OS=Homo sapiens OX=9606 GN=EHMT1 PE=1 SV=4	141.4	EHMT1	2.44056e+07	2.25635e+07	1.45077e+07	1.35405e+07	1.71215e+07	6.5275e+06	not	not
Q8TBA6	Golgin subfamily A member 5 OS=Homo sapiens OX=9606 GN=GOLGA5 PE=1 SV=3	83	GOLGA5	5.39345e+06	7.7993e+06	7.6314e+06	1.63512e+07	1.67282e+07	1.0631e+07	membrane	not
O00487	26S proteasome non-ATPase regulatory subunit 14 OS=Homo sapiens OX=9606 GN=PSMD14 PE=1 SV=1	34.6	PSMD14	5.91884e+07	6.13288e+07	4.97436e+07	9.63608e+07	1.33572e+08	1.15328e+08	not	not
Q9Y6D9	Mitotic spindle assembly checkpoint protein MAD1 OS=Homo sapiens OX=9606 GN=MAD1L1 PE=1 SV=2	83	MAD1L1	3.78141e+07	3.84046e+07	1.21201e+07	2.31354e+08	1.04229e+08	1.44805e+07	not	not
O75400	Pre-mRNA-processing factor 40 homolog A OS=Homo sapiens OX=9606 GN=PRPF40A PE=1 SV=2	108.7	PRPF40A	2.26766e+07	1.80629e+07	2.76278e+07	5.73182e+07	5.94224e+07	1.26563e+08	not	not
P43378	Tyrosine-protein phosphatase non-receptor type 9 OS=Homo sapiens OX=9606 GN=PTPN9 PE=1 SV=1	68	PTPN9	9.40483e+06	1.18245e+07	5.93494e+06	4.12699e+07	3.78171e+07	3.97217e+07	not	not
P55036	26S proteasome non-ATPase regulatory subunit 4 OS=Homo sapiens OX=9606 GN=PSMD4 PE=1 SV=1	40.7	PSMD4	1.54183e+08	1.37262e+08	1.51562e+08	1.24045e+08	1.06176e+08	7.1719e+07	not	not
Q9UQ03	Coronin-2B OS=Homo sapiens OX=9606 GN=CORO2B PE=1 SV=4	54.9	CORO2B	1.70881e+06	1.92682e+06	1.35697e+06	8.57739e+07	9.49901e+07	1.65522e+07	not	not
Q8N556	Actin filament-associated protein 1 OS=Homo sapiens OX=9606 GN=AFAP1 PE=1 SV=2	80.7	AFAP1	2.30916e+06	3.21301e+06	697388	4.48133e+07	3.93642e+07	2.33615e+07	not	not
O94910	Adhesion G protein-coupled receptor L1 OS=Homo sapiens OX=9606 GN=ADGRL1 PE=1 SV=1	162.6	ADGRL1	5.8905e+06	6.11551e+06	3.25889e+06	2.57912e+07	2.17134e+07	1.62977e+07	membrane	not
Q9BPX3	Condensin complex subunit 3 OS=Homo sapiens OX=9606 GN=NCAPG PE=1 SV=1	114.3	NCAPG	3.92009e+07	3.5096e+07	3.19056e+07	1.68095e+07	1.68017e+07	1.65683e+07	not	not
P30044	Peroxiredoxin-5, mitochondrial OS=Homo sapiens OX=9606 GN=PRDX5 PE=1 SV=4	22.1	PRDX5	4.2478e+07	5.64278e+07	6.28403e+07	3.93504e+08	5.45377e+08	3.09268e+08	not	not
Q9BVK6	Transmembrane emp24 domain-containing protein 9 OS=Homo sapiens OX=9606 GN=TMED9 PE=1 SV=2	27.3	TMED9	7.14231e+07	6.40445e+07	4.38009e+07	3.6728e+08	7.15649e+07	1.82953e+08	membrane	not
Q9ULW0	Targeting protein for Xklp2 OS=Homo sapiens OX=9606 GN=TPX2 PE=1 SV=2	85.6	TPX2	4.6618e+07	4.84262e+07	2.63596e+07	5.27177e+06	5.26268e+06	448768	not	not
Q10713	Mitochondrial-processing peptidase subunit alpha OS=Homo sapiens OX=9606 GN=PMPCA PE=1 SV=2	58.2	PMPCA	3.17912e+07	2.23616e+07	2.58092e+07	5.96144e+07	5.78728e+07	2.94112e+07	membrane	not
P16989	Y-box-binding protein 3 OS=Homo sapiens OX=9606 GN=YBX3 PE=1 SV=4	40.1	YBX3	1.71077e+08	1.53539e+08	2.13957e+08	2.03677e+08	1.57902e+08	2.67328e+08	not	not
Q9Y243	RAC-gamma serine/threonine-protein kinase OS=Homo sapiens OX=9606 GN=AKT3 PE=1 SV=1	55.7	AKT3	431990	733738	2.22993e+06	2.17831e+07	1.88025e+07	5.94857e+06	membrane	not
Q12769	Nuclear pore complex protein Nup160 OS=Homo sapiens OX=9606 GN=NUP160 PE=1 SV=3	162	NUP160	4.38577e+07	5.47063e+07	2.81184e+07	3.96846e+07	4.11318e+07	1.44645e+07	not	not
O60287	Nucleolar pre-ribosomal-associated protein 1 OS=Homo sapiens OX=9606 GN=URB1 PE=1 SV=4	254.2	URB1	1.55907e+07	1.07031e+07	6.05822e+06	5.05574e+06	7.25879e+06	4.39537e+06	not	not
P07858	Cathepsin B OS=Homo sapiens OX=9606 GN=CTSB PE=1 SV=3	37.8	CTSB	5.62213e+06	4.84761e+06	3.5881e+06	9.67747e+07	1.16609e+08	6.7514e+07	membrane	not
O60701	UDP-glucose 6-dehydrogenase OS=Homo sapiens OX=9606 GN=UGDH PE=1 SV=1	55	UGDH	1.13354e+08	1.03005e+08	9.20481e+07	9.95867e+07	9.05178e+07	4.52063e+07	not	not
Q8TD19	Serine/threonine-protein kinase Nek9 OS=Homo sapiens OX=9606 GN=NEK9 PE=1 SV=2	107.1	NEK9	2.08911e+07	2.03538e+07	2.09882e+07	3.14725e+07	3.32725e+07	1.19351e+07	not	not
Q12996	Cleavage stimulation factor subunit 3 OS=Homo sapiens OX=9606 GN=CSTF3 PE=1 SV=1	82.9	CSTF3	3.17054e+07	3.10355e+07	2.81839e+07	2.66629e+07	2.5808e+07	2.08129e+06	not	not
Q9UNW9	RNA-binding protein Nova-2 OS=Homo sapiens OX=9606 GN=NOVA2 PE=1 SV=1	49	NOVA2	3.71606e+06	4.58572e+06	3.28858e+06	7.80045e+07	7.4254e+07	8.6946e+07	not	not
P82933	28S ribosomal protein S9, mitochondrial OS=Homo sapiens OX=9606 GN=MRPS9 PE=1 SV=2	45.8	MRPS9	2.49531e+07	1.92604e+07	6.47776e+06	3.0195e+07	3.44071e+07	2.29453e+07	not	not
Q9BQ16	Testican-3 OS=Homo sapiens OX=9606 GN=SPOCK3 PE=1 SV=2	49.4	SPOCK3	1.44464e+06	902285	3.24507e+06	7.47789e+07	8.10989e+07	2.0561e+08	not	not
Q9Y6X4	Soluble lamin-associated protein of 75 kDa OS=Homo sapiens OX=9606 GN=FAM169A PE=1 SV=2	74.9	FAM169A	1.0862e+07	8.01698e+06	4.95686e+06	2.09143e+07	2.40957e+07	4.62119e+07	membrane	not
Q8TD30	Alanine aminotransferase 2 OS=Homo sapiens OX=9606 GN=GPT2 PE=1 SV=1	57.9	GPT2	4.92551e+07	4.30971e+07	6.71198e+07	1.57727e+07	1.64429e+07	1.01449e+07	not	not
Q9UID3	Vacuolar protein sorting-associated protein 51 homolog OS=Homo sapiens OX=9606 GN=VPS51 PE=1 SV=2	86	VPS51	1.37386e+07	1.32251e+07	6.42799e+06	3.0736e+07	3.27385e+07	6.39752e+06	not	not
Q9HCC0	Methylcrotonoyl-CoA carboxylase beta chain, mitochondrial OS=Homo sapiens OX=9606 GN=MCCC2 PE=1 SV=1	61.3	MCCC2	2.27109e+07	2.12344e+07	1.67875e+07	4.06201e+07	4.81267e+07	2.38165e+07	not	not
Q8N3F8	MICAL-like protein 1 OS=Homo sapiens OX=9606 GN=MICALL1 PE=1 SV=2	93.4	MICALL1	3.78829e+06	3.41117e+06	2.24647e+06	3.44305e+07	3.26587e+07	1.53541e+07	membrane	not
P07949	Proto-oncogene tyrosine-protein kinase receptor Ret OS=Homo sapiens OX=9606 GN=RET PE=1 SV=3	124.2	RET	754695	653432	400136	2.54242e+07	2.10899e+07	7.29948e+06	membrane	not
Q9NTI2	Phospholipid-transporting ATPase IB OS=Homo sapiens OX=9606 GN=ATP8A2 PE=1 SV=3	133.5	ATP8A2	3.07352e+06	1.30221e+06	587971	3.79543e+07	2.79947e+07	5.35242e+07	membrane	not
P25391	Laminin subunit alpha-1 OS=Homo sapiens OX=9606 GN=LAMA1 PE=1 SV=2	336.9	LAMA1	4.80462e+06	2.56149e+06	3.41967e+06	4.43427e+07	4.71183e+07	2.36764e+07	not	not
Q96CS3	FAS-associated factor 2 OS=Homo sapiens OX=9606 GN=FAF2 PE=1 SV=2	52.6	FAF2	1.82545e+07	2.25639e+07	1.13352e+07	5.88568e+07	4.27245e+07	9.21346e+06	not	not
O14802	DNA-directed RNA polymerase III subunit RPC1 OS=Homo sapiens OX=9606 GN=POLR3A PE=1 SV=2	155.5	POLR3A	1.07755e+07	1.02559e+07	7.47874e+06	1.42145e+07	1.60985e+07	4.50875e+06	not	not
P48729	Casein kinase I isoform alpha OS=Homo sapiens OX=9606 GN=CSNK1A1 PE=1 SV=2	38.9	CSNK1A1	9.90954e+06	9.79839e+06	1.70189e+07	4.24406e+07	4.85747e+07	4.35356e+07	not	not
Q96GY0	Zinc finger C2HC domain-containing protein 1A OS=Homo sapiens OX=9606 GN=ZC2HC1A PE=1 SV=2	35.1	ZC2HC1A	7.03897e+06	5.21655e+06	5.4434e+06	2.60485e+08	2.84765e+08	6.89153e+07	not	not
Q8TB36	Ganglioside-induced differentiation-associated protein 1 OS=Homo sapiens OX=9606 GN=GDAP1 PE=1 SV=3	41.3	GDAP1	1.3875e+07	1.27237e+07	4.30583e+06	1.80776e+08	1.2348e+08	6.98633e+07	membrane	not
Q96AY3	Peptidyl-prolyl cis-trans isomerase FKBP10 OS=Homo sapiens OX=9606 GN=FKBP10 PE=1 SV=1	64.2	FKBP10	7.86623e+07	6.7994e+07	5.79247e+07	3.22688e+07	2.84696e+07	3.72478e+07	not	not
Q9Y467	Sal-like protein 2 OS=Homo sapiens OX=9606 GN=SALL2 PE=1 SV=4	105.2		6.26665e+07	4.50874e+07	2.77507e+08	1.1466e+07	1.48914e+07	1.59008e+07	not	not
Q9NQW6	Anillin OS=Homo sapiens OX=9606 GN=ANLN PE=1 SV=2	124.1	ANLN	2.45705e+07	2.35961e+07	3.20794e+07	5.05307e+06	4.35895e+06	7.41923e+06	not	not
Q9BXM9	FSD1-like protein OS=Homo sapiens OX=9606 GN=FSD1L PE=1 SV=2	59.5	FSD1L	1.57818e+06	1.42336e+06	733821	4.95267e+07	5.97498e+07	3.4835e+07	not	not
Q9HAR2	Adhesion G protein-coupled receptor L3 OS=Homo sapiens OX=9606 GN=ADGRL3 PE=1 SV=2	161.7	ADGRL3	1.8723e+06	1.27844e+06	69069.6	1.63145e+07	1.59115e+07	2.23862e+07	membrane	not
Q6NVY1	3-hydroxyisobutyryl-CoA hydrolase, mitochondrial OS=Homo sapiens OX=9606 GN=HIBCH PE=1 SV=2	43.5	HIBCH	1.96187e+07	1.8185e+07	1.80941e+07	5.62132e+07	5.05416e+07	4.92182e+07	not	not
O95235	Kinesin-like protein KIF20A OS=Homo sapiens OX=9606 GN=KIF20A PE=1 SV=1	100.2	KIF20A	2.09303e+07	2.04381e+07	1.63298e+07	5.69749e+06	5.62116e+06	5.9991e+06	not	not
Q9H6R4	Nucleolar protein 6 OS=Homo sapiens OX=9606 GN=NOL6 PE=1 SV=2	127.5	NOL6	4.52472e+07	4.43984e+07	2.94553e+07	1.5136e+07	1.37602e+07	1.12397e+07	not	not
Q9NZ56	Formin-2 OS=Homo sapiens OX=9606 GN=FMN2 PE=1 SV=4	180	FMN2	424877	667090	6.56889e+06	2.17715e+07	2.70052e+07	7.16657e+06	membrane	not
Q6FI81	Anamorsin OS=Homo sapiens OX=9606 GN=CIAPIN1 PE=1 SV=2	33.6	CIAPIN1	8.51854e+07	9.25224e+07	6.22046e+07	8.65172e+07	5.95369e+07	3.62354e+07	not	not
P29966	Myristoylated alanine-rich C-kinase substrate OS=Homo sapiens OX=9606 GN=MARCKS PE=1 SV=4	31.5	MARCKS	6.25192e+07	4.60197e+07	3.90363e+07	6.81407e+08	8.11243e+08	7.14733e+08	membrane	not
P68871	Hemoglobin subunit beta OS=Homo sapiens OX=9606 GN=HBB PE=1 SV=2	16	HBB	1.00781e+09	9.51406e+08	7.72468e+08	3.89175e+06	5.22326e+06	1.21727e+07	not	not
P15880	40S ribosomal protein S2 OS=Homo sapiens OX=9606 GN=RPS2 PE=1 SV=2	31.3	RPS2	7.10247e+08	6.01325e+08	7.82404e+08	5.90037e+08	7.1396e+08	6.19887e+08	not	not
P50748	Kinetochore-associated protein 1 OS=Homo sapiens OX=9606 GN=KNTC1 PE=1 SV=1	250.6	KNTC1	2.77886e+07	2.74979e+07	1.78168e+07	2.06094e+07	2.01231e+07	7.47155e+06	not	not
Q96EK7	Constitutive coactivator of peroxisome proliferator-activated receptor gamma OS=Homo sapiens OX=9606 GN=FAM120B PE=1 SV=1	103.7	FAM120B	6.55198e+06	5.63847e+06	874904	1.29449e+07	1.33821e+07	4.36677e+06	not	not
Q9UJW0	Dynactin subunit 4 OS=Homo sapiens OX=9606 GN=DCTN4 PE=1 SV=1	52.3	DCTN4	1.00395e+07	9.17294e+06	6.74124e+06	6.95131e+07	7.38152e+07	2.45059e+07	not	not
P13798	Acylamino-acid-releasing enzyme OS=Homo sapiens OX=9606 GN=APEH PE=1 SV=4	81.2	APEH	7.24096e+07	7.76869e+07	5.59903e+07	4.3056e+07	5.52628e+07	1.4147e+07	not	not
P25789	Proteasome subunit alpha type-4 OS=Homo sapiens OX=9606 GN=PSMA4 PE=1 SV=1	29.5	PSMA4	1.90106e+08	1.49515e+08	1.83377e+08	2.2178e+08	2.2152e+08	1.65847e+08	not	not
Q5VZK9	F-actin-uncapping protein LRRC16A OS=Homo sapiens OX=9606 GN=CARMIL1 PE=1 SV=1	151.5	CARMIL1	1.42295e+07	1.20759e+07	1.20821e+07	7.25662e+06	5.81402e+06	5.06114e+06	membrane	not
Q12788	Transducin beta-like protein 3 OS=Homo sapiens OX=9606 GN=TBL3 PE=1 SV=2	89	TBL3	5.46495e+07	4.12458e+07	2.34796e+07	2.03585e+07	2.30576e+07	9.86216e+06	not	not
Q08629	Testican-1 OS=Homo sapiens OX=9606 GN=SPOCK1 PE=1 SV=1	49.1	SPOCK1	494802	155165	690059	2.75013e+07	1.99536e+07	4.04408e+07	not	not
P82650	28S ribosomal protein S22, mitochondrial OS=Homo sapiens OX=9606 GN=MRPS22 PE=1 SV=1	41.3	MRPS22	3.03212e+07	2.6464e+07	2.4276e+07	3.30493e+07	2.89142e+07	9.09972e+07	not	not
Q9HD26	Golgi-associated PDZ and coiled-coil motif-containing protein OS=Homo sapiens OX=9606 GN=GOPC PE=1 SV=1	50.5	GOPC	3.80165e+06	3.10205e+06	4.98817e+07	2.9936e+07	2.47105e+07	6.18694e+06	membrane	not
Q5TCZ1	SH3 and PX domain-containing protein 2A OS=Homo sapiens OX=9606 GN=SH3PXD2A PE=1 SV=1	125.2	SH3PXD2A	699806	2.42372e+06	581816	1.24927e+07	1.36476e+07	4.24144e+06	not	not
Q6P9B6	MTOR-associated protein MEAK7 OS=Homo sapiens OX=9606 GN=MEAK7 PE=1 SV=2	51	MEAK7	6.30383e+06	5.28555e+06	2.82726e+06	3.8455e+07	3.87969e+07	9.4453e+06	membrane	not
Q92783	Signal transducing adapter molecule 1 OS=Homo sapiens OX=9606 GN=STAM PE=1 SV=3	59.1	STAM	1.24355e+07	1.51574e+07	9.02056e+06	4.36724e+07	3.95423e+07	6.93994e+07	membrane	not
Q9UI12	V-type proton ATPase subunit H OS=Homo sapiens OX=9606 GN=ATP6V1H PE=1 SV=1	55.8	ATP6V1H	1.31091e+07	1.16771e+07	8.47363e+06	1.19611e+08	1.18212e+08	5.68105e+07	membrane	not
Q08209	Serine/threonine-protein phosphatase 2B catalytic subunit alpha isoform OS=Homo sapiens OX=9606 GN=PPP3CA PE=1 SV=1	58.7	PPP3CA	3.84513e+07	3.56628e+07	4.42845e+07	2.10127e+08	2.20718e+08	9.04266e+07	membrane	not
Q8IVW6	AT-rich interactive domain-containing protein 3B OS=Homo sapiens OX=9606 GN=ARID3B PE=1 SV=2	60.6	ARID3B	5.1878e+07	5.44198e+07	3.27274e+07	2.48754e+07	2.36376e+07	2.42382e+07	not	not
Q9GZR7	ATP-dependent RNA helicase DDX24 OS=Homo sapiens OX=9606 GN=DDX24 PE=1 SV=1	96.3	DDX24	2.77907e+07	2.56807e+07	1.7635e+07	2.83347e+07	2.91537e+07	1.9219e+07	not	not
Q96AQ6	Pre-B-cell leukemia transcription factor-interacting protein 1 OS=Homo sapiens OX=9606 GN=PBXIP1 PE=1 SV=1	80.6	PBXIP1	9.277e+06	9.64123e+06	3.83145e+06	4.26024e+07	3.29616e+07	1.69446e+07	not	not
P21283	V-type proton ATPase subunit C 1 OS=Homo sapiens OX=9606 GN=ATP6V1C1 PE=1 SV=4	43.9	ATP6V1C1	2.54654e+07	2.32641e+07	1.60046e+07	1.64101e+08	1.95487e+08	1.14967e+08	membrane	not
Q9UBV2	Protein sel-1 homolog 1 OS=Homo sapiens OX=9606 GN=SEL1L PE=1 SV=3	88.7	SEL1L	4.45958e+06	5.10213e+06	1.98092e+06	3.17088e+07	2.5534e+07	9.90846e+06	membrane	not
P11310	Medium-chain specific acyl-CoA dehydrogenase, mitochondrial OS=Homo sapiens OX=9606 GN=ACADM PE=1 SV=1	46.6	ACADM	4.87861e+07	4.33712e+07	2.95197e+07	1.59781e+08	1.46918e+08	1.02946e+08	not	not
Q14807	Kinesin-like protein KIF22 OS=Homo sapiens OX=9606 GN=KIF22 PE=1 SV=5	73.2	KIF22	2.10541e+07	2.74692e+07	1.85273e+07	9.78213e+06	1.04241e+07	7.24361e+06	not	not
O00192	Armadillo repeat protein deleted in velo-cardio-facial syndrome OS=Homo sapiens OX=9606 GN=ARVCF PE=1 SV=1	104.6	ARVCF	1.09909e+07	9.97078e+06	1.4815e+06	2.53817e+07	2.89084e+07	3.81296e+06	not	not
O75569	Interferon-inducible double-stranded RNA-dependent protein kinase activator A OS=Homo sapiens OX=9606 GN=PRKRA PE=1 SV=1	34.4	PRKRA	1.64336e+07	9.41583e+06	1.73937e+07	1.84071e+08	1.85501e+08	7.29069e+07	not	not
Q7L0Y3	tRNA methyltransferase 10 homolog C OS=Homo sapiens OX=9606 GN=TRMT10C PE=1 SV=2	47.3	TRMT10C	3.7881e+07	3.60099e+07	2.02633e+07	6.87374e+07	7.00068e+07	1.75689e+07	not	not
Q9BZL6	Serine/threonine-protein kinase D2 OS=Homo sapiens OX=9606 GN=PRKD2 PE=1 SV=3	96.7	PRKD2	2.04235e+07	1.26923e+07	7.64787e+06	1.3001e+07	1.74571e+07	3.85865e+07	membrane	not
Q2TAY7	WD40 repeat-containing protein SMU1 OS=Homo sapiens OX=9606 GN=SMU1 PE=1 SV=2	57.5	SMU1	7.24365e+07	7.11361e+07	7.09007e+07	5.46438e+07	6.29015e+07	5.46269e+07	not	not
P00739	Haptoglobin-related protein OS=Homo sapiens OX=9606 GN=HPR PE=2 SV=2	39	HPR	1.20699e+07	7.14474e+06	5.78172e+06	452382	969242	464158	not	not
Q9NUQ6	SPATS2-like protein OS=Homo sapiens OX=9606 GN=SPATS2L PE=1 SV=2	61.7	SPATS2L	2.47996e+07	2.27253e+07	3.21332e+07	1.95812e+07	1.48385e+07	2.96744e+06	not	not
O75312	Zinc finger protein ZPR1 OS=Homo sapiens OX=9606 GN=ZPR1 PE=1 SV=1	50.9	ZPR1	3.17526e+07	1.66793e+07	1.22706e+07	3.05662e+07	3.0639e+07	3.41144e+07	not	not
Q6ZS17	Rho family-interacting cell polarization regulator 1 OS=Homo sapiens OX=9606 GN=RIPOR1 PE=1 SV=1	132.2	RIPOR1	221280	2.05265e+06	338320	2.04232e+07	1.65583e+07	9.78548e+06	not	not
Q9NXV6	CDKN2A-interacting protein OS=Homo sapiens OX=9606 GN=CDKN2AIP PE=1 SV=3	61.1	CDKN2AIP	1.29718e+07	1.00636e+07	1.48752e+07	4.01695e+07	3.70729e+07	2.39692e+07	not	not
Q9NY46	Sodium channel protein type 3 subunit alpha OS=Homo sapiens OX=9606 GN=SCN3A PE=1 SV=2	226.1	SCN3A	3.79181e+06	6.12695e+06	5.65254e+06	1.1165e+07	1.13322e+07	984609	membrane	not
Q86VW0	SEC14 domain and spectrin repeat-containing protein 1 OS=Homo sapiens OX=9606 GN=SESTD1 PE=1 SV=2	79.3	SESTD1	3.50699e+06	5.65911e+06	4.74869e+06	6.59679e+07	5.53533e+07	2.92515e+07	not	not
Q5VW36	Focadhesin OS=Homo sapiens OX=9606 GN=FOCAD PE=1 SV=1	199.9		9.32302e+06	9.59694e+06	5.68288e+06	2.74418e+07	2.7437e+07	7.40457e+06	not	not
Q8N4C8	Misshapen-like kinase 1 OS=Homo sapiens OX=9606 GN=MINK1 PE=1 SV=2	149.7	MINK1	2.07979e+06	1.71755e+06	1.38869e+06	1.02021e+07	7.16896e+06	2.21978e+06	not	not
Q8IVL1	Neuron navigator 2 OS=Homo sapiens OX=9606 GN=NAV2 PE=1 SV=3	268	NAV2	9.90502e+06	1.04404e+07	3.69399e+06	1.06803e+07	1.12192e+07	4.413e+06	not	not
Q99250	Sodium channel protein type 2 subunit alpha OS=Homo sapiens OX=9606 GN=SCN2A PE=1 SV=3	227.8	SCN2A	2.06348e+07	1.62803e+07	424115	2.91213e+07	3.59723e+07	1.34511e+07	membrane	not
P41240	Tyrosine-protein kinase CSK OS=Homo sapiens OX=9606 GN=CSK PE=1 SV=1	50.7	CSK	2.68037e+07	2.09398e+07	1.71445e+07	8.26615e+07	7.9916e+07	2.42513e+07	membrane	not
Q99747	Gamma-soluble NSF attachment protein OS=Homo sapiens OX=9606 GN=NAPG PE=1 SV=1	34.7	NAPG	1.65868e+07	1.53133e+07	1.48236e+07	6.22886e+07	6.461e+07	4.80791e+07	membrane	not
O43150	Arf-GAP with SH3 domain, ANK repeat and PH domain-containing protein 2 OS=Homo sapiens OX=9606 GN=ASAP2 PE=1 SV=3	111.6	ASAP2	3.01426e+06	3.2911e+06	1.12138e+06	1.30023e+07	1.08338e+07		membrane	not
Q9Y295	Developmentally-regulated GTP-binding protein 1 OS=Homo sapiens OX=9606 GN=DRG1 PE=1 SV=1	40.5	DRG1	7.09444e+07	7.54601e+07	5.21332e+07	3.50631e+07	3.56347e+07	6.54811e+06	not	not
P46109	Crk-like protein OS=Homo sapiens OX=9606 GN=CRKL PE=1 SV=1	33.8	CRKL	5.1154e+07	4.85454e+07	4.13536e+07	3.43356e+07	4.50598e+07	4.60465e+07	not	not
Q96EY7	Pentatricopeptide repeat domain-containing protein 3, mitochondrial OS=Homo sapiens OX=9606 GN=PTCD3 PE=1 SV=3	78.5	PTCD3	2.10077e+07	2.06873e+07	2.97401e+07	3.94777e+07	3.81811e+07	9.62467e+06	not	not
Q00059	Transcription factor A, mitochondrial OS=Homo sapiens OX=9606 GN=TFAM PE=1 SV=1	29.1	TFAM	8.92533e+07	6.50228e+07	5.52846e+07	1.03711e+08	7.92308e+07	2.06342e+08	not	not
Q9Y4G8	Rap guanine nucleotide exchange factor 2 OS=Homo sapiens OX=9606 GN=RAPGEF2 PE=1 SV=1	167.3	RAPGEF2	5.33282e+06	2.81333e+06	4.3318e+06	1.7093e+07	1.57092e+07	3.61341e+06	membrane	not
Q8IWX8	Calcium homeostasis endoplasmic reticulum protein OS=Homo sapiens OX=9606 GN=CHERP PE=1 SV=3	103.6	CHERP	7.92436e+07	7.90772e+07	5.39237e+07	4.06955e+07	3.86555e+07	3.86678e+07	not	not
Q9NY27	Serine/threonine-protein phosphatase 4 regulatory subunit 2 OS=Homo sapiens OX=9606 GN=PPP4R2 PE=1 SV=3	46.9	PPP4R2	1.5535e+07	2.64172e+07	1.19316e+07	1.86686e+07	1.61614e+07	1.0285e+07	not	not
P11172	Uridine 5'-monophosphate synthase OS=Homo sapiens OX=9606 GN=UMPS PE=1 SV=1	52.2	UMPS	6.10393e+07	5.90759e+07	5.33704e+07	6.67263e+07	6.8497e+07	3.86072e+07	not	not
Q9UG63	ATP-binding cassette sub-family F member 2 OS=Homo sapiens OX=9606 GN=ABCF2 PE=1 SV=2	71.2	ABCF2	2.54239e+07	2.55363e+07	3.06153e+07	2.40609e+07	2.7617e+07	7.1373e+06	not	not
P51572	B-cell receptor-associated protein 31 OS=Homo sapiens OX=9606 GN=BCAP31 PE=1 SV=3	28	BCAP31	5.16763e+07	5.10034e+07	3.36727e+07	1.73784e+08	1.60148e+08	1.12316e+08	membrane	not
Q99961	Endophilin-A2 OS=Homo sapiens OX=9606 GN=SH3GL1 PE=1 SV=1	41.5	SH3GL1	7.01568e+07	7.13354e+07	5.76159e+07	1.17514e+08	1.09934e+08	1.71943e+08	membrane	not
O96019	Actin-like protein 6A OS=Homo sapiens OX=9606 GN=ACTL6A PE=1 SV=1	47.4	ACTL6A	5.67634e+07	6.84588e+07	4.09372e+07	6.05203e+07	5.49387e+07	2.54476e+07	not	not
Q9UPQ9	Trinucleotide repeat-containing gene 6B protein OS=Homo sapiens OX=9606 GN=TNRC6B PE=1 SV=4	193.9	TNRC6B	2.68019e+06	2.3075e+06	1.20732e+06	6.48753e+06	5.97839e+06	2.08609e+06	not	not
Q9H4A4	Aminopeptidase B OS=Homo sapiens OX=9606 GN=RNPEP PE=1 SV=2	72.5	RNPEP	3.94486e+07	4.10755e+07	2.74121e+07	4.16682e+07	4.06364e+07	7.54389e+06	not	not
P55209	Nucleosome assembly protein 1-like 1 OS=Homo sapiens OX=9606 GN=NAP1L1 PE=1 SV=1	45.3	NAP1L1	1.11998e+08	1.38037e+08	1.2596e+08	7.66079e+07	6.88983e+07	3.64852e+07	not	not
P50416	Carnitine O-palmitoyltransferase 1, liver isoform OS=Homo sapiens OX=9606 GN=CPT1A PE=1 SV=2	88.3	CPT1A	531254	1.23855e+06	658912	5.29016e+07	6.401e+07	464204	membrane	not
P20340	Ras-related protein Rab-6A OS=Homo sapiens OX=9606 GN=RAB6A PE=1 SV=3	23.6	RAB6A	2.49189e+07	3.17852e+07	1.84063e+07	2.93468e+08	3.58128e+08	1.04141e+09	membrane	not
P22570	NADPH:adrenodoxin oxidoreductase, mitochondrial OS=Homo sapiens OX=9606 GN=FDXR PE=1 SV=3	53.8	FDXR	1.43055e+07	1.50768e+07	7.62512e+06	5.01462e+07	5.46347e+07	2.21528e+07	membrane	not
P15531	Nucleoside diphosphate kinase A OS=Homo sapiens OX=9606 GN=NME1 PE=1 SV=1	17.1	NME1	1.00659e+09	9.88491e+08	9.36416e+08	1.53794e+09	1.51683e+09	7.92291e+08	not	not
P31153	S-adenosylmethionine synthase isoform type-2 OS=Homo sapiens OX=9606 GN=MAT2A PE=1 SV=1	43.6	MAT2A	2.26939e+08	2.20831e+08	1.95892e+08	1.14685e+08	9.2778e+07	7.67361e+07	not	not
Q9NZW5	Protein PALS2 OS=Homo sapiens OX=9606 GN=PALS2 PE=1 SV=2	61.1	PALS2	6.32172e+07	5.3126e+07	4.34062e+07	2.86801e+07	3.0774e+07	2.06594e+07	membrane	not
P17252	Protein kinase C alpha type OS=Homo sapiens OX=9606 GN=PRKCA PE=1 SV=4	76.7	PRKCA	1.01583e+07	4.2798e+06	2.64041e+06	3.18975e+07	2.48936e+07	1.15829e+06	membrane	not
P51812	Ribosomal protein S6 kinase alpha-3 OS=Homo sapiens OX=9606 GN=RPS6KA3 PE=1 SV=1	83.7	RPS6KA3	5.77617e+06	6.8315e+06	1.77667e+06	3.07248e+07	3.35196e+07	3.16641e+07	not	not
Q14CX7	N-alpha-acetyltransferase 25, NatB auxiliary subunit OS=Homo sapiens OX=9606 GN=NAA25 PE=1 SV=1	112.2	NAA25	1.55193e+07	1.83072e+07	2.15301e+07	1.68489e+07	1.88891e+07	1.6733e+06	not	not
Q92574	Hamartin OS=Homo sapiens OX=9606 GN=TSC1 PE=1 SV=2	129.7	TSC1	2.75327e+06	1.88347e+06	3.83258e+06	1.23964e+07	1.43456e+07	2.08755e+06	membrane	not
Q92620	Pre-mRNA-splicing factor ATP-dependent RNA helicase PRP16 OS=Homo sapiens OX=9606 GN=DHX38 PE=1 SV=2	140.4	DHX38	5.58255e+06	5.4114e+06	4.20869e+06	8.11521e+06	8.61731e+06	1.3997e+07	not	not
O95292	Vesicle-associated membrane protein-associated protein B/C OS=Homo sapiens OX=9606 GN=VAPB PE=1 SV=3	27.2	VAPB	4.34972e+07	4.05774e+07	2.23294e+07	1.36474e+08	2.1277e+08	1.0078e+08	membrane	not
Q14444	Caprin-1 OS=Homo sapiens OX=9606 GN=CAPRIN1 PE=1 SV=2	78.3	CAPRIN1	2.57891e+08	2.01565e+08	1.6289e+08	1.74558e+08	1.4369e+08	1.21727e+08	not	not
Q9GZP4	PITH domain-containing protein 1 OS=Homo sapiens OX=9606 GN=PITHD1 PE=1 SV=1	24.2	PITHD1	1.86709e+07	1.69504e+07	1.89784e+07	6.37525e+07	6.55199e+07	6.55607e+07	not	not
Q13131	5'-AMP-activated protein kinase catalytic subunit alpha-1 OS=Homo sapiens OX=9606 GN=PRKAA1 PE=1 SV=4	64	PRKAA1	8.49017e+06	8.35866e+06	5.38306e+06	3.80489e+07	3.14357e+07	1.65338e+07	not	not
Q9UN37	Vacuolar protein sorting-associated protein 4A OS=Homo sapiens OX=9606 GN=VPS4A PE=1 SV=1	48.9	VPS4A	2.45625e+07	2.56016e+07	1.24197e+07	7.81492e+07	6.41819e+07	8.17748e+07	membrane	not
Q08431	Lactadherin OS=Homo sapiens OX=9606 GN=MFGE8 PE=1 SV=3	43.1	MFGE8	6.7082e+07	6.2673e+07	3.51056e+07	4.11833e+07	4.01861e+07	1.04418e+07	membrane	not
P36957	Dihydrolipoyllysine-residue succinyltransferase component of 2-oxoglutarate dehydrogenase complex, mitochondrial OS=Homo sapiens OX=9606 GN=DLST PE=1 SV=4	48.7	DLST	5.26723e+07	3.94382e+07	2.83257e+07	2.40733e+08	2.75447e+08	3.27392e+08	not	not
P32119	Peroxiredoxin-2 OS=Homo sapiens OX=9606 GN=PRDX2 PE=1 SV=5	21.9	PRDX2	3.64487e+08	2.91713e+08	3.19378e+08	1.46999e+09	1.54973e+09	1.29477e+09	not	not
P20585	DNA mismatch repair protein Msh3 OS=Homo sapiens OX=9606 GN=MSH3 PE=1 SV=4	127.3	MSH3	1.5796e+07	1.55551e+07	1.06311e+07	2.93088e+07	2.60451e+07	1.89862e+07	not	not
P08754	Guanine nucleotide-binding protein G(i) subunit alpha-3 OS=Homo sapiens OX=9606 GN=GNAI3 PE=1 SV=3	40.5	GNAI3	3.64105e+07	3.07796e+07	2.11238e+07	8.13207e+07	7.53441e+07	3.64584e+07	membrane	not
Q9Y4P3	Transducin beta-like protein 2 OS=Homo sapiens OX=9606 GN=TBL2 PE=1 SV=1	49.8	TBL2	8.92689e+06	8.98166e+06	6.47162e+06	3.38564e+07	2.25401e+07	1.1023e+07	not	not
Q9UIF9	Bromodomain adjacent to zinc finger domain protein 2A OS=Homo sapiens OX=9606 GN=BAZ2A PE=1 SV=4	211.1	BAZ2A	5.92539e+06	5.33323e+06	2.49082e+06	9.69243e+06	9.4843e+06	1.21137e+07	not	not
P26599	Polypyrimidine tract-binding protein 1 OS=Homo sapiens OX=9606 GN=PTBP1 PE=1 SV=1	57.2	PTBP1	3.04874e+08	2.50452e+08	2.66319e+08	5.6367e+07	5.46937e+07	2.02537e+07	not	not
Q9NZM1	Myoferlin OS=Homo sapiens OX=9606 GN=MYOF PE=1 SV=1	234.6	MYOF	2.68169e+06	1.6451e+06	531915	1.08663e+07	8.39353e+06	4.77394e+06	membrane	not
P62316	Small nuclear ribonucleoprotein Sm D2 OS=Homo sapiens OX=9606 GN=SNRPD2 PE=1 SV=1	13.5	SNRPD2	2.02986e+08	1.97096e+08	1.62606e+08	1.79368e+08	2.12579e+08	7.45023e+07	not	not
Q13557	Calcium/calmodulin-dependent protein kinase type II subunit delta OS=Homo sapiens OX=9606 GN=CAMK2D PE=1 SV=3	56.3	CAMK2D	9.04579e+06	5.88482e+06	4.50776e+06	5.746e+07	5.49148e+07	1.64047e+07	membrane	not
Q96TA2	ATP-dependent zinc metalloprotease YME1L1 OS=Homo sapiens OX=9606 GN=YME1L1 PE=1 SV=2	86.4	YME1L1	1.95683e+07	1.80524e+07	1.8316e+07	3.69688e+07	3.6374e+07	4.24415e+07	membrane	not
Q99661	Kinesin-like protein KIF2C OS=Homo sapiens OX=9606 GN=KIF2C PE=1 SV=2	81.3	KIF2C	4.61754e+07	4.02844e+07	3.34624e+07	1.79405e+07	1.75499e+07	8.70892e+06	not	not
Q9NUQ8	ATP-binding cassette sub-family F member 3 OS=Homo sapiens OX=9606 GN=ABCF3 PE=1 SV=2	79.7	ABCF3	2.4356e+07	2.23925e+07	1.79666e+07	4.32102e+07	4.33535e+07	2.1365e+07	not	not
Q5THJ4	Vacuolar protein sorting-associated protein 13D OS=Homo sapiens OX=9606 GN=VPS13D PE=1 SV=2	491.6	VPS13D	538307	1.03314e+06	299574	9.35879e+06	9.52539e+06	1.66504e+06	not	not
P51398	28S ribosomal protein S29, mitochondrial OS=Homo sapiens OX=9606 GN=DAP3 PE=1 SV=1	45.5	DAP3	1.95723e+07	1.96425e+07	1.42872e+07	4.11747e+07	3.76935e+07	1.8368e+07	not	not
Q08752	Peptidyl-prolyl cis-trans isomerase D OS=Homo sapiens OX=9606 GN=PPID PE=1 SV=3	40.7	PPID	4.7941e+07	4.46983e+07	3.51907e+07	7.00632e+07	7.31292e+07	2.84309e+07	not	not
Q8WZA9	Immunity-related GTPase family Q protein OS=Homo sapiens OX=9606 GN=IRGQ PE=1 SV=1	62.7	IRGQ	3.09994e+07	3.514e+07	2.79163e+07	2.4758e+08	2.10624e+08	1.66052e+08	not	not
Q969G3	SWI/SNF-related matrix-associated actin-dependent regulator of chromatin subfamily E member 1 OS=Homo sapiens OX=9606 GN=SMARCE1 PE=1 SV=2	46.6	SMARCE1	3.4749e+07	2.79487e+07	2.34735e+07	3.19617e+07	3.35286e+07	4.86452e+07	not	not
P0DJD1	RANBP2-like and GRIP domain-containing protein 2 OS=Homo sapiens OX=9606 GN=RGPD2 PE=2 SV=1	197.2	RGPD2							not	not
Q3L8U1	Chromodomain-helicase-DNA-binding protein 9 OS=Homo sapiens OX=9606 GN=CHD9 PE=1 SV=2	325.8	CHD9	1.22769e+06	1.28184e+06		5.60979e+06	5.61881e+06	2.38577e+06	not	not
Q9HC38	Glyoxalase domain-containing protein 4 OS=Homo sapiens OX=9606 GN=GLOD4 PE=1 SV=1	34.8	GLOD4	9.05507e+07	7.23942e+07	4.42213e+07	1.75793e+08	2.1599e+08	8.80384e+07	not	not
Q07955	Serine/arginine-rich splicing factor 1 OS=Homo sapiens OX=9606 GN=SRSF1 PE=1 SV=2	27.7	SRSF1	4.44943e+08	3.88001e+08	2.44264e+08	3.26184e+08	2.90535e+08	7.67168e+08	not	not
Q9Y305	Acyl-coenzyme A thioesterase 9, mitochondrial OS=Homo sapiens OX=9606 GN=ACOT9 PE=1 SV=2	49.9	ACOT9	8.71906e+06	8.02243e+06	9.98801e+06	3.32523e+07	2.85037e+07	2.4678e+07	not	not
Q8TEW0	Partitioning defective 3 homolog OS=Homo sapiens OX=9606 GN=PARD3 PE=1 SV=2	151.3	PARD3	5.2217e+06	7.88741e+06	6.24856e+06	1.04301e+07	9.12147e+06	2.10447e+06	membrane	not
Q02410	Amyloid-beta A4 precursor protein-binding family A member 1 OS=Homo sapiens OX=9606 GN=APBA1 PE=1 SV=3	92.8	APBA1	3.15586e+06	9.56021e+06	1.40674e+06	3.84776e+07	4.07123e+07	8.47149e+06	not	not
P51648	Aldehyde dehydrogenase family 3 member A2 OS=Homo sapiens OX=9606 GN=ALDH3A2 PE=1 SV=1	54.8	ALDH3A2	2.28198e+07	2.08143e+07	2.20277e+07	1.1908e+08	1.29887e+08	3.46731e+07	membrane	not
Q5T6F2	Ubiquitin-associated protein 2 OS=Homo sapiens OX=9606 GN=UBAP2 PE=1 SV=1	117	UBAP2	2.2684e+07	2.43575e+07	2.13603e+07	1.25565e+07	1.11453e+07	2.79445e+06	not	not
Q14498	RNA-binding protein 39 OS=Homo sapiens OX=9606 GN=RBM39 PE=1 SV=2	59.3	RBM39	3.32102e+07	3.13899e+07	4.70695e+07	9.22133e+07	9.80985e+07	5.90459e+07	not	not
Q96JG8	Melanoma-associated antigen D4 OS=Homo sapiens OX=9606 GN=MAGED4 PE=1 SV=3	81.3	MAGED4; MAGED4B	1.93309e+07	2.09903e+07	1.26241e+07	3.02862e+07	3.24137e+07	1.31182e+07	not	not
Q9H832	Ubiquitin-conjugating enzyme E2 Z OS=Homo sapiens OX=9606 GN=UBE2Z PE=1 SV=2	38.2	UBE2Z	2.18114e+07	1.80823e+07	1.3145e+07	3.81689e+07	3.36086e+07	2.35168e+07	not	not
Q9UL54	Serine/threonine-protein kinase TAO2 OS=Homo sapiens OX=9606 GN=TAOK2 PE=1 SV=2	138.2	TAOK2	1.72817e+06	1.79448e+06	1.43684e+06	1.87798e+07	1.76491e+07	9.7185e+06	membrane	not
Q5SQI0	Alpha-tubulin N-acetyltransferase 1 OS=Homo sapiens OX=9606 GN=ATAT1 PE=1 SV=1	46.8	ATAT1	3.51223e+06	8.82243e+06	5.43774e+06	2.36121e+08	2.23474e+08	2.29208e+08	membrane	not
P21579	Synaptotagmin-1 OS=Homo sapiens OX=9606 GN=SYT1 PE=1 SV=1	47.5	SYT1	2.64108e+06	2.30037e+06	2.44037e+06	1.65687e+08	1.7183e+08	1.83217e+08	membrane	not
Q8TAT6	Nuclear protein localization protein 4 homolog OS=Homo sapiens OX=9606 GN=NPLOC4 PE=1 SV=3	68.1	NPLOC4	7.04824e+07	6.71093e+07	1.83357e+07	5.83425e+07	5.6807e+07	1.71859e+07	not	not
Q9H1B7	Probable E3 ubiquitin-protein ligase IRF2BPL OS=Homo sapiens OX=9606 GN=IRF2BPL PE=1 SV=1	82.6	IRF2BPL	2.48166e+07	2.5331e+07	2.0529e+07	2.79629e+07	2.50168e+07	7.6375e+06	not	not
P25685	DnaJ homolog subfamily B member 1 OS=Homo sapiens OX=9606 GN=DNAJB1 PE=1 SV=4	38	DNAJB1	3.83118e+07	4.19058e+07	2.47693e+07	4.80661e+07	5.70546e+07	2.35333e+07	not	not
Q7L1Q6	Basic leucine zipper and W2 domain-containing protein 1 OS=Homo sapiens OX=9606 GN=BZW1 PE=1 SV=1	48	BZW1	1.11214e+08	1.08594e+08	1.3558e+08	1.75564e+08	1.81099e+08	1.57859e+08	not	not
Q8N1G2	Cap-specific mRNA (nucleoside-2'-O-)-methyltransferase 1 OS=Homo sapiens OX=9606 GN=CMTR1 PE=1 SV=1	95.3	CMTR1	6.14443e+06	4.60229e+06	5.71938e+06	1.20223e+07	1.13068e+07	9.1688e+06	not	not
Q9Y2H6	Fibronectin type-III domain-containing protein 3A OS=Homo sapiens OX=9606 GN=FNDC3A PE=1 SV=4	131.8	FNDC3A	4.20098e+06	4.4639e+06	2.7077e+06	1.77502e+07	1.53609e+07	1.37546e+07	membrane	not
Q92541	RNA polymerase-associated protein RTF1 homolog OS=Homo sapiens OX=9606 GN=RTF1 PE=1 SV=4	80.3	RTF1	2.43057e+07	2.62814e+07	2.45045e+07	3.07831e+07	2.54103e+07	5.53794e+07	not	not
Q8NI36	WD repeat-containing protein 36 OS=Homo sapiens OX=9606 GN=WDR36 PE=1 SV=1	105.3	WDR36	1.64426e+07	1.64428e+07	2.6257e+07	1.18968e+07	1.30439e+07	4.45249e+06	not	not
Q96CN4	EVI5-like protein OS=Homo sapiens OX=9606 GN=EVI5L PE=1 SV=1	91.3	EVI5L	1.20887e+06	1.57388e+06	710995	3.79814e+07	3.52348e+07	1.39759e+07	not	not
Q2KHR3	Glutamine and serine-rich protein 1 OS=Homo sapiens OX=9606 GN=QSER1 PE=1 SV=3	189.9	QSER1	2.92654e+07	2.60472e+07	1.64858e+07	1.70391e+07	1.05337e+07	1.38533e+06	not	not
Q5T447	E3 ubiquitin-protein ligase HECTD3 OS=Homo sapiens OX=9606 GN=HECTD3 PE=1 SV=1	97.1	HECTD3	5.34583e+06	4.01587e+06	2.14357e+06	1.86283e+07	1.75334e+07	1.34141e+07	not	not
O95394	Phosphoacetylglucosamine mutase OS=Homo sapiens OX=9606 GN=PGM3 PE=1 SV=1	59.8	PGM3	6.84565e+07	5.0545e+07	4.67148e+07	7.62726e+07	7.11625e+07	2.45547e+07	not	not
P60981	Destrin OS=Homo sapiens OX=9606 GN=DSTN PE=1 SV=3	18.5	DSTN	7.24231e+07	6.75685e+07	7.50665e+07	3.61852e+08	3.25661e+08	1.66195e+08	not	not
Q6ZT12	E3 ubiquitin-protein ligase UBR3 OS=Homo sapiens OX=9606 GN=UBR3 PE=2 SV=2	212.3	UBR3	4.02213e+06	1.34324e+06	801064	1.17039e+07	8.95008e+06	3.11976e+06	membrane	not
Q99733	Nucleosome assembly protein 1-like 4 OS=Homo sapiens OX=9606 GN=NAP1L4 PE=1 SV=1	42.8	NAP1L4	1.91648e+08	1.97669e+08	2.18558e+08	1.90856e+08	1.9585e+08	5.72018e+08	not	not
Q9P2R7	Succinate--CoA ligase [ADP-forming] subunit beta, mitochondrial OS=Homo sapiens OX=9606 GN=SUCLA2 PE=1 SV=3	50.3	SUCLA2	2.7287e+07	3.62383e+07	2.41065e+07	2.32382e+08	2.36244e+08	1.58749e+08	not	not
Q13976	cGMP-dependent protein kinase 1 OS=Homo sapiens OX=9606 GN=PRKG1 PE=1 SV=3	76.3	PRKG1	748754	1.56045e+06	1.1504e+06	6.68135e+07	6.10155e+07	5.99208e+07	not	not
P43121	Cell surface glycoprotein MUC18 OS=Homo sapiens OX=9606 GN=MCAM PE=1 SV=2	71.6	MCAM	1.37123e+06	1.97157e+06	1.34879e+06	4.01846e+07	4.40402e+07	6.28979e+06	membrane	not
O94901	SUN domain-containing protein 1 OS=Homo sapiens OX=9606 GN=SUN1 PE=1 SV=4	87.1	SUN1	7.33985e+06	6.68023e+06	2.95387e+07	2.21109e+07	2.66005e+07	1.87134e+07	membrane	not
Q05209	Tyrosine-protein phosphatase non-receptor type 12 OS=Homo sapiens OX=9606 GN=PTPN12 PE=1 SV=3	88.1	PTPN12	2.5011e+07	2.10469e+07	2.18138e+07	2.51239e+07	2.77274e+07	1.34329e+07	not	not
Q9H6S0	3'-5' RNA helicase YTHDC2 OS=Homo sapiens OX=9606 GN=YTHDC2 PE=1 SV=2	160.1	YTHDC2	2.31193e+07	1.96114e+07	1.56147e+07	1.06397e+07	1.21122e+07	3.18321e+06	not	not
P00390	Glutathione reductase, mitochondrial OS=Homo sapiens OX=9606 GN=GSR PE=1 SV=2	56.2	GSR	5.23986e+07	5.55867e+07	4.50119e+07	1.22897e+08	1.28468e+08	4.11162e+07	not	not
Q9BYG3	MKI67 FHA domain-interacting nucleolar phosphoprotein OS=Homo sapiens OX=9606 GN=NIFK PE=1 SV=1	34.2	NIFK	3.01432e+07	3.44138e+07	2.30134e+07	1.42545e+07	1.29113e+07	5.44479e+06	not	not
P35659	Protein DEK OS=Homo sapiens OX=9606 GN=DEK PE=1 SV=1	42.6	DEK	4.28565e+07	4.79089e+07	5.61874e+07	6.91577e+07	7.36348e+07	7.12884e+07	not	not
P78406	mRNA export factor OS=Homo sapiens OX=9606 GN=RAE1 PE=1 SV=1	40.9	RAE1	2.6885e+07	2.73271e+07	1.56739e+07	4.72258e+07	3.87679e+07	5.11504e+07	not	not
P35749	Myosin-11 OS=Homo sapiens OX=9606 GN=MYH11 PE=1 SV=3	227.2	MYH11							not	not
Q9UHD2	Serine/threonine-protein kinase TBK1 OS=Homo sapiens OX=9606 GN=TBK1 PE=1 SV=1	83.6	TBK1	9.42393e+06	8.18715e+06	5.84701e+06	3.0054e+07	2.75357e+07	7.05825e+06	not	not
Q9NRR5	Ubiquilin-4 OS=Homo sapiens OX=9606 GN=UBQLN4 PE=1 SV=2	63.8	UBQLN4	1.33712e+07	1.03919e+07	1.76057e+07	4.79288e+07	6.66112e+07	3.46176e+07	not	not
Q15366	Poly(rC)-binding protein 2 OS=Homo sapiens OX=9606 GN=PCBP2 PE=1 SV=1	38.6	PCBP2	2.99777e+08	2.95693e+08	2.44034e+08	2.30598e+08	3.35206e+08	2.18883e+08	not	not
P18084	Integrin beta-5 OS=Homo sapiens OX=9606 GN=ITGB5 PE=1 SV=1	88	ITGB5	9.45897e+06	8.65654e+06	1.01245e+07	9.56163e+06	8.42384e+06	1.80707e+06	membrane	not
Q9P2I0	Cleavage and polyadenylation specificity factor subunit 2 OS=Homo sapiens OX=9606 GN=CPSF2 PE=1 SV=2	88.4	CPSF2	3.57113e+07	3.02975e+07	1.61181e+07	2.58856e+07	2.06306e+07	7.3243e+06	not	not
Q9NS86	LanC-like protein 2 OS=Homo sapiens OX=9606 GN=LANCL2 PE=1 SV=1	50.8	LANCL2	2.01378e+07	9.57378e+06	4.76033e+06	4.84592e+07	4.60469e+07	6.33304e+06	membrane	not
Q5T1M5	FK506-binding protein 15 OS=Homo sapiens OX=9606 GN=FKBP15 PE=1 SV=2	133.5	FKBP15	4.21472e+06	3.67555e+06	2.02189e+06	1.83344e+07	1.60823e+07	6.05968e+06	not	not
Q9NRW7	Vacuolar protein sorting-associated protein 45 OS=Homo sapiens OX=9606 GN=VPS45 PE=1 SV=1	65	VPS45	1.03341e+07	1.0961e+07	8.32202e+06	7.37831e+07	7.13223e+07	2.32569e+07	membrane	not
A6NNZ2	Tubulin beta 8B OS=Homo sapiens OX=9606 GN=TUBB8B PE=1 SV=1	49.5	TUBB8B							not	not
Q12874	Splicing factor 3A subunit 3 OS=Homo sapiens OX=9606 GN=SF3A3 PE=1 SV=1	58.8	SF3A3	1.20621e+08	1.16093e+08	6.25664e+07	8.39879e+07	7.20594e+07	8.98358e+07	not	not
Q53H12	Acylglycerol kinase, mitochondrial OS=Homo sapiens OX=9606 GN=AGK PE=1 SV=2	47.1	AGK	1.37693e+07	1.27639e+07	1.25834e+07	1.00452e+08	9.2117e+07	2.19933e+07	membrane	not
P37802	Transgelin-2 OS=Homo sapiens OX=9606 GN=TAGLN2 PE=1 SV=3	22.4	TAGLN2	6.54345e+07	6.29813e+07	5.96278e+07	2.04584e+08	2.44096e+08	1.27681e+08	not	not
Q96HY7	Probable 2-oxoglutarate dehydrogenase E1 component DHKTD1, mitochondrial OS=Homo sapiens OX=9606 GN=DHTKD1 PE=1 SV=2	103	DHTKD1	4.42495e+06	1.91803e+06	1.46283e+06	2.19225e+07	1.97983e+07	746713	not	not
P54819	Adenylate kinase 2, mitochondrial OS=Homo sapiens OX=9606 GN=AK2 PE=1 SV=2	26.5	AK2	7.11039e+07	7.12843e+07	6.40941e+07	5.94191e+07	6.07463e+07	2.10966e+07	not	not
Q9UQ26	Regulating synaptic membrane exocytosis protein 2 OS=Homo sapiens OX=9606 GN=RIMS2 PE=1 SV=2	160.3	RIMS2	2.3248e+06	286853	1.75313e+06	1.53875e+07	1.2823e+07	4.79298e+06	membrane	not
P54727	UV excision repair protein RAD23 homolog B OS=Homo sapiens OX=9606 GN=RAD23B PE=1 SV=1	43.1	RAD23B	1.21784e+08	1.17485e+08	1.50306e+08	2.08388e+08	2.16779e+08	2.47342e+08	not	not
Q9Y6W3	Calpain-7 OS=Homo sapiens OX=9606 GN=CAPN7 PE=1 SV=1	92.6	CAPN7	1.66227e+06	1.63109e+06	2.57537e+06	1.28825e+07	9.71123e+06	1.63632e+06	not	not
Q8ND24	RING finger protein 214 OS=Homo sapiens OX=9606 GN=RNF214 PE=1 SV=2	77.6	RNF214	2.25068e+07	2.15221e+07	1.75386e+07	3.5485e+07	3.88336e+07	3.13464e+07	not	not
Q9UMS4	Pre-mRNA-processing factor 19 OS=Homo sapiens OX=9606 GN=PRPF19 PE=1 SV=1	55.1	PRPF19	1.90564e+08	1.79099e+08	1.74837e+08	1.93137e+08	1.59211e+08	1.16682e+08	not	not
Q9H4W6	Transcription factor COE3 OS=Homo sapiens OX=9606 GN=EBF3 PE=1 SV=2	64.8	EBF3	871202	1.35652e+06	1.01806e+06	3.70744e+07	3.39436e+07	2.54378e+07	not	not
A2RTX5	Threonine--tRNA ligase 2, cytoplasmic OS=Homo sapiens OX=9606 GN=TARS3 PE=1 SV=1	92.6	TARS3	2.48869e+06	3.98171e+06	1.1254e+06	1.42345e+07	1.41713e+07	3.69955e+06	not	not
Q15293	Reticulocalbin-1 OS=Homo sapiens OX=9606 GN=RCN1 PE=1 SV=1	38.9	RCN1	9.03625e+07	8.6963e+07	6.87041e+07	1.26759e+08	1.12569e+08	1.76906e+08	not	not
Q8ND04	Protein SMG8 OS=Homo sapiens OX=9606 GN=SMG8 PE=1 SV=1	109.6	SMG8	6.79971e+06	8.2622e+06	135602	1.1008e+07	1.09442e+07	1.20261e+06	not	not
Q07343	cAMP-specific 3',5'-cyclic phosphodiesterase 4B OS=Homo sapiens OX=9606 GN=PDE4B PE=1 SV=1	83.3	PDE4B	2.64701e+06	723999	1.31952e+06	2.13517e+07	2.19316e+07	3.63996e+07	membrane	not
Q14139	Ubiquitin conjugation factor E4 A OS=Homo sapiens OX=9606 GN=UBE4A PE=1 SV=2	122.5	UBE4A	5.40592e+06	6.78661e+06	4.60839e+06	2.01966e+07	2.09064e+07	2.90279e+06	not	not
Q9UKX7	Nuclear pore complex protein Nup50 OS=Homo sapiens OX=9606 GN=NUP50 PE=1 SV=2	50.1	NUP50	4.45902e+07	4.55955e+07	4.18385e+07	2.48764e+07	2.29804e+07	6.57041e+06	membrane	not
Q76I76	Protein phosphatase Slingshot homolog 2 OS=Homo sapiens OX=9606 GN=SSH2 PE=1 SV=1	158.1	SSH2	542275	486692		9.18328e+06	1.06814e+07	2.18749e+06	not	not
Q5TCQ9	Membrane-associated guanylate kinase, WW and PDZ domain-containing protein 3 OS=Homo sapiens OX=9606 GN=MAGI3 PE=1 SV=3	162.8	MAGI3	4.53688e+06	3.12417e+06	5.64365e+06	1.244e+07	1.12658e+07	6.35317e+06	membrane	not
Q8IUR7	Armadillo repeat-containing protein 8 OS=Homo sapiens OX=9606 GN=ARMC8 PE=1 SV=2	75.5	ARMC8	9.81607e+06	9.24706e+06	1.42638e+07	1.37357e+07	1.31367e+07	6.27564e+06	not	not
P50895	Basal cell adhesion molecule OS=Homo sapiens OX=9606 GN=BCAM PE=1 SV=2	67.4	BCAM	2.40707e+07	2.55517e+07	1.08334e+07	1.88386e+07	1.69762e+07	3.22921e+07	membrane	not
Q01538	Myelin transcription factor 1 OS=Homo sapiens OX=9606 GN=MYT1 PE=1 SV=2	122.3	MYT1	2.76464e+06	3.10546e+06	2.5116e+06	9.44985e+06	8.82153e+06	3.43646e+06	not	not
Q15047	Histone-lysine N-methyltransferase SETDB1 OS=Homo sapiens OX=9606 GN=SETDB1 PE=1 SV=1	143.1	SETDB1	9.87564e+06	1.05668e+07	5.20216e+06	1.11503e+07	9.38625e+06	5.03052e+06	not	not
A0FGR8	Extended synaptotagmin-2 OS=Homo sapiens OX=9606 GN=ESYT2 PE=1 SV=1	102.3	ESYT2	4.6493e+06	3.25358e+06	3.30058e+06	3.09645e+07	3.03304e+07	2.08413e+07	membrane	not
Q9NW13	RNA-binding protein 28 OS=Homo sapiens OX=9606 GN=RBM28 PE=1 SV=3	85.7	RBM28	2.14683e+07	2.88255e+07	1.89814e+07	1.85583e+07	1.85039e+07	1.63767e+07	not	not
P02790	Hemopexin OS=Homo sapiens OX=9606 GN=HPX PE=1 SV=2	51.6	HPX	5.58322e+08	5.09867e+08	4.30539e+08	2.06147e+07	2.28413e+07	4.30868e+07	not	not
Q9NZN3	EH domain-containing protein 3 OS=Homo sapiens OX=9606 GN=EHD3 PE=1 SV=2	60.8	EHD3	7.16392e+06	8.38867e+06	3.74369e+06	1.79904e+07	1.46293e+07	6.11359e+07	membrane	not
Q9UJQ4	Sal-like protein 4 OS=Homo sapiens OX=9606 GN=SALL4 PE=1 SV=1	112.2	SALL4	6.5561e+07	5.25134e+07	6.66655e+07	8.00237e+06	7.44743e+06	1.8038e+07	not	not
P29762	Cellular retinoic acid-binding protein 1 OS=Homo sapiens OX=9606 GN=CRABP1 PE=1 SV=2	15.6	CRABP1	3.18766e+08	3.25574e+08	3.70928e+08	9.94633e+08	1.00543e+09	1.30671e+09	not	not
Q7Z5L9	Interferon regulatory factor 2-binding protein 2 OS=Homo sapiens OX=9606 GN=IRF2BP2 PE=1 SV=2	61	IRF2BP2	4.15234e+06	2.66198e+06	1.93056e+06	1.31098e+07	1.14957e+07	2.51847e+06	not	not
P18621	60S ribosomal protein L17 OS=Homo sapiens OX=9606 GN=RPL17 PE=1 SV=3	21.4	RPL17	2.59808e+08	2.5227e+08	1.60943e+08	2.0087e+08	2.2839e+08	9.75005e+07	not	not
P30520	Adenylosuccinate synthetase isozyme 2 OS=Homo sapiens OX=9606 GN=ADSS2 PE=1 SV=3	50.1	ADSS2	5.81264e+07	5.23383e+07	6.09095e+07	4.75403e+07	3.79842e+07	2.25041e+07	not	not
P48730	Casein kinase I isoform delta OS=Homo sapiens OX=9606 GN=CSNK1D PE=1 SV=2	47.3	CSNK1D	3.61565e+06	3.21035e+06	3.50189e+06	1.54591e+07	1.1537e+07	1.41334e+07	membrane	not
P50542	Peroxisomal targeting signal 1 receptor OS=Homo sapiens OX=9606 GN=PEX5 PE=1 SV=3	70.8	PEX5	1.53849e+07	9.87604e+06	1.92373e+06	1.26461e+07	1.25193e+07	1.01256e+07	not	not
P52735	Guanine nucleotide exchange factor VAV2 OS=Homo sapiens OX=9606 GN=VAV2 PE=1 SV=2	101.2	VAV2	1.2123e+07	1.4752e+07	1.52948e+06	2.28166e+07	2.4369e+07	3.96053e+06	not	not
Q96L92	Sorting nexin-27 OS=Homo sapiens OX=9606 GN=SNX27 PE=1 SV=2	61.2	SNX27	3.3443e+07	2.60704e+07	1.95743e+07	1.52698e+08	7.17902e+07	1.81304e+07	membrane	not
Q9BVJ6	U3 small nucleolar RNA-associated protein 14 homolog A OS=Homo sapiens OX=9606 GN=UTP14A PE=1 SV=1	87.9	UTP14A	4.65114e+07	4.27431e+07	2.00494e+07	1.61096e+07	1.58894e+07	1.87088e+07	not	not
Q9HCE1	Helicase MOV-10 OS=Homo sapiens OX=9606 GN=MOV10 PE=1 SV=2	113.6	MOV10	2.47154e+07	2.57687e+07	2.38201e+07	7.60455e+06	7.93086e+06	7.64179e+06	not	not
P30048	Thioredoxin-dependent peroxide reductase, mitochondrial OS=Homo sapiens OX=9606 GN=PRDX3 PE=1 SV=3	27.7	PRDX3	9.44775e+07	9.09195e+07	7.14829e+07	1.96682e+08	1.90669e+08	3.23885e+08	not	not
Q5TGY3	AT-hook DNA-binding motif-containing protein 1 OS=Homo sapiens OX=9606 GN=AHDC1 PE=1 SV=1	168.2	AHDC1	3.39385e+06	3.28738e+06	1.00841e+06	1.07571e+07	9.95701e+06	4.16615e+06	not	not
P36542	ATP synthase subunit gamma, mitochondrial OS=Homo sapiens OX=9606 GN=ATP5F1C PE=1 SV=1	33	ATP5F1C	8.77459e+07	8.29169e+07	7.84082e+07	3.69163e+08	3.43054e+08	7.65763e+08	membrane	not
Q15031	Probable leucine--tRNA ligase, mitochondrial OS=Homo sapiens OX=9606 GN=LARS2 PE=1 SV=2	101.9	LARS2	2.08507e+07	2.02869e+07	1.94553e+07	5.75126e+07	5.72657e+07	1.74858e+07	not	not
O95336	6-phosphogluconolactonase OS=Homo sapiens OX=9606 GN=PGLS PE=1 SV=2	27.5	PGLS	4.36866e+07	4.67167e+07	4.7328e+07	1.45684e+08	1.58001e+08	6.80104e+07	not	not
Q86YS7	C2 domain-containing protein 5 OS=Homo sapiens OX=9606 GN=C2CD5 PE=1 SV=1	110.4	C2CD5	5.63523e+06	3.7536e+06	4.65313e+06	3.81482e+07	4.2406e+07	2.1421e+07	membrane	not
P49902	Cytosolic purine 5'-nucleotidase OS=Homo sapiens OX=9606 GN=NT5C2 PE=1 SV=1	64.9	NT5C2	3.99758e+06	5.28331e+06	4.66065e+06	6.67378e+07	6.55417e+07	1.81848e+07	not	not
Q93077	Histone H2A type 1-C OS=Homo sapiens OX=9606 GN=H2AC6 PE=1 SV=3	14.1	H2AC6	8.9268e+07	8.96418e+07	4.65424e+07	2.28012e+08	1.60841e+08	2.82371e+09	not	not
P10412	Histone H1.4 OS=Homo sapiens OX=9606 GN=H1-4 PE=1 SV=2	21.9	H1-4	3.01151e+08	2.50983e+08	2.04087e+08	2.06986e+09	1.86819e+09	6.23743e+09	not	not
P13929	Beta-enolase OS=Homo sapiens OX=9606 GN=ENO3 PE=1 SV=5	47	ENO3	6.08892e+08	6.39836e+08	2.71016e+08	2.35679e+08	1.32628e+08	5.62488e+07	not	not
Q96AX1	Vacuolar protein sorting-associated protein 33A OS=Homo sapiens OX=9606 GN=VPS33A PE=1 SV=1	67.6	VPS33A	1.06227e+07	8.36474e+06	6.55109e+06	5.47946e+07	5.28982e+07	1.888e+07	membrane	not
Q9Y2D4	Exocyst complex component 6B OS=Homo sapiens OX=9606 GN=EXOC6B PE=1 SV=3	94.1	EXOC6B	2.32325e+07	1.72541e+07	6.58524e+06	2.59573e+07	3.18145e+07	1.4116e+07	not	not
Q9NUQ9	CYFIP-related Rac1 interactor B OS=Homo sapiens OX=9606 GN=CYRIB PE=1 SV=1	36.7	CYRIB	1.73848e+07	1.60121e+07	1.00106e+07	6.21153e+07	6.99986e+07	3.01049e+07	membrane	not
P28074	Proteasome subunit beta type-5 OS=Homo sapiens OX=9606 GN=PSMB5 PE=1 SV=3	28.5	PSMB5	1.21966e+08	1.09133e+08	1.17177e+08	2.62968e+08	3.47999e+08	1.25319e+08	not	not
P63027	Vesicle-associated membrane protein 2 OS=Homo sapiens OX=9606 GN=VAMP2 PE=1 SV=3	12.7	VAMP2	7.9486e+06	8.69972e+06	1.61648e+07	2.33989e+08	1.49718e+08	1.12629e+08	membrane	not
Q16795	NADH dehydrogenase [ubiquinone] 1 alpha subcomplex subunit 9, mitochondrial OS=Homo sapiens OX=9606 GN=NDUFA9 PE=1 SV=2	42.5	NDUFA9	1.74053e+07	2.03647e+07	1.23371e+07	7.02788e+07	7.16902e+07	9.39647e+07	not	not
O94808	Glutamine--fructose-6-phosphate aminotransferase [isomerizing] 2 OS=Homo sapiens OX=9606 GN=GFPT2 PE=1 SV=3	76.9	GFPT2	2.39473e+07	2.45575e+07	2.60931e+07	2.17345e+06	2.4024e+06	4.8078e+06	not	not
P23588	Eukaryotic translation initiation factor 4B OS=Homo sapiens OX=9606 GN=EIF4B PE=1 SV=2	69.1	EIF4B	1.53907e+08	1.48856e+08	1.6974e+08	7.77261e+07	9.11352e+07	2.61951e+08	not	not
Q13564	NEDD8-activating enzyme E1 regulatory subunit OS=Homo sapiens OX=9606 GN=NAE1 PE=1 SV=1	60.2	NAE1	2.8663e+07	2.88265e+07	3.47665e+07	4.92248e+07	3.94607e+07	2.06372e+07	membrane	not
Q9Y2G0	Protein EFR3 homolog B OS=Homo sapiens OX=9606 GN=EFR3B PE=1 SV=2	92.4	EFR3B	5.08989e+06	6.72662e+06	955276	2.45219e+07	3.37109e+07	8.23659e+06	membrane	not
P61586	Transforming protein RhoA OS=Homo sapiens OX=9606 GN=RHOA PE=1 SV=1	21.8	RHOA	1.41185e+08	1.12258e+08	1.14622e+08	3.33696e+08	3.08149e+08	4.61462e+08	membrane	not
Q8WY54	Protein phosphatase 1E OS=Homo sapiens OX=9606 GN=PPM1E PE=1 SV=3	83.9	PPM1E	1.25149e+06	1.02133e+06	685001	5.68204e+07	4.88348e+07	6.17782e+06	not	not
P06748	Nucleophosmin OS=Homo sapiens OX=9606 GN=NPM1 PE=1 SV=2	32.6	NPM1	9.32437e+08	7.2954e+08	8.73431e+08	4.6692e+08	7.89732e+08	3.66981e+08	not	not
P02751	Fibronectin OS=Homo sapiens OX=9606 GN=FN1 PE=1 SV=5	272.2	FN1	1.92559e+06	1.29791e+06	1.4129e+06	1.1517e+07	1.12513e+07	1.83615e+07	not	not
Q9P107	GEM-interacting protein OS=Homo sapiens OX=9606 GN=GMIP PE=1 SV=2	106.6	GMIP	3.66889e+06	2.22515e+06	3.31065e+06	1.99362e+07	1.83956e+07	6.60218e+06	not	not
Q7Z7M0	Multiple epidermal growth factor-like domains protein 8 OS=Homo sapiens OX=9606 GN=MEGF8 PE=1 SV=2	302.9	MEGF8	1.54217e+06	1.46443e+06	1.71707e+06	9.60027e+06	1.14128e+07	1.53306e+06	membrane	growth factor receptor
P22033	Methylmalonyl-CoA mutase, mitochondrial OS=Homo sapiens OX=9606 GN=MMUT PE=1 SV=4	83.1	MMUT	2.13247e+07	1.92002e+07	7.80757e+06	4.20199e+07	4.25291e+07	8.0566e+06	not	not
Q9UPN4	Centrosomal protein of 131 kDa OS=Homo sapiens OX=9606 GN=CEP131 PE=1 SV=3	122.1	CEP131	1.38178e+07	1.04804e+07	1.09659e+07	6.53687e+06	5.81994e+06	2.56993e+06	not	not
Q9H307	Pinin OS=Homo sapiens OX=9606 GN=PNN PE=1 SV=5	81.6	PNN	2.8986e+07	3.19046e+07	2.8778e+07	7.80639e+07	7.48202e+07	1.74325e+08	not	not
Q9NYL9	Tropomodulin-3 OS=Homo sapiens OX=9606 GN=TMOD3 PE=1 SV=1	39.6	TMOD3	4.38915e+07	3.08498e+07	3.92289e+07	2.58978e+07	2.72271e+07	1.59427e+07	not	not
O15372	Eukaryotic translation initiation factor 3 subunit H OS=Homo sapiens OX=9606 GN=EIF3H PE=1 SV=1	39.9	EIF3H	8.44281e+07	6.94117e+07	4.38691e+07	5.90971e+07	7.00239e+07	4.22379e+07	not	not
Q9NRF8	CTP synthase 2 OS=Homo sapiens OX=9606 GN=CTPS2 PE=1 SV=1	65.6	CTPS2	1.57347e+07	1.7604e+07	2.89892e+07	4.41843e+07	5.72252e+07	1.07552e+07	not	not
P15882	N-chimaerin OS=Homo sapiens OX=9606 GN=CHN1 PE=1 SV=3	53.1	CHN1	5.16058e+06	3.05488e+06	2.08753e+06	3.39238e+07	2.9034e+07	9.52127e+06	not	not
P78332	RNA-binding protein 6 OS=Homo sapiens OX=9606 GN=RBM6 PE=1 SV=5	128.6	RBM6	1.27427e+07	1.11002e+07	6.54909e+06	1.5978e+07	2.04224e+07	4.96084e+06	not	not
P62753	40S ribosomal protein S6 OS=Homo sapiens OX=9606 GN=RPS6 PE=1 SV=1	28.7	RPS6	2.96174e+08	3.05535e+08	2.61684e+08	1.49615e+08	1.17624e+08	4.49009e+08	not	not
Q96JA1	Leucine-rich repeats and immunoglobulin-like domains protein 1 OS=Homo sapiens OX=9606 GN=LRIG1 PE=1 SV=2	119	LRIG1	5.85411e+06	6.12194e+06	3.39488e+06	9.80822e+06	9.66285e+06	77028.6	membrane	not
Q96PC5	Melanoma inhibitory activity protein 2 OS=Homo sapiens OX=9606 GN=MIA2 PE=1 SV=4	159.7	MIA2	6.41357e+06	4.89816e+06	5.22042e+06	1.28747e+07	1.27685e+07	6.35214e+06	membrane	not
O14828	Secretory carrier-associated membrane protein 3 OS=Homo sapiens OX=9606 GN=SCAMP3 PE=1 SV=3	38.3	SCAMP3	1.40293e+07	9.79626e+06	7.32022e+06	6.11755e+07	4.79597e+07	3.29705e+07	membrane	not
Q04695	Keratin, type I cytoskeletal 17 OS=Homo sapiens OX=9606 GN=KRT17 PE=1 SV=2	48.1	KRT17	106884	163746	68834.5	1.80965e+06	2.94765e+06	1.66266e+07	not	not
Q96EE3	Nucleoporin SEH1 OS=Homo sapiens OX=9606 GN=SEH1L PE=1 SV=3	39.6	SEH1L	1.5687e+07	1.60273e+07	1.11759e+07	1.86276e+07	1.28951e+07	1.03037e+07	membrane	not
Q12959	Disks large homolog 1 OS=Homo sapiens OX=9606 GN=DLG1 PE=1 SV=2	100.4	DLG1	8.61655e+06	7.82233e+06	5.17537e+06	1.7413e+07	1.1152e+07	1.14175e+07	membrane	not
Q02641	Voltage-dependent L-type calcium channel subunit beta-1 OS=Homo sapiens OX=9606 GN=CACNB1 PE=1 SV=3	65.7	CACNB1	1.09066e+06	193301	735425	2.26372e+07	2.15717e+07	1.15426e+07	membrane	not
Q9BW19	Kinesin-like protein KIFC1 OS=Homo sapiens OX=9606 GN=KIFC1 PE=1 SV=2	73.7	KIFC1	1.54875e+07	1.34746e+07	1.47829e+07	1.0037e+07	9.68177e+06	1.41851e+07	not	not
P30154	Serine/threonine-protein phosphatase 2A 65 kDa regulatory subunit A beta isoform OS=Homo sapiens OX=9606 GN=PPP2R1B PE=1 SV=3	66.2	PPP2R1B	1.25388e+07	1.06519e+07	8.02371e+06	5.17188e+06	5.61063e+06	4.05377e+06	not	not
Q9BTV4	Transmembrane protein 43 OS=Homo sapiens OX=9606 GN=TMEM43 PE=1 SV=1	44.8	TMEM43	2.40939e+07	2.43425e+07	1.68209e+07	9.17764e+07	7.79296e+07	1.11132e+08	membrane	not
P57721	Poly(rC)-binding protein 3 OS=Homo sapiens OX=9606 GN=PCBP3 PE=1 SV=2	39.4	PCBP3	7.47792e+06	6.20315e+06	3.03421e+06	1.6296e+07	2.25438e+07	9.40917e+06	not	not
Q9Y5Q8	General transcription factor 3C polypeptide 5 OS=Homo sapiens OX=9606 GN=GTF3C5 PE=1 SV=2	59.5	GTF3C5	3.56792e+07	2.0539e+07	2.20666e+07	6.71687e+07	5.44204e+07	1.05521e+07	not	not
P12532	Creatine kinase U-type, mitochondrial OS=Homo sapiens OX=9606 GN=CKMT1A PE=1 SV=1	47	CKMT1A; CKMT1B	2.21694e+07	2.5996e+07	1.91606e+07	5.4162e+07	5.39182e+07	2.63383e+07	membrane	not
Q99707	Methionine synthase OS=Homo sapiens OX=9606 GN=MTR PE=1 SV=2	140.4	MTR	8.39687e+06	9.62099e+06	8.59409e+06	1.70174e+07	1.51514e+07	1.64065e+06	not	not
Q9H857	5'-nucleotidase domain-containing protein 2 OS=Homo sapiens OX=9606 GN=NT5DC2 PE=1 SV=1	60.7	NT5DC2	3.08757e+07	3.13615e+07	2.13444e+07	7.16448e+07	7.0615e+07	1.93778e+07	not	not
Q07666	KH domain-containing, RNA-binding, signal transduction-associated protein 1 OS=Homo sapiens OX=9606 GN=KHDRBS1 PE=1 SV=1	48.2	KHDRBS1	1.21675e+08	1.26584e+08	1.02918e+08	2.6656e+08	2.73674e+08	2.14861e+08	membrane	not
Q58EX2	Protein sidekick-2 OS=Homo sapiens OX=9606 GN=SDK2 PE=1 SV=3	239.2	SDK2	1.14112e+06	1.68017e+06	2.66225e+06	1.30415e+07	1.46456e+07	7.03577e+06	membrane	not
Q9H910	Jupiter microtubule associated homolog 2 OS=Homo sapiens OX=9606 GN=JPT2 PE=1 SV=1	20.1	JPT2	1.16518e+08	1.08197e+08	8.27094e+07	8.65467e+07	7.74892e+07	1.30001e+08	not	not
Q13347	Eukaryotic translation initiation factor 3 subunit I OS=Homo sapiens OX=9606 GN=EIF3I PE=1 SV=1	36.5	EIF3I	1.79902e+08	1.57728e+08	1.70755e+08	1.54546e+08	1.22677e+08	1.38836e+08	not	not
Q6IN85	Serine/threonine-protein phosphatase 4 regulatory subunit 3A OS=Homo sapiens OX=9606 GN=PPP4R3A PE=1 SV=1	95.3	PPP4R3A	1.52768e+07	1.48491e+07	2.0632e+07	3.17716e+07	3.12913e+07	1.72642e+07	not	not
Q9BXS5	AP-1 complex subunit mu-1 OS=Homo sapiens OX=9606 GN=AP1M1 PE=1 SV=3	48.6	AP1M1	1.71508e+07	1.72123e+07	1.8696e+07	1.11265e+08	1.07326e+08	5.80446e+07	membrane	not
Q9HDC9	Adipocyte plasma membrane-associated protein OS=Homo sapiens OX=9606 GN=APMAP PE=1 SV=2	46.5	APMAP	9.4082e+07	6.92544e+07	4.19691e+07	4.3484e+08	4.71367e+08	2.79997e+08	membrane	not
Q9UKF6	Cleavage and polyadenylation specificity factor subunit 3 OS=Homo sapiens OX=9606 GN=CPSF3 PE=1 SV=1	77.4	CPSF3	4.83507e+07	5.26436e+07	5.23688e+07	3.36401e+07	3.74058e+07	1.60787e+07	not	not
P42658	Dipeptidyl aminopeptidase-like protein 6 OS=Homo sapiens OX=9606 GN=DPP6 PE=1 SV=2	97.5	DPP6	728233	2.3032e+06	2.34908e+06	3.2598e+07	3.42942e+07	8.37521e+06	membrane	not
Q8IV38	Ankyrin repeat and MYND domain-containing protein 2 OS=Homo sapiens OX=9606 GN=ANKMY2 PE=1 SV=1	49.3	ANKMY2	1.73093e+07	1.42471e+07	7.71481e+06	3.23722e+07	2.37867e+07	9.48658e+06	not	not
Q6IA86	Elongator complex protein 2 OS=Homo sapiens OX=9606 GN=ELP2 PE=1 SV=2	92.4	ELP2	3.99523e+07	3.85053e+07	4.05934e+07	2.88801e+07	3.03824e+07	1.3855e+07	not	not
Q99623	Prohibitin-2 OS=Homo sapiens OX=9606 GN=PHB2 PE=1 SV=2	33.3	PHB2	2.28607e+08	1.941e+08	2.74225e+08	6.17414e+08	6.68357e+08	1.68808e+09	membrane	not
Q14764	Major vault protein OS=Homo sapiens OX=9606 GN=MVP PE=1 SV=4	99.3	MVP	1.42683e+06	682662	734814	4.53914e+07	4.23738e+07	1.71282e+07	not	not
P13611	Versican core protein OS=Homo sapiens OX=9606 GN=VCAN PE=1 SV=3	372.6	VCAN	5.4002e+07	5.09295e+07	4.95372e+07	3.22489e+07	2.88996e+07	1.34535e+07	not	not
Q5T5X7	BEN domain-containing protein 3 OS=Homo sapiens OX=9606 GN=BEND3 PE=1 SV=1	94.4	BEND3	1.10655e+07	1.2173e+07	7.26344e+06	6.22661e+06	8.60745e+06	5.15158e+06	not	not
O60216	Double-strand-break repair protein rad21 homolog OS=Homo sapiens OX=9606 GN=RAD21 PE=1 SV=2	71.6	RAD21	1.77334e+07	1.84626e+07	1.4146e+07	1.90333e+07	1.59612e+07	7.5604e+06	not	not
P61204	ADP-ribosylation factor 3 OS=Homo sapiens OX=9606 GN=ARF3 PE=1 SV=2	20.6	ARF3	1.63396e+08	1.40542e+08	1.68142e+08	6.60893e+08	8.54922e+08	7.97283e+08	not	not
O15381	Nuclear valosin-containing protein-like OS=Homo sapiens OX=9606 GN=NVL PE=1 SV=1	95	NVL	1.62794e+07	1.51896e+07	1.11158e+07	8.802e+06	8.75884e+06	2.41684e+07	not	not
Q9P2N5	RNA-binding protein 27 OS=Homo sapiens OX=9606 GN=RBM27 PE=1 SV=2	118.6	RBM27	1.46999e+07	1.55281e+07	1.14156e+07	7.12828e+06	7.05161e+06	2.20942e+06	not	not
P12004	Proliferating cell nuclear antigen OS=Homo sapiens OX=9606 GN=PCNA PE=1 SV=1	28.8	PCNA	4.59353e+08	4.42463e+08	3.48306e+08	1.5912e+08	1.40345e+08	9.15822e+07	not	not
O43303	Centriolar coiled-coil protein of 110 kDa OS=Homo sapiens OX=9606 GN=CCP110 PE=1 SV=3	113.4	CCP110	1.03546e+06	949828	1.34206e+06	1.7847e+07	1.51541e+07	1.63535e+06	not	not
P17302	Gap junction alpha-1 protein OS=Homo sapiens OX=9606 GN=GJA1 PE=1 SV=2	43	GJA1	4.29684e+07	3.46475e+07	2.45015e+07	9.37771e+06	8.67741e+06	1.03244e+07	membrane	not
Q49A26	Putative oxidoreductase GLYR1 OS=Homo sapiens OX=9606 GN=GLYR1 PE=1 SV=4	60.5	GLYR1	7.81099e+06	9.45375e+06	4.32348e+06	2.48619e+07	3.39816e+07	5.4137e+06	not	not
Q9NP81	Serine--tRNA ligase, mitochondrial OS=Homo sapiens OX=9606 GN=SARS2 PE=1 SV=1	58.2	SARS2	3.09994e+07	2.71497e+07	1.15108e+07	3.06599e+07	3.94057e+07	1.18891e+07	not	not
Q9BW27	Nuclear pore complex protein Nup85 OS=Homo sapiens OX=9606 GN=NUP85 PE=1 SV=1	75	NUP85	1.53607e+07	1.67655e+07	1.00985e+07	2.12349e+07	2.11481e+07	7.98786e+06	membrane	not
Q9Y639	Neuroplastin OS=Homo sapiens OX=9606 GN=NPTN PE=1 SV=2	44.4	NPTN	1.23115e+07	9.5399e+06	8.42564e+06	5.36504e+07	6.8113e+07	4.64814e+07	membrane	not
Q9H4B7	Tubulin beta-1 chain OS=Homo sapiens OX=9606 GN=TUBB1 PE=1 SV=1	50.3	TUBB1							not	not
O43592	Exportin-T OS=Homo sapiens OX=9606 GN=XPOT PE=1 SV=2	109.9	XPOT	2.86405e+07	3.1566e+07	2.31224e+07	5.85539e+07	6.32056e+07	2.09539e+07	not	not
P08069	Insulin-like growth factor 1 receptor OS=Homo sapiens OX=9606 GN=IGF1R PE=1 SV=1	154.7	IGF1R	7.21714e+06	8.95025e+06	2.91465e+06	2.22055e+07	2.41186e+07	2.26739e+07	membrane	growth factor receptor	Known neurotrophic	>3 fold higher in iN
P40818	Ubiquitin carboxyl-terminal hydrolase 8 OS=Homo sapiens OX=9606 GN=USP8 PE=1 SV=1	127.4	USP8	1.26974e+07	1.18231e+07	2.89875e+07	1.28356e+07	1.21799e+07	2.46445e+06	membrane	not
Q8IZ21	Phosphatase and actin regulator 4 OS=Homo sapiens OX=9606 GN=PHACTR4 PE=1 SV=1	78.2	PHACTR4	4.37942e+07	1.70926e+07	6.22144e+06	1.84447e+07	2.13125e+07	1.0696e+07	not	not
P21127	Cyclin-dependent kinase 11B OS=Homo sapiens OX=9606 GN=CDK11B PE=1 SV=4	92.6	CDK11B	3.91324e+07	3.34211e+07	2.99181e+07	4.19943e+07	4.26245e+07	4.72313e+07	not	not
Q5T9A4	ATPase family AAA domain-containing protein 3B OS=Homo sapiens OX=9606 GN=ATAD3B PE=1 SV=1	72.5	ATAD3B	9.29623e+06	1.08292e+07	7.33448e+06	1.44686e+07	1.75704e+07	1.9709e+07	membrane	not
Q96T51	RUN and FYVE domain-containing protein 1 OS=Homo sapiens OX=9606 GN=RUFY1 PE=1 SV=2	79.8	RUFY1	1.41702e+07	1.05096e+07	7.27425e+06	2.77899e+07	2.65154e+07	1.13225e+07	membrane	not
P23352	Anosmin-1 OS=Homo sapiens OX=9606 GN=ANOS1 PE=1 SV=3	76.1	ANOS1	9.21421e+06	1.10512e+07	9.1933e+06	2.37399e+07	1.77666e+07	2.19376e+07	membrane	not
Q99698	Lysosomal-trafficking regulator OS=Homo sapiens OX=9606 GN=LYST PE=1 SV=3	428.9	LYST	979081	492908	395185	7.29255e+06	6.87973e+06	1.74661e+06	not	not
O43684	Mitotic checkpoint protein BUB3 OS=Homo sapiens OX=9606 GN=BUB3 PE=1 SV=1	37.1	BUB3	1.76606e+08	1.50625e+08	8.58313e+07	1.28451e+08	1.0826e+08	8.769e+07	not	not
O14910	Protein lin-7 homolog A OS=Homo sapiens OX=9606 GN=LIN7A PE=1 SV=2	26	LIN7A	2.68052e+07	2.72456e+07	2.38745e+07	1.83641e+08	1.10974e+08	2.56389e+08	membrane	not
Q3KQU3	MAP7 domain-containing protein 1 OS=Homo sapiens OX=9606 GN=MAP7D1 PE=1 SV=1	92.8	MAP7D1	5.77775e+06	4.53005e+06	4.48709e+06	7.77269e+07	7.62351e+07	5.21109e+07	not	not
O15014	Zinc finger protein 609 OS=Homo sapiens OX=9606 GN=ZNF609 PE=1 SV=2	151.1	ZNF609	4.15284e+06	4.14292e+06	2.03078e+06	6.94003e+06	5.94033e+06	3.38482e+06	not	not
Q8IVL0	Neuron navigator 3 OS=Homo sapiens OX=9606 GN=NAV3 PE=1 SV=3	255.5	NAV3	246145	750942	4.77144e+06	5.99313e+06	5.82791e+06	2.74685e+06	membrane	not
Q96J02	E3 ubiquitin-protein ligase Itchy homolog OS=Homo sapiens OX=9606 GN=ITCH PE=1 SV=2	102.7	ITCH	1.78224e+06	1.37383e+06	1.00834e+06	1.12494e+07	1.11679e+07	2.18203e+06	membrane	not
Q13724	Mannosyl-oligosaccharide glucosidase OS=Homo sapiens OX=9606 GN=MOGS PE=1 SV=5	91.9	MOGS	2.52278e+07	2.44656e+07	1.6097e+07	7.84792e+07	1.04199e+08	4.40138e+07	membrane	not
Q00975	Voltage-dependent N-type calcium channel subunit alpha-1B OS=Homo sapiens OX=9606 GN=CACNA1B PE=1 SV=1	262.3	CACNA1B	495683	263535	413121	1.28234e+07	1.11285e+07	2.37197e+06	membrane	not
Q9BYP7	Serine/threonine-protein kinase WNK3 OS=Homo sapiens OX=9606 GN=WNK3 PE=1 SV=3	198.3	WNK3	3.61646e+06	3.73522e+06	3.44516e+06	1.91603e+07	1.69485e+07	2.42257e+06	not	not
P17612	cAMP-dependent protein kinase catalytic subunit alpha OS=Homo sapiens OX=9606 GN=PRKACA PE=1 SV=2	40.6	PRKACA	3.63204e+06	3.9001e+06	1.17726e+06	6.07606e+07	3.04464e+07	9.65329e+07	membrane	not
Q96JG6	Syndetin OS=Homo sapiens OX=9606 GN=VPS50 PE=1 SV=3	111.1	VPS50	1.37281e+06	944705	1.77524e+06	2.08091e+07	2.07862e+07	5.25206e+06	membrane	not
Q96Q11	CCA tRNA nucleotidyltransferase 1, mitochondrial OS=Homo sapiens OX=9606 GN=TRNT1 PE=1 SV=2	50.1	TRNT1	1.64185e+07	1.94847e+07	7.44437e+06	4.75916e+07	4.90727e+07	3.22998e+07	not	not
Q13114	TNF receptor-associated factor 3 OS=Homo sapiens OX=9606 GN=TRAF3 PE=1 SV=2	64.4	TRAF3	1.36422e+06	3.88042e+06	6.29484e+06	2.9095e+07	2.77142e+07	1.09992e+07	not	not
Q05048	Cleavage stimulation factor subunit 1 OS=Homo sapiens OX=9606 GN=CSTF1 PE=1 SV=1	48.3	CSTF1	3.50444e+07	3.54653e+07	2.63758e+07	2.17521e+07	1.64511e+07	8.11895e+06	not	not
P05771	Protein kinase C beta type OS=Homo sapiens OX=9606 GN=PRKCB PE=1 SV=4	76.8	PRKCB	525002	733335	447250	2.51794e+07	2.87889e+07	6.89007e+06	membrane	not
Q5VWJ9	Sorting nexin-30 OS=Homo sapiens OX=9606 GN=SNX30 PE=1 SV=1	49.6	SNX30	505339	1.06648e+07	2.43127e+06	3.99465e+07	3.49653e+07	4.22474e+07	membrane	not
O94880	PHD finger protein 14 OS=Homo sapiens OX=9606 GN=PHF14 PE=1 SV=2	100	PHF14	1.84804e+06	1.20061e+06	2.19302e+06	1.45735e+07	1.73213e+07	9.60547e+06	not	not
Q96SB4	SRSF protein kinase 1 OS=Homo sapiens OX=9606 GN=SRPK1 PE=1 SV=2	74.3	SRPK1	2.87675e+07	1.83236e+07	1.83489e+07	4.44573e+07	5.95567e+07	2.73641e+07	not	not
Q9UPQ3	Arf-GAP with GTPase, ANK repeat and PH domain-containing protein 1 OS=Homo sapiens OX=9606 GN=AGAP1 PE=1 SV=4	94.4	AGAP1	2.76847e+06	1.60592e+06	1.13387e+06	4.80675e+07	4.62542e+07	3.53732e+07	not	not
P11177	Pyruvate dehydrogenase E1 component subunit beta, mitochondrial OS=Homo sapiens OX=9606 GN=PDHB PE=1 SV=3	39.2	PDHB	1.55386e+08	1.56486e+08	4.22191e+07	1.77326e+08	1.85817e+08	1.02317e+08	not	not
Q9NPH2	Inositol-3-phosphate synthase 1 OS=Homo sapiens OX=9606 GN=ISYNA1 PE=1 SV=1	61	ISYNA1	7.15709e+07	7.97511e+07	8.60996e+07	1.38931e+08	1.26528e+08	6.50591e+07	not	not
P36871	Phosphoglucomutase-1 OS=Homo sapiens OX=9606 GN=PGM1 PE=1 SV=3	61.4	PGM1	1.90143e+07	4.09603e+07	1.18543e+07	7.38493e+07	7.38521e+07	3.11811e+07	not	not
Q9HCS7	Pre-mRNA-splicing factor SYF1 OS=Homo sapiens OX=9606 GN=XAB2 PE=1 SV=2	99.9	XAB2	1.41575e+07	1.2023e+07	7.9673e+06	2.24236e+07	2.46578e+07	5.44111e+06	not	not
P51513	RNA-binding protein Nova-1 OS=Homo sapiens OX=9606 GN=NOVA1 PE=1 SV=2	51.7	NOVA1	3.9787e+06	1.03124e+07	9.30479e+06	1.631e+08	1.50994e+08	1.14872e+08	not	not
Q86SF2	N-acetylgalactosaminyltransferase 7 OS=Homo sapiens OX=9606 GN=GALNT7 PE=1 SV=1	75.3	GALNT7	3.54281e+07	3.31334e+07	2.70173e+07	8.37946e+06	1.07093e+07	2.88193e+06	membrane	not
P19525	Interferon-induced, double-stranded RNA-activated protein kinase OS=Homo sapiens OX=9606 GN=EIF2AK2 PE=1 SV=2	62.1	EIF2AK2	2.44914e+07	1.95445e+07	2.06482e+07	7.69738e+07	5.9666e+07	1.01012e+07	not	not
O95352	Ubiquitin-like modifier-activating enzyme ATG7 OS=Homo sapiens OX=9606 GN=ATG7 PE=1 SV=1	77.9	ATG7	7.20923e+06	8.7685e+06	5.1582e+06	3.6795e+07	3.67232e+07	6.59371e+06	not	not
P22694	cAMP-dependent protein kinase catalytic subunit beta OS=Homo sapiens OX=9606 GN=PRKACB PE=1 SV=2	40.6	PRKACB	1.42989e+07	1.22418e+07	1.67211e+07	2.02143e+08	2.48864e+08	3.47369e+08	membrane	not
P00491	Purine nucleoside phosphorylase OS=Homo sapiens OX=9606 GN=PNP PE=1 SV=2	32.1	PNP	4.54888e+07	4.64669e+07	2.99582e+07	2.24171e+07	1.90743e+07	6.20599e+06	not	not
Q9BWD1	Acetyl-CoA acetyltransferase, cytosolic OS=Homo sapiens OX=9606 GN=ACAT2 PE=1 SV=2	41.3	ACAT2	1.57608e+08	1.56265e+08	1.25238e+08	2.03811e+08	2.24727e+08	3.87906e+07	not	not
O15084	Serine/threonine-protein phosphatase 6 regulatory ankyrin repeat subunit A OS=Homo sapiens OX=9606 GN=ANKRD28 PE=1 SV=5	112.9	ANKRD28	8.37464e+06	8.06558e+06	3.73644e+06	1.55906e+07	1.21716e+07	6.44074e+06	not	not
Q9UJF2	Ras GTPase-activating protein nGAP OS=Homo sapiens OX=9606 GN=RASAL2 PE=1 SV=2	128.5	RASAL2	1.45334e+06	1.20311e+06	499118	1.46427e+07	1.44738e+07	6.6762e+06	not	not
O94822	E3 ubiquitin-protein ligase listerin OS=Homo sapiens OX=9606 GN=LTN1 PE=1 SV=6	200.4	LTN1	3.87527e+06	4.92427e+06	3.24768e+06	1.26396e+07	1.3255e+07	3.35842e+06	not	not
Q03164	Histone-lysine N-methyltransferase 2A OS=Homo sapiens OX=9606 GN=KMT2A PE=1 SV=5	431.5	KMT2A	1.65596e+06	2.23036e+06	787689	6329057	5.73298e+06	2.49137e+06	not	not
P62241	40S ribosomal protein S8 OS=Homo sapiens OX=9606 GN=RPS8 PE=1 SV=2	24.2	RPS8	5.16011e+08	5.23969e+08	4.86445e+08	5.20828e+08	4.00125e+08	6.27951e+08	membrane	not
Q9BZJ0	Crooked neck-like protein 1 OS=Homo sapiens OX=9606 GN=CRNKL1 PE=1 SV=4	100.4	CRNKL1	1.77161e+07	1.1757e+07	1.3896e+07	2.1777e+07	2.67865e+07	9.92662e+06	not	not
P50502	Hsc70-interacting protein OS=Homo sapiens OX=9606 GN=ST13 PE=1 SV=2	41.3	ST13	2.35864e+08	2.22388e+08	2.13485e+08	3.08594e+08	2.85647e+08	9.40768e+08	not	not
Q15942	Zyxin OS=Homo sapiens OX=9606 GN=ZYX PE=1 SV=1	61.2	ZYX	1.63282e+08	1.56872e+08	1.11663e+08	6.60012e+07	5.37521e+07	3.34616e+07	not	not
Q9HBM0	Vezatin OS=Homo sapiens OX=9606 GN=VEZT PE=1 SV=3	88.6	VEZT	2.44051e+06	2.05818e+06	1.27627e+06	2.27534e+07	2.05324e+07	4.36703e+06	membrane	not
Q9NZL4	Hsp70-binding protein 1 OS=Homo sapiens OX=9606 GN=HSPBP1 PE=1 SV=2	39.3	HSPBP1	2.87642e+07	3.08375e+07	2.50898e+07	2.42321e+07	3.26311e+07	1.60316e+07	not	not
O15394	Neural cell adhesion molecule 2 OS=Homo sapiens OX=9606 GN=NCAM2 PE=1 SV=2	93	NCAM2	733444	3.42075e+06	946859	5.17296e+07	3.98061e+07	5.51432e+07	membrane	not
P13521	Secretogranin-2 OS=Homo sapiens OX=9606 GN=SCG2 PE=1 SV=2	70.9	SCG2	6.15348e+06	8.89018e+06	5.06929e+06	7.60255e+07	7.10462e+07	2.46473e+08	not	not
Q9UPY8	Microtubule-associated protein RP/EB family member 3 OS=Homo sapiens OX=9606 GN=MAPRE3 PE=1 SV=1	32	MAPRE3	1.63341e+06	677170	635242	1.19007e+08	1.17384e+08	2.01131e+08	not	not
P05388	60S acidic ribosomal protein P0 OS=Homo sapiens OX=9606 GN=RPLP0 PE=1 SV=1	34.3	RPLP0	5.5313e+08	4.93593e+08	3.85318e+08	4.3227e+08	3.26079e+08	2.71789e+08	not	not
A0A0B4J2D5	Putative glutamine amidotransferase-like class 1 domain-containing protein 3B, mitochondrial OS=Homo sapiens OX=9606 GN=GATD3B PE=5 SV=1	28.1		3.24138e+07	3.46419e+07	3.42222e+07	6.82727e+07	8.11378e+07	4.90961e+07	not	not
Q99543	DnaJ homolog subfamily C member 2 OS=Homo sapiens OX=9606 GN=DNAJC2 PE=1 SV=4	72	DNAJC2	3.4191e+07	3.41949e+07	2.88332e+07	1.40117e+07	1.34121e+07	9.78774e+06	not	not
P48637	Glutathione synthetase OS=Homo sapiens OX=9606 GN=GSS PE=1 SV=1	52.4	GSS	3.94559e+07	3.63744e+07	1.95938e+07	8.74894e+07	8.83884e+07	3.51711e+07	not	not
P63151	Serine/threonine-protein phosphatase 2A 55 kDa regulatory subunit B alpha isoform OS=Homo sapiens OX=9606 GN=PPP2R2A PE=1 SV=1	51.7	PPP2R2A	6.01055e+07	5.89059e+07	5.17237e+07	1.20619e+08	1.05467e+08	3.09075e+07	not	not
Q9UJX3	Anaphase-promoting complex subunit 7 OS=Homo sapiens OX=9606 GN=ANAPC7 PE=1 SV=4	66.8		1.59996e+07	3.59894e+07	1.48248e+07	2.09374e+07	2.07996e+07	1.06181e+07	not	not
Q99496	E3 ubiquitin-protein ligase RING2 OS=Homo sapiens OX=9606 GN=RNF2 PE=1 SV=1	37.6	RNF2	1.30168e+07	1.91075e+07	9.64462e+06	2.86469e+07	2.49556e+07	1.16518e+07	not	not
Q13683	Integrin alpha-7 OS=Homo sapiens OX=9606 GN=ITGA7 PE=1 SV=3	128.9	ITGA7	4.01785e+06	3.65223e+06	3.13201e+06	4.37782e+07	4.28784e+07	2.10204e+07	membrane	not
O14924	Regulator of G-protein signaling 12 OS=Homo sapiens OX=9606 GN=RGS12 PE=1 SV=1	156.3	RGS12	3.23622e+06	615860	683944	1.27599e+07	1.50854e+07	1.03752e+07	not	not
P33527	Multidrug resistance-associated protein 1 OS=Homo sapiens OX=9606 GN=ABCC1 PE=1 SV=3	171.5	ABCC1	3.63412e+06	3.482e+06	5.37912e+06	9.11481e+06	8.51338e+06	1.11483e+06	membrane	not
Q02750	Dual specificity mitogen-activated protein kinase kinase 1 OS=Homo sapiens OX=9606 GN=MAP2K1 PE=1 SV=2	43.4	MAP2K1	1.57816e+07	7.95365e+06	1.84317e+07	6.4526e+07	8.69858e+07	9.36726e+06	membrane	not
P16401	Histone H1.5 OS=Homo sapiens OX=9606 GN=H1-5 PE=1 SV=3	22.6	H1-5	1.94798e+08	1.9747e+08	1.64042e+08	1.27349e+09	1.18358e+09	2.46805e+09	not	not
Q8NBJ4	Golgi membrane protein 1 OS=Homo sapiens OX=9606 GN=GOLM1 PE=1 SV=1	45.3	GOLM1	7.61431e+07	7.16991e+07	5.11835e+07	5.00109e+07	4.61093e+07	1.0645e+08	membrane	not
P11277	Spectrin beta chain, erythrocytic OS=Homo sapiens OX=9606 GN=SPTB PE=1 SV=5	246.3	SPTB	317148	443573		2.8374e+06	2.24535e+06	99453.8	not	not
Q8IZ81	ELMO domain-containing protein 2 OS=Homo sapiens OX=9606 GN=ELMOD2 PE=1 SV=1	34.9	ELMOD2	1.25539e+07	8.95851e+06	1.03337e+07	6.40928e+07	5.16539e+07	2.82729e+07	not	not
Q9NYB9	Abl interactor 2 OS=Homo sapiens OX=9606 GN=ABI2 PE=1 SV=1	55.6	ABI2	6.75148e+07	4.01351e+07	7.23296e+06	9.27704e+07	8.1729e+07	9.68566e+07	not	not
P29692	Elongation factor 1-delta OS=Homo sapiens OX=9606 GN=EEF1D PE=1 SV=5	31.1	EEF1D	2.66096e+08	3.13953e+08	2.98002e+08	4.58595e+08	3.94407e+08	1.71751e+08	not	not
Q9Y250	Leucine zipper putative tumor suppressor 1 OS=Homo sapiens OX=9606 GN=LZTS1 PE=1 SV=3	66.6	LZTS1	3.17925e+06	1.69634e+06	1.39979e+06	1.28043e+07	1.18076e+07	1.38429e+07	membrane	not
Q86XX4	Extracellular matrix organizing protein FRAS1 OS=Homo sapiens OX=9606 GN=FRAS1 PE=1 SV=2	442.9	FRAS1	1.88273e+07	9.74014e+06	4.02143e+06	5.45137e+06	4.975e+06	1.60599e+06	membrane	not
Q8NEU8	DCC-interacting protein 13-beta OS=Homo sapiens OX=9606 GN=APPL2 PE=1 SV=3	74.4	APPL2	2.6212e+06	2.10691e+06	1.28526e+06	1.28749e+07	9.73916e+06	4.70819e+06	membrane	not
Q7L0J3	Synaptic vesicle glycoprotein 2A OS=Homo sapiens OX=9606 GN=SV2A PE=1 SV=1	82.6	SV2A	1.08878e+07	6.79719e+06	1.30835e+07	1.75015e+08	1.98688e+08	7.22567e+07	membrane	not
Q12979	Active breakpoint cluster region-related protein OS=Homo sapiens OX=9606 GN=ABR PE=1 SV=2	97.5	ABR	713505	1.62967e+07	77803	3.2791e+07	2.89601e+07	5.17066e+06	not	not
P46108	Adapter molecule crk OS=Homo sapiens OX=9606 GN=CRK PE=1 SV=2	33.8	CRK	3.53239e+07	2.71711e+07	2.39925e+07	5.87843e+07	5.78442e+07	8.03512e+07	membrane	not
Q92558	Wiskott-Aldrich syndrome protein family member 1 OS=Homo sapiens OX=9606 GN=WASF1 PE=1 SV=1	61.6	WASF1	4.14761e+06	3.07042e+06	3.15751e+06	4.24799e+07	3.21793e+07	1.2085e+07	not	not
Q8TDI0	Chromodomain-helicase-DNA-binding protein 5 OS=Homo sapiens OX=9606 GN=CHD5 PE=1 SV=1	222.9	CHD5				254245	104488		not	not
P52294	Importin subunit alpha-5 OS=Homo sapiens OX=9606 GN=KPNA1 PE=1 SV=3	60.2	KPNA1	5.44649e+06	4.71184e+06	2.16701e+06	2.17815e+07	1.7758e+07	1.73591e+06	not	not
P10645	Chromogranin-A OS=Homo sapiens OX=9606 GN=CHGA PE=1 SV=7	50.7	CHGA	8.48012e+06	1.02455e+07	2.1433e+07	2.4515e+07	2.47415e+07	7.19708e+07	not	not
P08865	40S ribosomal protein SA OS=Homo sapiens OX=9606 GN=RPSA PE=1 SV=4	32.8	RPSA	1.13829e+09	9.4461e+08	1.13534e+09	3.49192e+08	3.2247e+08	6.53171e+08	membrane	not
A3KN83	Protein strawberry notch homolog 1 OS=Homo sapiens OX=9606 GN=SBNO1 PE=1 SV=1	154.2	SBNO1	8.20661e+06	9.49051e+06	6.55654e+06	9.09484e+06	9.63996e+06	4.06481e+06	not	not
P56373	P2X purinoceptor 3 OS=Homo sapiens OX=9606 GN=P2RX3 PE=1 SV=2	44.3	P2RX3	1.31417e+06	966630	1.10627e+07	1.09888e+08	1.23509e+08	1.40882e+08	membrane	not
Q15750	TGF-beta-activated kinase 1 and MAP3K7-binding protein 1 OS=Homo sapiens OX=9606 GN=TAB1 PE=1 SV=1	54.6	TAB1	1.09547e+07	9.21298e+06	9.79773e+06	1.87741e+07	1.75076e+07	1.18155e+07	not	not
O76003	Glutaredoxin-3 OS=Homo sapiens OX=9606 GN=GLRX3 PE=1 SV=2	37.4	GLRX3	7.34299e+07	8.26894e+07	8.36208e+07	1.445e+08	1.47165e+08	3.25657e+07	not	not
Q01105	Protein SET OS=Homo sapiens OX=9606 GN=SET PE=1 SV=3	33.5	SET	8.87934e+08	8.56622e+08	6.62661e+08	2.63589e+08	2.94588e+08	2.27545e+08	not	not
Q15652	Probable JmjC domain-containing histone demethylation protein 2C OS=Homo sapiens OX=9606 GN=JMJD1C PE=1 SV=2	284.3	JMJD1C	1.65549e+07	1.75704e+07	1.04058e+07	3.20743e+06	3.00972e+06	3.88219e+06	not	not
P63162	Small nuclear ribonucleoprotein-associated protein N OS=Homo sapiens OX=9606 GN=SNRPN PE=1 SV=1	24.6	SNRPN	33145.1	70195.5	263752	180343	139938	424639	not	not
Q9UPW8	Protein unc-13 homolog A OS=Homo sapiens OX=9606 GN=UNC13A PE=2 SV=4	192.9	UNC13A	451230	274366	3.84416e+06	4.04561e+06	4.43667e+06	2.05697e+06	membrane	not
P40692	DNA mismatch repair protein Mlh1 OS=Homo sapiens OX=9606 GN=MLH1 PE=1 SV=1	84.5	MLH1	2.74832e+07	2.57209e+07	2.144e+07	1.53918e+07	1.79255e+07	9.6321e+06	not	not
P25440	Bromodomain-containing protein 2 OS=Homo sapiens OX=9606 GN=BRD2 PE=1 SV=2	88	BRD2	7.53007e+07	6.41106e+06	5.08987e+06	1.01735e+07	7.85631e+06	1.07085e+07	not	not
Q96EK5	KIF-binding protein OS=Homo sapiens OX=9606 GN=KIFBP PE=1 SV=1	71.8	KIFBP	2.31709e+07	2.09948e+07	1.90673e+07	3.39368e+07	3.35753e+07	3.77152e+08	not	not
Q8N350	Voltage-dependent calcium channel beta subunit-associated regulatory protein OS=Homo sapiens OX=9606 GN=CBARP PE=1 SV=3	73.9	CBARP	990576	478486	2.17018e+06	2.14315e+07	2.26522e+07	3.4383e+07	membrane	not
Q86XZ4	Spermatogenesis-associated serine-rich protein 2 OS=Homo sapiens OX=9606 GN=SPATS2 PE=1 SV=1	59.5	SPATS2	5.33148e+06	4.88219e+06	995224	1.00221e+07	9.6645e+06	2.7046e+07	not	not
P62277	40S ribosomal protein S13 OS=Homo sapiens OX=9606 GN=RPS13 PE=1 SV=2	17.2	RPS13	4.39814e+08	4.63262e+08	2.62701e+08	3.86675e+08	4.48107e+08	5.24787e+08	not	not
P86790	Vacuolar fusion protein CCZ1 homolog B OS=Homo sapiens OX=9606 GN=CCZ1B PE=1 SV=1	55.8	CCZ1B	8.94397e+06	6.47472e+06	2.43251e+06	2.58372e+07	2.24062e+07	9.68368e+06	membrane	not
O43318	Mitogen-activated protein kinase kinase kinase 7 OS=Homo sapiens OX=9606 GN=MAP3K7 PE=1 SV=1	67.2	MAP3K7	6.41442e+06	5.71648e+06	8.30534e+06	1.36097e+07	1.6723e+07	4.86578e+06	membrane	not
Q9H0L4	Cleavage stimulation factor subunit 2 tau variant OS=Homo sapiens OX=9606 GN=CSTF2T PE=1 SV=1	64.4	CSTF2T	2.71088e+07	2.85436e+07	2.76657e+07	2.23406e+07	2.2978e+07	6.10961e+06	not	not
Q9Y625	Glypican-6 OS=Homo sapiens OX=9606 GN=GPC6 PE=1 SV=1	62.7	GPC6	1.40206e+06	1.18095e+07	636453	2.18329e+07	2.53143e+07	1.66016e+07	membrane	not
Q8NBF2	NHL repeat-containing protein 2 OS=Homo sapiens OX=9606 GN=NHLRC2 PE=1 SV=1	79.4	NHLRC2	1.27852e+07	6.36828e+06	5.92765e+06	3.3147e+07	3.29834e+07	5.5046e+06	not	not
Q9C0J8	pre-mRNA 3' end processing protein WDR33 OS=Homo sapiens OX=9606 GN=WDR33 PE=1 SV=2	145.8	WDR33	1.71398e+07	1.42111e+07	1.33916e+07	1.78936e+07	1.95238e+07	3.65809e+06	not	not
Q9Y6C2	EMILIN-1 OS=Homo sapiens OX=9606 GN=EMILIN1 PE=1 SV=3	106.6	EMILIN1	7.61285e+06	7.77412e+06	625719	1.60441e+07	1.02243e+07	2.93851e+06	not	not
Q92879	CUGBP Elav-like family member 1 OS=Homo sapiens OX=9606 GN=CELF1 PE=1 SV=2	52	CELF1	3.72451e+07	3.81641e+07	3.87152e+07	3.97902e+07	3.60242e+07	2.53505e+07	not	not
Q9BRQ6	MICOS complex subunit MIC25 OS=Homo sapiens OX=9606 GN=CHCHD6 PE=1 SV=1	26.4	CHCHD6	2.34947e+06	5.51151e+06	2.31449e+06	6.69078e+07	6.66823e+07	3.89616e+07	membrane	not
Q9Y4W2	Ribosomal biogenesis protein LAS1L OS=Homo sapiens OX=9606 GN=LAS1L PE=1 SV=2	83	LAS1L	2.87707e+07	2.63565e+07	3.07985e+07	3.13125e+07	3.36737e+07	2.62068e+07	not	not
Q9HB07	MYG1 exonuclease OS=Homo sapiens OX=9606 GN=MYG1 PE=1 SV=3	42.5		4.56318e+07	4.61922e+07	2.39765e+07	5.74177e+07	3.89478e+07	3.04104e+07	not	not
Q6PJG6	BRCA1-associated ATM activator 1 OS=Homo sapiens OX=9606 GN=BRAT1 PE=1 SV=2	88.1	BRAT1	1.61975e+07	1.52663e+07	1.70618e+07	1.48595e+07	1.37342e+07	2.5755e+06	not	not
O75351	Vacuolar protein sorting-associated protein 4B OS=Homo sapiens OX=9606 GN=VPS4B PE=1 SV=2	49.3	VPS4B	2.92328e+07	2.83804e+07	1.78855e+07	3.43461e+07	3.70305e+07	3.37681e+07	membrane	not
Q6ZTA4	Tripartite motif-containing protein 67 OS=Homo sapiens OX=9606 GN=TRIM67 PE=2 SV=3	83.8	TRIM67	537758	858384		2.78379e+07	2.74428e+07	5.33242e+06	not	not
Q13011	Delta(3,5)-Delta(2,4)-dienoyl-CoA isomerase, mitochondrial OS=Homo sapiens OX=9606 GN=ECH1 PE=1 SV=2	35.8	ECH1	3.53302e+07	3.19714e+07	2.95098e+07	6.27991e+07	5.42535e+07	5.2197e+07	not	not
Q7Z5K2	Wings apart-like protein homolog OS=Homo sapiens OX=9606 GN=WAPL PE=1 SV=1	132.9	WAPL	9.50339e+06	9.34684e+06	9.31281e+06	9.20487e+06	7.91374e+06	5.34099e+06	not	not
A0JNW5	UHRF1-binding protein 1-like OS=Homo sapiens OX=9606 GN=UHRF1BP1L PE=1 SV=2	164.1	BLTP3B	1.38223e+06	1.60321e+06	379610	9.58721e+06	1.11224e+07	1.81043e+07	not	not
Q9Y6E2	Basic leucine zipper and W2 domain-containing protein 2 OS=Homo sapiens OX=9606 GN=BZW2 PE=1 SV=1	48.1	BZW2	2.99151e+07	2.25782e+07	3.30113e+07	6.6775e+07	6.72233e+07	4.02396e+07	not	not
Q15813	Tubulin-specific chaperone E OS=Homo sapiens OX=9606 GN=TBCE PE=1 SV=1	59.3	TBCE	2.54909e+07	2.23166e+07	1.91521e+07	4.80862e+07	4.25012e+07	1.0007e+07	not	not
Q15173	Serine/threonine-protein phosphatase 2A 56 kDa regulatory subunit beta isoform OS=Homo sapiens OX=9606 GN=PPP2R5B PE=1 SV=1	57.4	PPP2R5B	225353	950073	592146	3.26214e+07	2.63564e+07	6.18323e+06	not	not
P40938	Replication factor C subunit 3 OS=Homo sapiens OX=9606 GN=RFC3 PE=1 SV=2	40.5	RFC3	3.24954e+07	2.5921e+07	4.88194e+07	2.72783e+07	3.25049e+07	1.31105e+07	not	not
Q13162	Peroxiredoxin-4 OS=Homo sapiens OX=9606 GN=PRDX4 PE=1 SV=1	30.5	PRDX4	1.20623e+08	1.23944e+08	6.98327e+07	1.10834e+08	1.00941e+08	9.86623e+07	not	not
Q86US8	Telomerase-binding protein EST1A OS=Homo sapiens OX=9606 GN=SMG6 PE=1 SV=2	160.4	SMG6	2.39603e+07	1.98341e+07	5.83764e+06	1.72503e+07	1.54223e+07	4.60099e+06	not	not
Q2NL82	Pre-rRNA-processing protein TSR1 homolog OS=Homo sapiens OX=9606 GN=TSR1 PE=1 SV=1	91.8	TSR1	4.51206e+07	3.92358e+07	3.45939e+07	2.20971e+07	2.03987e+07	5.35279e+06	not	not
P13497	Bone morphogenetic protein 1 OS=Homo sapiens OX=9606 GN=BMP1 PE=1 SV=2	111.2	BMP1	552096	729062	563966	2.69327e+07	2.33048e+07	2.87081e+07	not	not
Q96HW7	Integrator complex subunit 4 OS=Homo sapiens OX=9606 GN=INTS4 PE=1 SV=2	108.1	INTS4	3.80498e+06	5.80051e+06	7.65686e+06	8.11925e+06	9.29883e+06	7.38902e+06	not	not
P11217	Glycogen phosphorylase, muscle form OS=Homo sapiens OX=9606 GN=PYGM PE=1 SV=6	97	PYGM	661891	366352	389055	2.63556e+06	3.5946e+06	187455	not	not
Q15637	Splicing factor 1 OS=Homo sapiens OX=9606 GN=SF1 PE=1 SV=4	68.3	SF1	8.39186e+07	7.37116e+07	6.32123e+07	8.14515e+07	8.70048e+07	1.42966e+07	not	not
P14678	Small nuclear ribonucleoprotein-associated proteins B and B' OS=Homo sapiens OX=9606 GN=SNRPB PE=1 SV=2	24.6	SNRPB	4.31777e+07	4.7609e+07	6.41405e+07	1.02409e+08	8.3544e+07	4.7707e+07	not	not
[truncated: 9,279 more rows]

## Sheet: Transcriptomics Table S2
Gene Identity				mRNA level
Gene Name	Chromosome	Region	Identifier	BCGNr (GE) - Total counts	BN (GE) - Total counts
5_8S_rRNA_5	21	8256781..8256933	ENSG00000277739	1090	19
7SK_5	6	52995620..52995950	ENSG00000202198	3	942
A1BG	19	complement(58345178..58353492)	ENSG00000121410	329	126
A1BG-AS1	19	58347718..58355455	ENSG00000268895	269	146
A1CF	10	complement(50799409..50885675)	ENSG00000148584	0	3
A2M	12	complement(9067664..9116229)	ENSG00000175899	15714	3981
A2M-AS1	12	9065163..9068689	ENSG00000245105	27	42
A2ML1	12	8822621..8887001	ENSG00000166535	4	9
A4GALT	22	complement(42692121..42721298)	ENSG00000128274	1090	183
AAAS	12	complement(53307456..53324864)	ENSG00000094914	943	664
AACS	12	125065434..125143333	ENSG00000081760	1225	686
AADAT	4	complement(170060222..170091699)	ENSG00000109576	794	582
AAGAB	15	complement(67200667..67255195)	ENSG00000103591	1518	861
AAK1	2	complement(69457997..69674349)	ENSG00000115977	4648	3476
AAMDC	11	77821109..77918432	ENSG00000087884	80	64
AAMP	2	complement(218264129..218270178)	ENSG00000127837	2078	1384
AAR2	20	36236131..36270918	ENSG00000131043	1144	486
AARD	8	116938207..116944487	ENSG00000205002	6	2
AARS1	16	complement(70251983..70289707)	ENSG00000090861	3619	2442
AARS2	6	complement(44298731..44313347)	ENSG00000124608	358	83
AARSD1	17	complement(42950526..42964498)	ENSG00000266967	446	482
AASDH	4	complement(56338287..56387508)	ENSG00000157426	307	220
AASDHPPT	11	106075501..106098699	ENSG00000149313	5037	3266
AASS	7	complement(122064583..122144308)	ENSG00000008311	559	275
AATF	17	36948925..37056871	ENSG00000275700	461	336
AATK	17	complement(81110487..81166221)	ENSG00000181409	505	488
ABALON	20	31721507..31723409	ENSG00000281376	2	8
ABAT	16	8674596..8784575	ENSG00000183044	2948	1286
ABCA1	9	complement(104781006..104928155)	ENSG00000165029	8946	3231
ABCA10	17	complement(69147214..69244846)	ENSG00000154263	37	5
ABCA11P_1	4	complement(425435..474129)	ENSG00000293360	96	28
ABCA12	2	complement(214931542..215138626)	ENSG00000144452	8	53
ABCA13	7	48171458..48647497	ENSG00000179869	23	11
ABCA2	9	complement(137007234..137028915)	ENSG00000107331	3391	2378
ABCA3	16	complement(2275881..2340746)	ENSG00000167972	9330	6135
ABCA4	1	complement(93992834..94121148)	ENSG00000198691	8	30
ABCA5	17	complement(69244311..69327244)	ENSG00000154265	644	786
ABCA6	17	complement(69078702..69141895)	ENSG00000154262	42	55
ABCA7	19	1039997..1065572	ENSG00000064687	2324	1190
ABCA8	17	complement(68867289..68955392)	ENSG00000141338	185	198
ABCA9	17	complement(68974488..69060949)	ENSG00000154258	73	74
ABCB1	7	complement(87503017..87713323)	ENSG00000085563	435	497
ABCB10	1	complement(229516582..229558707)	ENSG00000135776	416	290
ABCB4	7	complement(87401696..87480435)	ENSG00000005471	17	31
ABCB6	2	complement(219209772..219218994)	ENSG00000115657	697	492
ABCB7	X	complement(75051048..75156732)	ENSG00000131269	377	299
ABCB8	7	151028422..151047782	ENSG00000197150	851	719
ABCB9	12	complement(122920951..122981649)	ENSG00000150967	506	440
ABCC1	16	15949138..16143257	ENSG00000103222	1455	872
ABCC10	6	43427366..43450430	ENSG00000124574	754	686
ABCC2	10	99782640..99852594	ENSG00000023839	11	24
ABCC3	17	50634777..50692253	ENSG00000108846	47	41
ABCC4	13	complement(95019835..95301475)	ENSG00000125257	422	389
ABCC5	3	complement(183919934..184017939)	ENSG00000114770	3538	3560
ABCC8	11	complement(17392498..17476894)	ENSG00000006071	1094	798
ABCC9	12	complement(21797389..21942543)	ENSG00000069431	30	3
ABCD1	X	153724856..153744755	ENSG00000101986	480	285
ABCD2	12	complement(39550033..39619803)	ENSG00000173208	367	341
ABCD3	1	94418389..94518666	ENSG00000117528	1918	1642
ABCD4	14	complement(74285269..74303055)	ENSG00000119688	784	854
ABCE1	4	145098288..145129524	ENSG00000164163	1661	1171
ABCF1	6	30571393..30597179	ENSG00000204574	1579	874
ABCF2	7	complement(151211484..151227205)	ENSG00000033050	1469	995
ABCF2-H2BK1	7	complement(151207837..151227166)	ENSG00000285292	350	227
ABCF3	3	184186095..184194012	ENSG00000161204	1251	882
ABCG1	21	42199689..42304389	ENSG00000160179	440	1056
ABCG2	4	complement(88090150..88231628)	ENSG00000118777	51	25
ABCG4	11	119149052..119162653	ENSG00000172350	612	447
ABCG8	2	43831942..43882988	ENSG00000143921	29	32
ABHD1	2	27123789..27130812	ENSG00000143994	79	74
ABHD10	3	111979010..111993368	ENSG00000144827	676	509
ABHD11	7	complement(73736094..73738852)	ENSG00000106077	180	53
ABHD12	20	complement(25294742..25390835)	ENSG00000100997	1706	1041
ABHD13	13	108218392..108234243	ENSG00000139826	517	323
ABHD14A	3	51971426..51981196	ENSG00000248487	785	642
ABHD14A-ACY1	3	51974706..51989183	ENSG00000114786	105	32
ABHD14B	3	complement(51968510..51983409)	ENSG00000114779	96	77
ABHD16A	6	complement(31686955..31703356)	ENSG00000204427	2158	1084
ABHD17A	19	complement(1876810..1885496)	ENSG00000129968	1234	877
ABHD17B	9	complement(71862452..71911193)	ENSG00000107362	663	396
ABHD17C	15	80679684..80755621	ENSG00000136379	1037	1047
ABHD18	4	127965315..128039953	ENSG00000164074	232	203
ABHD2	15	89087459..89202355	ENSG00000140526	5362	3398
ABHD3	18	complement(21650901..21704780)	ENSG00000158201	195	100
ABHD4	14	22598290..22612963	ENSG00000100439	3687	3027
ABHD5	3	43690108..43734371	ENSG00000011198	955	541
ABHD6	3	58237532..58295693	ENSG00000163686	505	277
ABHD8	19	complement(17292131..17310236)	ENSG00000127220	462	398
ABI1	10	complement(26746593..26861087)	ENSG00000136754	1616	1037
ABI2	2	203328280..203447728	ENSG00000138443	6462	3889
ABI3BP	3	complement(100749156..100993515)	ENSG00000154175	2	52
ABITRAM	9	108934400..108950744	ENSG00000119328	351	307
ABL1	9	130713043..130887675	ENSG00000097007	2778	1563
ABL2	1	complement(179099330..179229684)	ENSG00000143322	2749	1329
ABLIM1	10	complement(114431110..114768061)	ENSG00000099204	18200	5047
ABLIM2	4	complement(7965310..8158832)	ENSG00000163995	655	823
ABLIM3	5	149141483..149260542	ENSG00000173210	3496	2247
ABO	9	complement(133233278..133276024)	ENSG00000175164	9	11
ABR	17	complement(1003519..1229738)	ENSG00000159842	4839	3505
ABRACL	6	139028745..139043302	ENSG00000146386	197	173
ABRAXAS1	4	complement(83459517..83523348)	ENSG00000163322	69	142
ABRAXAS2	10	124801819..124836667	ENSG00000165660	616	534
ABT1	6	26596953..26600739	ENSG00000146109	328	205
ABTB1	3	127672935..127680926	ENSG00000114626	190	129
ABTB2	11	complement(34150987..34358010)	ENSG00000166016	166	142
ABTB3	12	107318421..107659642	ENSG00000151136	775	616
ACAA1	3	complement(38103129..38137242)	ENSG00000060971	1441	833
ACAA2	18	complement(49782164..49813953)	ENSG00000167315	276	224
ACACA	17	complement(37084992..37406836)	ENSG00000278540	5834	3336
ACACB	12	109116587..109268226	ENSG00000076555	76	184
ACAD10	12	111686053..111757107	ENSG00000111271	282	221
ACAD11	3	complement(132558138..132660082)	ENSG00000240303	396	362
ACAD8	11	134253548..134265855	ENSG00000151498	1074	637
ACAD9	3	128879596..128924003	ENSG00000177646	1101	641
ACAD9-DT	3	complement(128854556..128879590)	ENSG00000287110	70	33
ACADL	2	complement(210187126..210225447)	ENSG00000115361	564	313
ACADM	1	75724431..75787575	ENSG00000117054	1056	808
ACADS	12	120725774..120740008	ENSG00000122971	188	159
ACADSB	10	123008979..123058290	ENSG00000196177	1548	1125
ACADVL	17	7217125..7225266	ENSG00000072778	2782	2067
ACAP2	3	complement(195274745..195443044)	ENSG00000114331	842	566
ACAP2-IT1	3	complement(195280723..195282741)	ENSG00000229325	24	16
ACAP3	1	complement(1292390..1309609)	ENSG00000131584	4618	3056
ACAT1	11	108116695..108148957	ENSG00000075239	1204	855
ACAT2	6	159762045..159779112	ENSG00000120437	2271	864
ACBD3	1	complement(226144679..226186741)	ENSG00000182827	1314	814
ACBD4	17	45132600..45144181	ENSG00000181513	62	131
ACBD5	10	complement(27168135..27243046)	ENSG00000107897	1499	1050
ACBD6	1	complement(180269653..180502954)	ENSG00000230124	1010	688
ACBD7	10	complement(15075475..15088776)	ENSG00000176244	24	17
ACCS	11	44065925..44084237	ENSG00000110455	75	92
ACD	16	complement(67657512..67660810)	ENSG00000102977	410	246
ACE	17	63477061..63498380	ENSG00000159640	134	190
ACER2	9	19409009..19452505	ENSG00000177076	238	59
ACER3	11	76860859..77026797	ENSG00000078124	701	784
ACHE	7	complement(100889994..100896974)	ENSG00000087085	3010	1525
ACIN1	14	complement(23058564..23095614)	ENSG00000100813	3576	2450
ACKR1	1	159204875..159206500	ENSG00000213088	165	87
ACKR3	2	236567787..236582354	ENSG00000144476	132	76
ACLY	17	complement(41866917..41930542)	ENSG00000131473	12216	6559
ACO1	9	32384603..32454769	ENSG00000122729	1210	827
ACO2	22	41447830..41529273	ENSG00000100412	4551	3487
ACOT1	14	73537143..73543796	ENSG00000184227	66	14
ACOT11	1	54542257..54639192	ENSG00000162390	648	643
ACOT13	6	24667035..24705065	ENSG00000112304	333	210
ACOT2	14	73567620..73575658	ENSG00000119673	172	133
ACOT6	14	73610945..73619888	ENSG00000205669	14	42
ACOT7	1	complement(6264269..6393767)	ENSG00000097021	4053	2077
ACOT8	20	complement(45841721..45857405)	ENSG00000101473	521	308
ACOT9	X	complement(23701055..23766475)	ENSG00000123130	564	191
ACOX1	17	complement(75941507..75979177)	ENSG00000161533	2639	2182
ACOX2	3	complement(58505136..58537283)	ENSG00000168306	13	42
ACOX3	4	complement(8366282..8440723)	ENSG00000087008	478	396
ACOXL-AS1	2	complement(111098345..111116407)	ENSG00000204581	2	14
ACP1	2	264140..278283	ENSG00000143727	1941	1196
ACP2	11	complement(47239302..47248906)	ENSG00000134575	1513	727
ACP5	19	complement(11574653..11579993)	ENSG00000102575	135	91
ACP6	1	complement(147629652..147670524)	ENSG00000162836	256	265
ACRBP	12	complement(6638075..6647433)	ENSG00000111644	36	63
ACSBG1	15	complement(78167468..78245688)	ENSG00000103740	2415	2339
ACSF2	17	50426158..50474845	ENSG00000167107	309	266
ACSF3	16	89088375..89164121	ENSG00000176715	448	364
ACSL1	4	complement(184755595..184826818)	ENSG00000151726	1224	754
ACSL3	2	222860942..222944639	ENSG00000123983	6720	4703
ACSL4	X	complement(109624244..109733403)	ENSG00000068366	6497	3954
ACSL5	10	112374116..112428379	ENSG00000197142	276	278
ACSL6	5	complement(131949973..132012243)	ENSG00000164398	2498	2389
ACSM3	16	20610243..20797581	ENSG00000005187	0	21
ACSS1	20	complement(25006230..25058980)	ENSG00000154930	111	72
ACSS2	20	34872146..34927962	ENSG00000131069	1112	505
ACSS3	12	80936414..81261210	ENSG00000111058	43	78
ACTA1	1	complement(229430365..229434104)	ENSG00000143632	65	65
ACTA2	10	complement(88934822..88991339)	ENSG00000107796	320	449
ACTA2-AS1	10	88932390..88940820	ENSG00000180139	25	39
ACTB	7	complement(5526409..5563902)	ENSG00000075624	76576	45238
ACTC1	15	complement(34790107..34795589)	ENSG00000159251	34	16
ACTG1	17	complement(81509413..81523847)	ENSG00000184009	59910	40696
ACTG2	2	73892314..73919865	ENSG00000163017	321	171
ACTL6A	3	179562886..179588407	ENSG00000136518	447	143
ACTL6B	7	complement(100643097..100656448)	ENSG00000077080	1422	856
ACTMAP	19	complement(40740856..40751553)	ENSG00000188493	166	90
ACTN1	14	complement(68874123..68979440)	ENSG00000072110	3206	2813
ACTN2	1	236664141..236764631	ENSG00000077522	84	143
ACTN3	11	66546395..66563334	ENSG00000248746	4	2
ACTN4	19	38647649..38731589	ENSG00000130402	4072	3242
ACTR10	14	58200080..58235636	ENSG00000131966	2996	2064
ACTR1A	10	complement(102461881..102502712)	ENSG00000138107	6715	4221
ACTR1B	2	complement(97655939..97664044)	ENSG00000115073	1220	1078
ACTR2	2	65227788..65271253	ENSG00000138071	7453	5040
ACTR3	2	113890063..113962596	ENSG00000115091	3820	2850
ACTR3-AS1	2	complement(113760277..113891064)	ENSG00000228857	8	13
ACTR3B	7	152759749..152855378	ENSG00000133627	748	580
ACTR5	20	38748460..38772520	ENSG00000101442	126	81
ACTR6	12	100199122..100241865	ENSG00000075089	621	468
ACTR8	3	complement(53867066..53882152)	ENSG00000113812	1290	942
ACTRT3	3	complement(169766921..169769561)	ENSG00000184378	26	33
ACVR1	2	complement(157736251..157876330)	ENSG00000115170	538	432
ACVR1B	12	51951699..51997078	ENSG00000135503	5870	2453
ACVR2A	2	147844517..147930826	ENSG00000121989	2520	1606
ACVR2B	3	38453890..38493142	ENSG00000114739	4170	2479
ACVR2B-AS1	3	complement(38451027..38454820)	ENSG00000229589	67	18
ACVRL1	12	51906908..51923361	ENSG00000139567	304	25
ACY1	3	51983340..51989197	ENSG00000243989	97	144
ACYP1	14	complement(75053237..75069483)	ENSG00000119640	216	190
ACYP2	2	53970838..54305300	ENSG00000170634	547	306
ADA	20	complement(44584896..44652252)	ENSG00000196839	20	1
ADA2	22	complement(17178790..17258235)	ENSG00000093072	593	484
ADAL	15	43330672..43354569	ENSG00000168803	328	218
ADAM10	15	complement(58588809..58749791)	ENSG00000137845	2988	2219
ADAM11	17	44758988..44781846	ENSG00000073670	1798	2326
ADAM12	10	complement(126012381..126388477)	ENSG00000148848	1543	650
ADAM15	1	155050566..155062775	ENSG00000143537	704	581
ADAM17	2	complement(9488486..9556732)	ENSG00000151694	853	764
ADAM19	5	complement(157395534..157575775)	ENSG00000135074	3718	965
ADAM2	8	complement(39743735..39838227)	ENSG00000104755	0	14
ADAM20P1_1	14	complement(70453541..70483775)	ENSG00000290783	0	30
ADAM22	7	87934143..88202889	ENSG00000008277	2374	2413
ADAM23	2	206443532..206621127	ENSG00000114948	1969	1364
ADAM28	8	24294069..24359014	ENSG00000042980	0	13
ADAM29	4	174829668..174978180	ENSG00000168594	173	44
ADAM33	20	complement(3667965..3682246)	ENSG00000149451	42	55
ADAM7-AS1	8	complement(24169001..24912073)	ENSG00000253535	23	32
ADAM8	10	complement(133262420..133276868)	ENSG00000151651	71	113
ADAM9	8	38996754..39105445	ENSG00000168615	1091	841
ADAMTS1	21	complement(26835755..26845409)	ENSG00000154734	1771	783
ADAMTS10	19	complement(8580240..8610735)	ENSG00000142303	1020	1144
ADAMTS12	5	complement(33523535..33892019)	ENSG00000151388	70	126
ADAMTS13	9	133414358..133459402	ENSG00000160323	212	159
ADAMTS14	10	70672506..70762441	ENSG00000138316	167	107
ADAMTS15	11	130448645..130476645	ENSG00000166106	78	41
ADAMTS16	5	5140330..5320304	ENSG00000145536	6	12
ADAMTS16-DT	5	complement(5132084..5140808)	ENSG00000250579	25	29
ADAMTS17	15	complement(99971437..100342005)	ENSG00000140470	384	48
ADAMTS18	16	complement(77247813..77435034)	ENSG00000140873	252	136
ADAMTS19	5	129460281..129738683	ENSG00000145808	0	34
ADAMTS2	5	complement(179110853..179345461)	ENSG00000087116	107	313
ADAMTS20	12	complement(43353866..43552203)	ENSG00000173157	33	37
ADAMTS3	4	complement(72280969..72569221)	ENSG00000156140	142	41
ADAMTS4	1	complement(161184302..161199054)	ENSG00000158859	95	55
ADAMTS5	21	complement(26917922..26967088)	ENSG00000154736	483	249
ADAMTS7	15	complement(78759206..78811464)	ENSG00000136378	490	379
ADAMTS8	11	complement(130404923..130428609)	ENSG00000134917	47	29
ADAMTS9	3	complement(64515654..64688000)	ENSG00000163638	144	217
ADAMTS9-AS1	3	64561322..64592757	ENSG00000241158	38	19
ADAMTS9-AS2	3	64684879..65061892	ENSG00000241684	0	8
ADAMTSL1	9	17906563..18910950	ENSG00000178031	510	354
ADAMTSL2	9	133532164..133575519	ENSG00000197859	131	53
ADAMTSL3	15	83654088..84039842	ENSG00000156218	492	633
ADAMTSL4	1	150549369..150560937	ENSG00000143382	125	95
ADAMTSL5	19	complement(1505022..1513604)	ENSG00000185761	21	22
ADAP1	7	complement(897900..955407)	ENSG00000105963	1364	625
ADAP2	17	30906344..30959945	ENSG00000184060	51	27
ADAR	1	complement(154581695..154628013)	ENSG00000160710	8622	5097
ADARB1	21	45073853..45226560	ENSG00000197381	1525	1292
ADARB2	10	complement(1177313..1737525)	ENSG00000185736	327	174
ADAT1	16	complement(75596868..75623300)	ENSG00000065457	1084	634
ADAT2	6	complement(143422832..143450695)	ENSG00000189007	132	141
ADAT3	19	1905399..1913447	ENSG00000213638	13	27
ADCK1	14	77800109..77935014	ENSG00000063761	152	151
ADCK2	7	140672945..140696261	ENSG00000133597	645	376
ADCK5	8	144373101..144393242	ENSG00000173137	151	93
ADCY1	7	45574140..45723116	ENSG00000164742	4556	3618
ADCY10P1_2	6	41101034..41140835	ENSG00000290554	31	33
ADCY2	5	7396138..7830081	ENSG00000078295	2170	1187
ADCY3	2	complement(24819169..24920237)	ENSG00000138031	1051	1030
ADCY5	3	complement(123282296..123449090)	ENSG00000173175	1546	1054
ADCY6	12	complement(48766194..48789089)	ENSG00000174233	1759	1425
ADCY7	16	50246137..50318135	ENSG00000121281	1448	491
ADCY8	8	complement(130780301..131040909)	ENSG00000155897	2145	563
ADCY9	16	complement(3953387..4116442)	ENSG00000162104	1389	1258
ADCYAP1	18	904871..912172	ENSG00000141433	438	401
ADCYAP1R1	7	31052308..31111474	ENSG00000078549	568	1549
ADD1	4	2843844..2930076	ENSG00000087274	8660	5676
ADD2	2	complement(70607618..70768225)	ENSG00000075340	19200	8364
ADD3	10	109996368..110135565	ENSG00000148700	5322	4637
ADD3-AS1	10	complement(109929547..110008393)	ENSG00000203876	30	127
ADGB	6	146598967..146815462	ENSG00000118492	13	21
ADGRA1	10	133087924..133131675	ENSG00000197177	544	747
ADGRA1-AS1	10	complement(133083069..133088491)	ENSG00000256925	119	146
ADGRA2	8	37784191..37844896	ENSG00000020181	258	281
ADGRA3	4	complement(22345071..22516066)	ENSG00000152990	1484	980
ADGRB1	8	142449430..142545009	ENSG00000181790	936	1781
ADGRB2	1	complement(31727117..31764893)	ENSG00000121753	1862	1582
ADGRB3	6	68635282..69390571	ENSG00000135298	1491	941
ADGRB3-DT	6	complement(68627865..68635898)	ENSG00000230910	622	547
ADGRD1	12	130953907..131141469	ENSG00000111452	33	18
ADGRE1	19	6887566..6940459	ENSG00000174837	37	48
ADGRE5	19	14380501..14408725	ENSG00000123146	41	13
ADGRF3	2	complement(26308173..26346817)	ENSG00000173567	2	37
ADGRG1	16	57610652..57665580	ENSG00000205336	1599	1407
ADGRG2	X	complement(18989307..19122637)	ENSG00000173698	1046	3696
ADGRG4	X	136300963..136416890	ENSG00000156920	106	73
ADGRG6	6	142301854..142446266	ENSG00000112414	716	697
ADGRL1	19	complement(14147743..14206187)	ENSG00000072071	7046	5403
ADGRL2	1	81306147..81993932	ENSG00000117114	4910	1169
ADGRL3	4	61200326..62078335	ENSG00000150471	3758	2602
ADGRV1	5	90529344..91164437	ENSG00000164199	315	251
ADH1A	4	complement(99276369..99291003)	ENSG00000187758	0	1
ADH1C	4	complement(99336497..99352746)	ENSG00000248144	0	10
ADH5	4	complement(99070978..99088801)	ENSG00000197894	2760	1744
ADH6	4	complement(99202638..99219537)	ENSG00000172955	3	13
ADHFE1	8	66432492..66468907	ENSG00000147576	148	181
ADI1	2	complement(3497366..3519531)	ENSG00000182551	521	399
ADIPOR1	1	complement(202940826..202958572)	ENSG00000159346	2734	2155
ADIPOR2	12	1688574..1788674	ENSG00000006831	1788	1361
ADIRF-AS1	10	complement(86965288..86974630)	ENSG00000272734	67	12
ADISSP	20	complement(3753508..3767781)	ENSG00000101220	1297	701
ADK	10	74151202..74709963	ENSG00000156110	569	387
ADM	11	10305073..10307397	ENSG00000148926	12	20
ADM2	22	50481543..50486440	ENSG00000128165	14	4
ADNP	20	complement(50888916..50931437)	ENSG00000101126	4864	3613
ADNP2	18	80109262..80147523	ENSG00000101544	769	491
ADNP-AS1	20	50930236..50946531	ENSG00000259456	61	12
ADO	10	62804720..62808479	ENSG00000181915	756	515
ADORA1	1	203090654..203167405	ENSG00000163485	1124	305
ADORA2B	17	15945130..15975746	ENSG00000170425	18	55
ADPGK	15	complement(72751294..72785846)	ENSG00000159322	935	598
ADPRH	3	119579268..119589945	ENSG00000144843	165	145
ADPRHL1	13	complement(113399611..113453488)	ENSG00000153531	178	146
ADPRM	17	10697594..10711558	ENSG00000170222	111	115
ADPRS	1	36088892..36093932	ENSG00000116863	407	238
ADRA1A	8	complement(26748150..26867278)	ENSG00000120907	410	67
ADRA1B	5	159865080..159973012	ENSG00000170214	182	26
ADRA1D	20	complement(4220630..4249287)	ENSG00000171873	73	50
ADRA2A	10	111077029..111080907	ENSG00000150594	178	309
ADRA2C	4	3766348..3768526	ENSG00000184160	54	69
ADRB1	10	114043866..114046904	ENSG00000043591	61	34
ADRB2	5	148826611..148828623	ENSG00000169252	11	13
ADRM1	20	62302093..62308862	ENSG00000130706	1155	967
ADSL	22	40346461..40390463	ENSG00000239900	1443	1088
ADSS1	14	104724174..104747325	ENSG00000185100	305	222
ADSS2	1	complement(244408494..244451909)	ENSG00000035687	1331	791
AEBP1	7	44104345..44114562	ENSG00000106624	1494	1074
AEBP2	12	19404045..19720801	ENSG00000139154	640	541
AEN	15	88621337..88632281	ENSG00000181026	915	547
AFAP1	4	complement(7758714..7939926)	ENSG00000196526	4083	2591
AFAP1L1	5	149271859..149343637	ENSG00000157510	6	11
AFAP1L2	10	complement(114294824..114404756)	ENSG00000169129	634	556
AFDN	6	167826893..167972023	ENSG00000130396	5989	3942
AFDN-DT	6	complement(167781478..167827561)	ENSG00000198221	261	229
AFF1	4	86935002..87141039	ENSG00000172493	736	310
AFF2	X	148500617..149000663	ENSG00000155966	1388	796
AFF3	2	complement(99545419..100192428)	ENSG00000144218	2668	1815
AFF4	5	complement(132875395..132963634)	ENSG00000072364	6379	4018
AFG1L	6	108294991..108526796	ENSG00000135537	178	151
AFG2A	4	122923070..123319433	ENSG00000145375	321	292
AFG2B	15	45402336..45421415	ENSG00000171763	216	176
AFG3L1P_1	16	89972581..90002161	ENSG00000293510	304	207
AFG3L2	18	complement(12328944..12377227)	ENSG00000141385	1650	1179
AFMID	17	78187358..78207702	ENSG00000183077	118	60
AFTPH	2	64524299..64593005	ENSG00000119844	1081	730
AFTPH-DT	2	complement(64522187..64524789)	ENSG00000260101	15	22
AGA	4	complement(177430774..177442437)	ENSG00000038002	157	111
AGAP1	2	235494043..236131793	ENSG00000157985	7104	4768
AGAP12P_1	10	complement(48006764..48031969)	ENSG00000290898	0	9
AGAP2	12	complement(57723761..57742157)	ENSG00000135439	2173	1553
AGAP3	7	151085831..151144436	ENSG00000133612	2698	1871
AGAP4	10	complement(45825594..45853875)	ENSG00000188234	257	204
AGAP6	10	49982190..50011654	ENSG00000204149	89	118
AGAP9	10	complement(47501854..47523638)	ENSG00000204172	198	238
AGBL2	11	complement(47659591..47715389)	ENSG00000165923	41	42
AGBL3	7	134986508..135147963	ENSG00000146856	50	37
AGBL4	1	complement(48532854..50023954)	ENSG00000186094	94	131
AGBL5	2	27042364..27070622	ENSG00000084693	1191	701
AGER	6	complement(32180968..32184322)	ENSG00000204305	157	135
AGFG1	2	227472152..227561217	ENSG00000173744	2111	1256
AGFG2	7	100539203..100568220	ENSG00000106351	182	169
AGGF1	5	77029251..77065234	ENSG00000164252	634	538
AGK	7	141551278..141655244	ENSG00000006530	1024	695
AGL	1	99850361..99924023	ENSG00000162688	1746	1357
AGMAT	1	complement(15571699..15585051)	ENSG00000116771	8	17
AGMO	7	complement(15200317..15562015)	ENSG00000187546	15	11
AGO1	1	35869808..35930532	ENSG00000092847	2562	1646
AGO2	8	complement(140520156..140635633)	ENSG00000123908	3342	1731
AGO3	1	35930718..36072500	ENSG00000126070	1155	867
AGO4	1	35808016..35857890	ENSG00000134698	1391	1125
AGPAT1	6	complement(32168212..32178096)	ENSG00000204310	5847	3468
AGPAT2	9	complement(136673143..136687457)	ENSG00000169692	32	90
AGPAT3	21	43865223..43987592	ENSG00000160216	2667	1477
AGPAT4	6	complement(161129967..161274061)	ENSG00000026652	2761	1954
AGPAT5	8	6708642..6761503	ENSG00000155189	1112	658
AGPS	2	177392746..177567024	ENSG00000018510	2657	1935
AGRN	1	1020120..1056119	ENSG00000188157	6246	5383
AGTPBP1	9	complement(85546539..85742029)	ENSG00000135049	4419	3216
AGTRAP	1	11736084..11754802	ENSG00000177674	103	49
AHCTF1	1	complement(246839098..246931948)	ENSG00000153207	1520	890
AHCY	20	complement(34280268..34311802)	ENSG00000101444	1711	1215
AHCYL1	1	109984765..110023742	ENSG00000168710	2834	2027
AHCYL2	7	129225030..129430211	ENSG00000158467	1757	1556
AHDC1	1	complement(27534035..27604431)	ENSG00000126705	2547	1649
AHI1	6	complement(135283407..135498434)	ENSG00000135541	2023	2155
AHI1-DT	6	135497422..135894890	ENSG00000231028	25	27
AHNAK	11	complement(62433542..62556235)	ENSG00000124942	3366	2765
AHNAK2	14	complement(104937244..104978374)	ENSG00000185567	2180	1357
AHR	7	16916359..17346152	ENSG00000106546	349	214
AHRR	5	321714..438291	ENSG00000063438	51	8
AHSA1	14	77457870..77469472	ENSG00000100591	2413	1407
AHSA2P_1	2	61177418..61191203	ENSG00000293434	866	898
AIDA	1	complement(222668013..222713210)	ENSG00000186063	1350	1156
AIF1	6	31615217..31617021	ENSG00000204472	12	17
AIF1L	9	131096476..131123152	ENSG00000126878	29	9
AIFM1	X	complement(130124666..130165879)	ENSG00000156709	719	436
AIFM2	10	complement(70098223..70132934)	ENSG00000042286	142	109
AIFM3	22	20965108..20981360	ENSG00000183773	40	14
AIG1	6	143060496..143341058	ENSG00000146416	1161	804
AIM2	1	complement(159056129..159187843)	ENSG00000163568	4	12
AIMP1	4	106315544..106349456	ENSG00000164022	585	389
AIMP2	7	6009255..6023834	ENSG00000106305	374	200
AIP	11	67468174..67491154	ENSG00000110711	639	355
AIRIM	1	complement(37681570..37692249)	ENSG00000116922	159	61
AJAP1	1	4654609..4792534	ENSG00000196581	1918	638
AJM1	9	136842478..136848801	ENSG00000232434	997	464
AJUBA	14	complement(22971177..22982551)	ENSG00000129474	103	68
AK1	9	complement(127866486..127877675)	ENSG00000106992	1231	1049
AK2	1	complement(33007986..33080996)	ENSG00000004455	1454	1027
AK3	9	complement(4709556..4742043)	ENSG00000147853	1065	684
AK4	1	65147549..65232145	ENSG00000162433	1304	237
AK5	1	77282019..77559966	ENSG00000154027	674	497
AK6	5	complement(69350984..69370013)	ENSG00000085231	285	175
AK7	14	96392128..96489427	ENSG00000140057	80	66
AK8	9	complement(132725578..132878777)	ENSG00000165695	13	66
AK9	6	complement(109492855..109691217)	ENSG00000155085	326	162
AKAP1	17	57085092..57121346	ENSG00000121057	977	685
AKAP10	17	complement(19904302..19978343)	ENSG00000108599	802	415
AKAP11	13	42272152..42323261	ENSG00000023516	4146	2992
AKAP12	6	151239967..151358559	ENSG00000131016	12988	5576
AKAP13	15	85380571..85749358	ENSG00000170776	1417	1008
AKAP14	X	119895837..119920716	ENSG00000186471	24	17
AKAP17A_1	X	1591604..1602520	ENSG00000197976	192	140
AKAP17A_2	Y	1591604..1602520	ENSG00000292343	222	166
AKAP5	14	64465499..64474503	ENSG00000179841	328	259
AKAP6	14	32329298..32837684	ENSG00000151320	14094	6479
AKAP7	6	131135467..131283535	ENSG00000118507	189	184
AKAP8	19	complement(15353385..15379815)	ENSG00000105127	357	234
AKAP8L	19	complement(15380050..15419141)	ENSG00000011243	1656	1256
AKAP9	7	91940840..92110673	ENSG00000127914	5480	3471
AKIP1	11	8911139..8920084	ENSG00000166452	276	221
AKIRIN1	1	38991276..39006059	ENSG00000174574	3433	2393
AKIRIN2	6	complement(87674860..87702233)	ENSG00000135334	1917	1044
AKNA	9	complement(114334156..114394405)	ENSG00000106948	295	273
AKR1A1	1	45550543..45570049	ENSG00000117448	2898	2075
AKR1B1	7	complement(134442356..134459284)	ENSG00000085662	2462	1499
AKR1B10	7	134527567..134541412	ENSG00000198074	60	58
AKR1B15	7	134549110..134579875	ENSG00000227471	67	85
AKR1C1	10	4963253..4983283	ENSG00000187134	1347	591
AKR1C2	10	complement(4987775..5018031)	ENSG00000151632	1091	732
AKR1C3	10	5035354..5107686	ENSG00000196139	29	10
AKR1C4	10	5195462..5218949	ENSG00000198610	52	13
AKR1E2	10	4786629..4848062	ENSG00000165568	118	125
AKR7A2	1	complement(19301991..19312144)	ENSG00000053371	497	281
AKR7A3	1	complement(19282573..19288770)	ENSG00000162482	6	31
AKR7L	1	complement(19265982..19274194)	ENSG00000211454	48	14
AKT1	14	complement(104769349..104795759)	ENSG00000142208	3421	2307
AKT1S1	19	complement(49869033..49878459)	ENSG00000204673	806	382
AKT2	19	complement(40230317..40285536)	ENSG00000105221	1563	1469
AKT3	1	complement(243488233..243851079)	ENSG00000117020	3143	2996
AKTIP	16	complement(53491040..53504411)	ENSG00000166971	1220	866
ALAD	9	complement(113386312..113401290)	ENSG00000148218	814	645
ALAS1	3	52198086..52214327	ENSG00000023330	1457	1160
ALAS2	X	complement(55009055..55030977)	ENSG00000158578	0	4
ALCAM	3	105366909..105576900	ENSG00000170017	8169	4137
ALDH16A1	19	49453225..49471050	ENSG00000161618	216	100
ALDH18A1	10	complement(95605941..95656711)	ENSG00000059573	1561	854
ALDH1A1	9	complement(72900671..73080442)	ENSG00000165092	1256	2321
ALDH1A2	15	complement(57953424..58497866)	ENSG00000128918	217	184
ALDH1B1	9	38392702..38398661	ENSG00000137124	638	347
ALDH1L1	3	complement(126103562..126197994)	ENSG00000144908	3119	2957
ALDH1L1-AS1	3	126083650..126108069	ENSG00000250218	59	113
ALDH1L2	12	complement(105019784..105107643)	ENSG00000136010	760	518
ALDH2	12	111766887..111817532	ENSG00000111275	2811	1872
ALDH3A2	17	19648136..19685760	ENSG00000072210	2308	1141
ALDH3B1	11	68008578..68029282	ENSG00000006534	90	77
ALDH3B2	11	complement(67662155..67681224)	ENSG00000132746	22	16
ALDH4A1	1	complement(18871430..18902724)	ENSG00000159423	827	558
ALDH5A1	6	24494867..24537207	ENSG00000112294	2059	1429
ALDH6A1	14	complement(74056847..74084492)	ENSG00000119711	1106	889
ALDH7A1	5	complement(126531200..126595362)	ENSG00000164904	1995	2099
ALDH8A1	6	complement(134917393..134950115)	ENSG00000118514	18	6
ALDH9A1	1	complement(165662216..165698562)	ENSG00000143149	592	382
ALDOA	16	30064164..30070457	ENSG00000149925	10996	8031
ALDOC	17	complement(28573115..28576948)	ENSG00000109107	8587	6212
ALG1	16	5033702..5087379	ENSG00000033011	406	211
ALG10	12	34022468..34029694	ENSG00000139133	174	87
ALG10B	12	38316762..38329721	ENSG00000175548	329	211
ALG11	13	52012391..52079232	ENSG00000253710	1720	1222
ALG12	22	complement(49900229..49918438)	ENSG00000182858	226	180
ALG13	X	111665811..111760649	ENSG00000101901	1263	596
ALG14	1	complement(94974405..95072951)	ENSG00000172339	219	155
ALG2	9	complement(99216425..99221942)	ENSG00000119523	556	300
ALG3	3	complement(184242301..184249548)	ENSG00000214160	373	399
ALG5	13	complement(36949738..37000763)	ENSG00000120697	451	353
ALG6	1	63367575..63438553	ENSG00000088035	148	51
ALG8	11	complement(78095244..78139660)	ENSG00000159063	386	343
ALG9	11	complement(111782195..111871581)	ENSG00000086848	998	583
ALK	2	complement(29192774..29921586)	ENSG00000171094	2307	1206
ALKAL2	2	complement(279558..288851)	ENSG00000189292	27	16
ALKBH1	14	complement(77672404..77708023)	ENSG00000100601	270	282
ALKBH2	12	complement(109088188..109093631)	ENSG00000189046	122	108
ALKBH3	11	43880811..43920274	ENSG00000166199	212	247
ALKBH4	7	complement(102456238..102464863)	ENSG00000160993	370	130
ALKBH5	17	18183078..18209954	ENSG00000091542	1310	906
ALKBH6	19	complement(36009120..36014239)	ENSG00000239382	247	186
ALKBH7	19	6372794..6375250	ENSG00000125652	515	194
ALKBH8	11	complement(107502727..107565742)	ENSG00000137760	345	161
ALMS1	2	73385758..73625166	ENSG00000116127	1764	1340
ALMS1P1_1	2	73640723..73721352	ENSG00000290727	35	45
ALOX12B	17	complement(8072636..8087716)	ENSG00000179477	15	2
ALOX12P2_1	17	6853861..6954107	ENSG00000291084	0	12
ALOX15	17	complement(4630919..4642294)	ENSG00000161905	0	4
ALOX5	10	45374176..45446119	ENSG00000012779	47	54
ALOX5AP	13	30713478..30764426	ENSG00000132965	35	36
ALOXE3	17	complement(8095900..8119047)	ENSG00000179148	23	7
ALPK1	4	112285509..112442621	ENSG00000073331	26	13
ALPK3	15	84817356..84873479	ENSG00000136383	575	565
ALPL	1	21509397..21578410	ENSG00000162551	40	23
ALS2	2	complement(201700267..201782112)	ENSG00000003393	1832	1113
ALS2CL	3	complement(46668995..46693704)	ENSG00000178038	143	176
ALX4	11	complement(44260440..44310139)	ENSG00000052850	4	8
ALYREF	17	complement(81887835..81891586)	ENSG00000183684	449	301
AMACR	5	complement(33986165..34008104)	ENSG00000242110	217	198
AMBRA1	11	complement(46396414..46594125)	ENSG00000110497	1905	1477
AMD1	6	110874770..110898879	ENSG00000123505	3111	1899
AMDHD2	16	2520357..2531422	ENSG00000162066	267	127
AMER1	X	complement(64185117..64205708)	ENSG00000184675	1254	496
AMER2	13	complement(25161679..25172288)	ENSG00000165566	2445	1154
AMER3	2	130755540..130768134	ENSG00000178171	1600	763
AMFR	16	complement(56361452..56425545)	ENSG00000159461	3485	2335
AMH	19	2249309..2252073	ENSG00000104899	150	69
AMIGO1	1	complement(109504178..109509738)	ENSG00000181754	950	975
AMIGO2	12	complement(47075707..47079959)	ENSG00000139211	242	107
AMIGO3	3	complement(49716829..49719684)	ENSG00000176020	0	106
AMMECR1	X	complement(110194186..110440318)	ENSG00000101935	175	94
AMMECR1L	2	complement(127861630..127885967)	ENSG00000144233	1409	888
AMN1	12	complement(31671142..31729121)	ENSG00000151743	457	447
AMOT	X	complement(112774503..112840831)	ENSG00000126016	644	329
AMOTL1	11	94706431..94876748	ENSG00000166025	2094	918
AMOTL2	3	complement(134355347..134375479)	ENSG00000114019	1664	1213
AMPD2	1	109616104..109632051	ENSG00000116337	1801	1460
AMPD3	11	10308313..10507579	ENSG00000133805	1900	1641
AMPH	7	complement(38383704..38631420)	ENSG00000078053	1481	1427
AMT	3	complement(49416778..49422685)	ENSG00000145020	289	239
AMY1A	1	103655760..103664554	ENSG00000237763	0	5
AMY1B	1	complement(103687415..103696454)	ENSG00000174876	0	3
AMY1C	1	103745323..103758726	ENSG00000187733	11	1
AMY2B	1	103553815..103579534	ENSG00000240038	127	306
AMZ2	17	68205481..68257712	ENSG00000196704	1127	1035
AMZ2P1_1	17	complement(64966425..64975683)	ENSG00000291140	211	205
ANAPC1	2	complement(111611639..111884690)	ENSG00000153107	2139	1532
ANAPC10	4	complement(144831908..145098541)	ENSG00000164162	256	157
ANAPC11	17	81890790..81900991	ENSG00000141552	569	417
ANAPC13	3	complement(134477706..134486716)	ENSG00000129055	1666	1151
ANAPC15	11	complement(72106378..72112780)	ENSG00000110200	333	207
ANAPC16	10	72216000..72235860	ENSG00000166295	718	415
ANAPC1P2_1	2	complement(87030673..87077665)	ENSG00000285793	125	141
ANAPC2	9	complement(137174784..137188560)	ENSG00000176248	1159	1005
ANAPC4	4	25377263..25418498	ENSG00000053900	758	714
ANAPC5	12	complement(121308245..121399896)	ENSG00000089053	2487	2320
ANAPC7	12	complement(110372900..110403730)	ENSG00000196510	1214	781
ANG	14	20684177..20698971	ENSG00000214274	5	4
ANGEL1	14	complement(76781733..76826246)	ENSG00000013523	418	446
ANGEL2	1	complement(212992182..213015867)	ENSG00000174606	437	310
ANGPT1	8	complement(107249482..107498055)	ENSG00000154188	243	164
ANGPT2	8	complement(6499632..6563409)	ENSG00000091879	102	83
ANGPT4	20	complement(869900..916334)	ENSG00000101280	7	2
ANGPTL2	9	complement(127087348..127122635)	ENSG00000136859	190	119
ANGPTL4	19	8363289..8374370	ENSG00000167772	41	64
ANGPTL6	19	complement(10092338..10102678)	ENSG00000130812	12	20
ANGPTL7	1	11189355..11195981	ENSG00000171819	97	81
ANK1	8	complement(41653220..41896741)	ENSG00000029534	1038	649
ANK2	4	112818032..113384221	ENSG00000145362	56618	26316
ANK3	10	complement(60026298..60733490)	ENSG00000151150	18676	10695
ANKAR	2	189674290..189761193	ENSG00000151687	83	26
ANKDD1A	15	64911902..64958691	ENSG00000166839	200	197
ANKEF1	20	9986126..10058303	ENSG00000132623	241	170
ANKFN1	17	55882301..56517016	ENSG00000153930	49	135
ANKFY1	17	complement(4163821..4263995)	ENSG00000185722	3152	2565
ANKH	5	complement(14704800..14871778)	ENSG00000154122	2677	1925
ANKHD1	5	140401814..140539856	ENSG00000131503	1460	1205
ANKHD1-DT	5	complement(140365437..140401706)	ENSG00000249637	40	15
ANKHD1-EIF4EBP3	5	140401908..140549569	ENSG00000254996	1382	796
ANKIB1	7	92245974..92401383	ENSG00000001629	3125	1808
ANKLE1	19	17281645..17287646	ENSG00000160117	48	22
ANKLE2	12	complement(132725503..132761832)	ENSG00000176915	1126	722
ANKMY1	2	complement(240479422..240569209)	ENSG00000144504	177	73
ANKMY2	7	complement(16599779..16645817)	ENSG00000106524	911	498
ANKRA2	5	complement(73552190..73565667)	ENSG00000164331	670	302
ANKRD10	13	complement(110878540..110915069)	ENSG00000088448	941	610
ANKRD10-IT1	13	complement(110894639..110899172)	ENSG00000229152	14	9
ANKRD11	16	complement(89267619..89490561)	ENSG00000167522	3559	2268
ANKRD12	18	9136228..9285985	ENSG00000101745	2523	2105
ANKRD13A	12	109999186..110039763	ENSG00000076513	1330	957
ANKRD13B	17	29589769..29614761	ENSG00000198720	1741	1359
ANKRD13C	1	complement(70258999..70354734)	ENSG00000118454	1569	1015
ANKRD13C-DT	1	70354780..70385339	ENSG00000197568	113	51
ANKRD13D	11	67289300..67302485	ENSG00000172932	1180	789
ANKRD16	10	complement(5861616..5889906)	ENSG00000134461	99	85
ANKRD17	4	complement(73073376..73258798)	ENSG00000132466	7769	5091
ANKRD17-DT	4	73258885..73353608	ENSG00000250220	45	11
ANKRD18B	9	33524251..33608848	ENSG00000230453	183	12
ANKRD19P_1	9	92808811..92838458	ENSG00000291168	40	54
ANKRD23	2	complement(96824526..96857934)	ENSG00000163126	85	42
ANKRD24	19	4182689..4224814	ENSG00000089847	138	198
ANKRD26	10	complement(26973793..27100494)	ENSG00000107890	412	283
ANKRD27	19	complement(32597006..32676597)	ENSG00000105186	469	374
ANKRD28	3	complement(15667236..15859771)	ENSG00000206560	1466	961
ANKRD29	18	complement(23598926..23662911)	ENSG00000154065	95	104
ANKRD31	5	complement(75068275..75236911)	ENSG00000145700	31	12
ANKRD33B	5	10564070..10657816	ENSG00000164236	42	9
ANKRD34A	1	complement(145959441..145964575)	ENSG00000272031	282	241
ANKRD34C	15	79282722..79298239	ENSG00000235711	1	13
ANKRD34C-AS1	15	complement(79123546..79283967)	ENSG00000259234	37	104
ANKRD35	1	complement(145866560..145885866)	ENSG00000198483	109	60
ANKRD36	2	97113153..97264521	ENSG00000135976	1120	1044
ANKRD36B	2	complement(97492663..97589877)	ENSG00000196912	363	529
ANKRD36BP2_1	2	88765739..88806619	ENSG00000291127	22	18
ANKRD36C	2	complement(95836919..95991831)	ENSG00000174501	822	563
ANKRD37	4	185396021..185400628	ENSG00000186352	13	1
ANKRD39	2	complement(96836611..96858016)	ENSG00000213337	280	286
ANKRD40	17	complement(50693198..50707914)	ENSG00000154945	2802	1894
ANKRD42	11	83193712..83260694	ENSG00000137494	305	194
ANKRD42-DT	11	complement(83184003..83193794)	ENSG00000247137	55	34
ANKRD44	2	complement(196967017..197311173)	ENSG00000065413	468	509
ANKRD45	1	complement(173608336..173669851)	ENSG00000183831	66	61
ANKRD46	8	complement(100509752..100559784)	ENSG00000186106	2979	1792
ANKRD49	11	94493979..94499578	ENSG00000168876	204	157
ANKRD50	4	complement(124664048..124712732)	ENSG00000151458	2347	1458
ANKRD52	12	complement(56237807..56258384)	ENSG00000139645	3537	2536
ANKRD53	2	70978380..70985499	ENSG00000144031	73	48
ANKRD54	22	complement(37830855..37849327)	ENSG00000100124	428	442
ANKRD6	6	89433152..89633834	ENSG00000135299	2359	715
ANKRD65	1	complement(1418420..1421769)	ENSG00000235098	103	3
ANKRD9	14	complement(102501767..102509799)	ENSG00000156381	203	58
ANKS1A	6	34889255..35091406	ENSG00000064999	3970	2509
ANKS1B	12	complement(98726457..99984936)	ENSG00000185046	854	899
ANKS3	16	complement(4696510..4734378)	ENSG00000168096	378	348
ANKS6	9	complement(98731329..98796965)	ENSG00000165138	207	219
ANKUB1	3	complement(149761100..149968385)	ENSG00000206199	0	11
ANKZF1	2	219229783..219236679	ENSG00000163516	410	617
ANLN	7	36389821..36453791	ENSG00000011426	102	69
ANO10	3	complement(43354859..43691594)	ENSG00000160746	1020	695
ANO2	12	complement(5531869..5946232)	ENSG00000047617	41	82
ANO3	11	26188842..26663289	ENSG00000134343	206	172
ANO4	12	100717526..101128641	ENSG00000151572	436	427
ANO5	11	21782659..22283567	ENSG00000171714	2248	865
ANO6	12	45215987..45482280	ENSG00000177119	1498	1049
ANO7	2	241188509..241225976	ENSG00000146205	51	6
ANO8	19	complement(17323223..17334855)	ENSG00000074855	1791	1224
ANO9	11	complement(417933..442011)	ENSG00000185101	0	14
ANOS1	X	complement(8528874..8732137)	ENSG00000011201	619	2674
ANP32A	15	complement(68778535..68820897)	ENSG00000140350	2376	1925
ANP32B	9	97983341..98015943	ENSG00000136938	1029	1041
ANP32E	1	complement(150218417..150236156)	ENSG00000143401	501	530
ANPEP	15	complement(89784895..89815401)	ENSG00000166825	78	95
ANTKMT	16	720581..722590	ENSG00000103254	303	104
ANTXR1	2	69013176..69249327	ENSG00000169604	777	330
ANTXR2	4	complement(79901146..80125454)	ENSG00000163297	691	635
ANXA1	9	73151865..73170629	ENSG00000135046	957	833
ANXA11	10	complement(80150889..80205572)	ENSG00000122359	313	211
ANXA2	15	complement(60347134..60402883)	ENSG00000182718	14827	2684
ANXA2R-OT1	5	complement(42918237..43067492)	ENSG00000177738	77	71
ANXA3	4	78551747..78610451	ENSG00000138772	1347	1302
ANXA4	2	69644425..69827112	ENSG00000196975	333	245
ANXA5	4	complement(121667946..121696995)	ENSG00000164111	2447	2293
ANXA6	5	complement(151100706..151157815)	ENSG00000197043	4147	3005
ANXA7	10	complement(73375101..73414076)	ENSG00000138279	1053	955
AOC2	17	42844580..42850707	ENSG00000131480	139	61
AOC3	17	42851184..42858130	ENSG00000131471	11	52
AOC4P_1	17	42865922..42874246	ENSG00000291070	0	1
AOPEP	9	94726604..95151793	ENSG00000148120	245	160
AOX1	2	200586014..200677064	ENSG00000138356	902	862
AP1AR	4	112231740..112273110	ENSG00000138660	544	412
AP1AR-DT	4	complement(112229561..112231596)	ENSG00000260526	17	2
AP1B1	22	complement(29327680..29388583)	ENSG00000100280	2830	2101
AP1G1	16	complement(71729000..71809201)	ENSG00000166747	3505	2577
AP1G2	14	complement(23559565..23568070)	ENSG00000213983	1579	1974
AP1G2-AS1	14	23561097..23568237	ENSG00000258727	3	15
AP1M1	19	16197854..16245906	ENSG00000072958	2799	2008
AP1S1	7	101154456..101161596	ENSG00000106367	1554	1035
AP1S2	X	complement(15825806..15854931)	ENSG00000182287	3530	1873
AP1S3	2	complement(223667680..223838027)	ENSG00000152056	161	135
AP2A1	19	49767001..49807114	ENSG00000196961	3125	2539
AP2A2	11	924881..1012245	ENSG00000183020	4152	2142
AP2B1	17	35578046..35726413	ENSG00000006125	17586	10627
AP2M1	3	184174689..184184214	ENSG00000161203	12252	6494
AP2S1	19	complement(46838136..46850846)	ENSG00000042753	1703	822
AP3B1	5	complement(77991640..78294762)	ENSG00000132842	931	630
AP3B2	15	complement(82659281..82710112)	ENSG00000103723	3277	2440
AP3D1	19	complement(2100988..2164468)	ENSG00000065000	4763	2906
AP3M1	10	complement(74120255..74150842)	ENSG00000185009	3584	2520
AP3M2	8	42152946..42171673	ENSG00000070718	1023	786
AP3S1	5	115841592..115914081	ENSG00000177879	1805	1261
AP3S2	15	complement(89830599..89894638)	ENSG00000157823	1652	866
AP4B1	1	complement(113894194..113905712)	ENSG00000134262	524	429
AP4E1	15	50908672..51005895	ENSG00000081014	417	213
AP4M1	7	100100858..100110345	ENSG00000221838	409	271
AP4S1	14	31025106..31130996	ENSG00000100478	309	217
AP5B1	11	complement(65773898..65780976)	ENSG00000254470	504	370
AP5M1	14	57268924..57298742	ENSG00000053770	1789	1337
AP5S1	20	3811384..3828838	ENSG00000125843	270	105
AP5Z1	7	4775615..4794397	ENSG00000242802	441	328
APAF1	12	98645149..98735433	ENSG00000120868	991	579
APBA1	9	complement(69427532..69672371)	ENSG00000107282	6261	3838
APBA2	15	28884483..29118315	ENSG00000034053	4131	2329
APBA3	19	complement(3750772..3761692)	ENSG00000011132	137	71
APBB1	11	complement(6395125..6419414)	ENSG00000166313	7008	3638
APBB1IP	10	26438341..26568449	ENSG00000077420	64	68
APBB2	4	complement(40810027..41216714)	ENSG00000163697	2398	2186
APBB3	5	complement(140558268..140564781)	ENSG00000113108	1172	718
APC	5	112707518..112846239	ENSG00000134982	13582	9334
APC2	19	1446302..1473244	ENSG00000115266	9411	4719
APCDD1	18	10454635..10489949	ENSG00000154856	145	231
APEH	3	49674014..49683971	ENSG00000164062	1532	1052
APEX1	14	20455191..20457772	ENSG00000100823	2714	1867
APEX2	X	55000363..55009057	ENSG00000169188	169	29
APH1A	1	complement(150265399..150269580)	ENSG00000117362	1736	1045
APH1B	15	63276018..63309126	ENSG00000138613	536	366
API5	11	43311963..43344529	ENSG00000166181	2494	1831
APIP	11	complement(34853094..34916379)	ENSG00000149089	222	242
APLF	2	68467572..68655862	ENSG00000169621	32	12
APLN	X	complement(129645259..129654956)	ENSG00000171388	72	18
APLP1	19	35867899..35879803	ENSG00000105290	14447	8584
APLP2	11	130068147..130144811	ENSG00000084234	11316	8880
APMAP	20	complement(24962925..24992751)	ENSG00000101474	3164	1621
APOB	2	complement(21001429..21044073)	ENSG00000084674	13	3
APOBEC1	12	complement(7649400..7665908)	ENSG00000111701	44	37
APOBEC2	6	41053202..41064891	ENSG00000124701	20	7
APOBEC3G	22	39077067..39087743	ENSG00000239713	5	16
APOD	3	complement(195568705..195584033)	ENSG00000189058	1602	2404
APOE	19	44905791..44909393	ENSG00000130203	2677	1844
APOL2	22	complement(36226209..36239954)	ENSG00000128335	894	148
APOL3	22	complement(36139792..36166177)	ENSG00000128284	33	12
APOL4	22	complement(36189124..36204840)	ENSG00000100336	13	6
APOL6	22	35648446..35668404	ENSG00000221963	3101	182
APOLD1	12	12725917..12829975	ENSG00000178878	115	47
APOO	X	complement(23833353..23907938)	ENSG00000184831	1045	764
APOOL	X	85003877..85093315	ENSG00000155008	963	672
APP	21	complement(25880535..26171128)	ENSG00000142192	33528	21682
APPAT	2	complement(97416059..97437397)	ENSG00000230606	952	1242
APPBP2	17	complement(60443158..60526242)	ENSG00000062725	1705	1544
APP-DT	21	26170871..26217381	ENSG00000273492	39	38
APPL1	3	57227726..57278105	ENSG00000157500	1509	860
APPL2	12	complement(105173297..105236203)	ENSG00000136044	671	586
APRG1	3	37381062..37440186	ENSG00000198590	14	17
APRT	16	complement(88809339..88811937)	ENSG00000198931	354	131
APTR	7	complement(77657659..77697074)	ENSG00000214293	345	144
APTX	9	complement(32886601..33025130)	ENSG00000137074	620	424
AQP1	7	30911853..30925517	ENSG00000240583	180	134
AQP11	11	77589391..77610356	ENSG00000178301	234	173
AQP3	9	complement(33441156..33447596)	ENSG00000165272	950	27
AQP4	18	complement(26852043..26865771)	ENSG00000171885	2478	2035
AQP4-AS1	18	26655505..27190698	ENSG00000260372	6	11
AQP5	12	49961872..49965682	ENSG00000161798	71	30
AQP5-AS1	12	complement(49951512..49975539)	ENSG00000257588	0	8
AQP8	16	25215731..25228932	ENSG00000103375	0	21
AQR	15	complement(34851782..34969742)	ENSG00000021776	1545	1337
AR	X	67544021..67730619	ENSG00000169083	29	43
[truncated: 15,335 more rows]
